# Supplementary material for: MetaDegron: multimodal feature-integrated protein language model for predicting E3 ligase targeted degrons
Source: Brief Bioinform. 2024 Oct 21;25(6):bbae519. doi: 10.1093/bib/bbae519 (PMC11491831; doi:10.1093/bib/bbae519)
Supplement: Supplementary_Table_S1_bbae519 [file supplementary_table_s1_bbae519.xlsx]

## Sheet: Table S1
Table S1. Summary of all existing resources/tools for for degron screening and analysis.
Name	Release year	Category	Feature input	Algorithm	Type	Availability	Prediction webserver	Other omics	PubMed ID
APC/C repository	2017	Resource	-	-	APC/C degron	http://slim.icr.ac.uk/apc/index.php	-	-	23707760
ELM	2024 (latest version)	Resource	-	-	-	http://elm.eu.org/	-	-	37962385
DegronMD	2023	Resource	-	-	Internal degron	https://bioinfo.uth.edu/degronmd	-	√	37992195
Degpred	2022	Resource/Predictor	Protein sequence	Deep learning	Internal degron	http://degron.phasep.pro/	-	-	35836176
deepDegron	2022	Predictor	Protein sequence	Deep learning	N-/C- degron	https://github.com/ctokheim/deepDegron	-	-	33567269
DEGRONOPEDIA	2024	Resource/Predictor	Protein sequence	CatBoost regression	N-/C- degron	https://degronopedia.com	-	-	38567734
MetaDegron	2024	Predictor	Protein sequence, multimodal feature	Deep learning, XGBoost	Internal degron	http://modinfor.com/MetaDegron/	√	-	-
