# Supplementary material for: MetaDegron: multimodal feature-integrated protein language model for predicting E3 ligase targeted degrons
Source: Brief Bioinform. 2024 Oct 21;25(6):bbae519. doi: 10.1093/bib/bbae519 (PMC11491831; doi:10.1093/bib/bbae519)
Supplement: Supplementary_Table_S3_bbae519 [file supplementary_table_s3_bbae519.xlsx]

## Sheet: Table S3
Table S3. Simulated degrons with annotated properties.
Entry	Degron	Start	End	ASA_SCORE	CONS_SCORE	FCONS_SCORE	COIL	HELIX	STRAND	Disorder_SCORE	RIG_SCORE	ANCHOR_SCORE	Domain_pfam	nflanking_ub_lysines	ub_lysines	nflanking_lysines	any_lysines	nflanking_ptms	ptms_flanking
Q9NVH2	SIMULATED-INTERNAL	718	730	55.5769	0.394043	0.980465	0.44753846153846166	0.486769	0.0682308	0.242023	0.775246	0.179031	0	0	0	0	0	0	0
P60331	SIMULATED-INTERNAL	199	211	70.6846	0	0	0.8247692307692309	0.0587692	0.114769	0.0001	0.845946	0	1	0	0	2	190; 195	0	0
Q96MF2	SIMULATED-INTERNAL	312	324	72.5308	0.772775	0.969719	0.6063846153846154	0.0321538	0.361846	0.231608	0.828846	0.0789154	1	0	0	4	292; 329; 330; 337	0	0
A6NFU0	SIMULATED-INTERNAL	172	184	69.2846	0.675268	1.16158	0.7138461538461538	0.0844615	0.200231	0.0448385	0.926115	0.0697077	0	0	0	1	153	0	0
P24855	SIMULATED-INTERNAL	63	75	49.3	0.538067	0.9818	0.3241538461538462	0.602923	0.0746154	0.179369	0.831577	0.0499692	1	0	0	0	0	1	52
Q969P0	SIMULATED-INTERNAL	544	556	52.5769	0.363963	0.832902	0.3120769230769231	0.00907692	0.673615	0.157862	0.820446	0.173492	0	0	0	0	0	0	0
Q6NXP2	SIMULATED-INTERNAL	154	166	63.5846	0.877311	0.918566	0.414076923076923	0.458077	0.128462	0.00953846	0.9357	0.0950077	1	0	0	4	149; 172; 176; 183	0	0
Q13405	SIMULATED-INTERNAL	59	71	90	0.573847	0.963549	0.9307692307692309	0.0308462	0.0341538	0.666015	0.577677	0.0682231	0	0	0	0	0	0	0
Q13263	SIMULATED-INTERNAL	652	664	70.9923	0.373566	0.969153	0.8232307692307692	0.0846923	0.0889231	0.0275154	0.797908	0.0851846	1	0	0	2	633; 676	0	0
O15209	SIMULATED-INTERNAL	215	227	83.2	0.388837	0.973309	0.5401538461538462	0.448769	0.0110769	0.506938	0.661069	0.697492	0	0	0	0	0	0	0
Q9H7C4	SIMULATED-INTERNAL	35	47	69.3538	0.565765	1.01874	0.581076923076923	0.267077	0.151	0.540992	0.701908	0.795662	0	0	0	2	19; 30	1	26
P47929	SIMULATED-INTERNAL	90	102	34.2692	0.743585	0.969229	0.19892307692307692	0.003	0.796	0.184292	0.817192	0.280538	1	0	0	0	0	1	107
O75689	SIMULATED-INTERNAL	102	114	47.6385	0.700362	1.01472	0.016153846153846154	0.981462	0.003	0.211838	0.880723	0.132123	1	1	123	2	88; 123	0	0
P68400	SIMULATED-INTERNAL	245	257	46.4846	0.766376	1.05464	0.34638461538461535	0.648154	0.00576923	0.0438769	0.895731	0.0749923	1	2	229; 260	2	229; 260	2	239; 257
P61566	SIMULATED-INTERNAL	544	556	92.2769	0.04107	1	0.16676923076923075	0.830231	0.00192308	0.0923154	0.895908	0.120977	1	0	0	2	569; 571	0	0
Q9BVM4	SIMULATED-INTERNAL	128	140	60.4923	0.488784	0.986835	0.6396923076923078	0.230615	0.128077	0.530108	0.663192	0.1501	1	0	0	0	0	0	0
P06744	SIMULATED-INTERNAL	77	89	64.7846	0.410595	0.911297	0.3321538461538462	0.614769	0.0541538	0.295354	0.785015	0.0813154	1	1	73	2	57; 73	3	74; 92; 93
Q8N349	SIMULATED-INTERNAL	236	248	21.5846	0.932374	1.01393	0.12699999999999997	0.858308	0.0130769	0.0445692	0.917023	0.0232538	1	0	0	1	230	0	0
A0A075B6L2	SIMULATED-INTERNAL	3	15	0	0	0	0.0	0	0	0	0	0	0	0	0	1	33	0	0
P43146	SIMULATED-INTERNAL	1172	1184	65.86923076923077	0.49435	0.880825	0.801	0.106692	0.0902308	0.762685	0.623246	0.634	1	0	0	3	1163; 1167; 1201	0	0
Q6ZP82	SIMULATED-INTERNAL	1260	1271	78.76666666666668	0	0	0.8479166666666668	0.0968333	0.0524167	0.558475	0.698467	0.509833	0	0	0	1	1279	0	0
P30043	SIMULATED-INTERNAL	148	159	40.166666666666664	0.608201	1.20434	0.7148333333333333	0.0331667	0.244167	0.32185	0.745292	0.155433	1	2	137; 178	3	137; 145; 178	4	142; 146; 160; 164
P0DJD7	SIMULATED-INTERNAL	35	46	87.30833333333332	0.344222	0.943697	0.37483333333333335	0.625083	0.00458333	0.232808	0.798683	0.0594833	1	0	0	4	19; 25; 26; 52	0	0
P54289	SIMULATED-INTERNAL	794	805	47.03333333333333	0.305911	0.811886	0.19283333333333333	0.00616667	0.79975	0.0366917	0.931933	0.194892	1	0	0	3	782; 808; 815	0	0
Q96P69	SIMULATED-INTERNAL	330	341	105.27499999999999	0.140578	0.965438	0.6738333333333332	0.261167	0.0605	0.577883	0.723208	0.494583	0	0	0	1	314	0	0
Q2HXU8	SIMULATED-INTERNAL	93	103	89.38181818181818	0.863159	1.01468	0.19581818181818186	0.802909	0.00118182	0.519009	0.665573	0.0587182	1	0	0	4	77; 83; 110; 118	0	0
Q7RTT3	SIMULATED-INTERNAL	54	64	40.04545454545455	0.669986	1.07447	0.3286363636363636	0.662818	0.00881818	0.112782	0.8534	0.365609	0	0	0	5	34; 35; 39; 41; 45	2	48; 50
Q8WV99	SIMULATED-INTERNAL	223	233	66.9090909090909	0.351039	1.11828	0.04572727272727272	0.953818	0.00209091	0.5062	0.768923	0.8079	0	2	214; 250	2	214; 250	1	239
Q8N594	SIMULATED-INTERNAL	418	428	56.5364	0.54279	1.01754	0.6639090909090908	0.150727	0.188273	0.235873	0.795573	0.163791	0	2	441; 443	3	401; 441; 443	0	0
P41002	SIMULATED-INTERNAL	589	599	72.2	0.374357	1.01003	0.43463636363636354	0.536455	0.0247273	0.505382	0.760609	0.3378	0	0	0	2	571; 573	1	588
P01375	SIMULATED-INTERNAL	95	106	68.775	0.487621	0.865009	0.55	0.0936667	0.359	0.336275	0.776042	0.0703583	1	0	0	1	87	0	0
Q8WVL7	SIMULATED-INTERNAL	39	50	48.1583	0.48528	1.01954	0.7253333333333334	0.179167	0.0984167	0.576217	0.69775	0.517275	0	0	0	3	58; 68; 69	0	0
Q8WXI4	SIMULATED-INTERNAL	89	100	28.900000000000002	0.411275	1.13107	0.25075	0.00758333	0.747167	0.0730583	0.868375	0.16965	1	0	0	3	71; 112; 114	0	0
A6NDR6	SIMULATED-INTERNAL	207	218	48.3	0.807892	1.14339	0.23841666666666664	0.73825	0.0174167	0.192858	0.908725	0.821842	1	0	0	2	194; 195	0	0
B2RXF0	SIMULATED-INTERNAL	347	358	30.4	0.701632	0.870922	0.24666666666666667	0.598417	0.155667	0.0003	1.01499	0.00580833	0	0	0	0	0	0	0
Q96HE7	SIMULATED-INTERNAL	141	152	75.3417	0.311802	0.938808	0.4205833333333333	0.554667	0.0219167	0.469667	0.749875	0.1427	1	0	0	1	157	0	0
Q96LA6	SIMULATED-INTERNAL	145	156	52.3417	0.576434	0.894451	0.35125	0.00983333	0.642917	0.0671833	0.908742	0.397375	1	0	0	1	159	0	0
P51582	SIMULATED-INTERNAL	81	92	11.475	0.924415	1.11322	0.06775	0.928833	0.00308333	0.00045	0.971058	0.00411667	1	0	0	1	109	0	0
O75628	SIMULATED-INTERNAL	39	50	85.3167	0.427819	1.05293	0.8434166666666667	0.125667	0.0325833	0.850725	0.568892	0.726267	0	0	0	1	58	1	51
Q9H2H8	SIMULATED-INTERNAL	143	154	51.9083	0.449516	1.146	0.30624999999999997	0.00741667	0.688167	0.269017	0.821071	0.183775	1	2	133; 139	2	133; 139	0	0
Q6NVY1	SIMULATED-INTERNAL	74	84	58.300000000000004	0.425453	0.74467	0.36163636363636364	0.336182	0.302636	0.134009	0.910845	0.0683364	1	1	92	3	55; 87; 92	0	0
O14581	SIMULATED-INTERNAL	177	187	45.5364	0.655867	0.971422	0.34290909090909094	0.584909	0.0796364	0.00157273	0.974455	0.0221636	1	0	0	0	0	0	0
Q9BXU8	SIMULATED-INTERNAL	165	175	39.0909	0.64429	1.55486	0.19472727272727272	0.725909	0.0915455	0.105645	0.877155	0.160709	0	0	0	3	147; 158; 181	0	0
P39019	SIMULATED-INTERNAL	5	15	50.4091	0.655732	1.10685	0.2598181818181818	0.689727	0.0572727	0.270655	0.86155	0.0909182	1	1	29	4	23; 24; 27; 29	0	0
Q8NA77	SIMULATED-INTERNAL	45	55	77.8909	0.790345	0.984033	0.5323636363636364	0.424182	0.0333636	0.290227	0.834727	0.502118	1	0	0	1	39	0	0
A2RRP1	SIMULATED-INTERNAL	1152	1162	70.2727	0.200457	0.608798	0.7517272727272727	0.0952727	0.153636	0.378782	0.657182	0.0377182	1	1	1169	1	1169	1	1145
P55209	SIMULATED-INTERNAL	355	365	110.082	0.522096	1.03897	0.9086363636363637	0.0717273	0.0169091	0.976264	0.633873	0.366591	0	1	381	2	380; 381	0	0
Q16644	SIMULATED-INTERNAL	86	96	50.6727	0.573359	1.12512	0.4530909090909091	0.545545	0.00490909	0.223682	0.719155	0.0839818	1	0	0	4	69; 73; 80; 111	1	76
Q86VM9	SIMULATED-INTERNAL	444	454	130.982	0.475764	0.872633	0.14381818181818184	0.868455	0.000272727	0.226809	0.620082	0.00578182	0	0	0	3	459; 463; 474	0	0
O14604	SIMULATED-INTERNAL	6	16	80.73636363636363	0.755476	0.894363	0.5070000000000001	0.445091	0.046	0.661255	0.764691	0.930236	1	0	0	4	19; 20; 26; 32	3	16; 21; 23
Q9Y4G2	SIMULATED-INTERNAL	1002	1013	60.6	0.498193	0.952349	0.6056666666666667	0.107	0.290917	0.00230833	0.946633	0.0483167	1	0	0	1	1025	0	0
Q9Y624	SIMULATED-INTERNAL	45	56	51.6583	0.677077	0.982476	0.39666666666666667	0.00266667	0.597417	0.231467	0.765583	0.128717	1	0	0	1	63	0	0
Q96HA7	SIMULATED-INTERNAL	679	690	88.1583	0.314767	0.944746	0.8521666666666667	0.112167	0.0363333	0.68335	0.615717	0.915025	0	0	0	0	0	0	0
P38159	SIMULATED-INTERNAL	34	45	48.208333333333336	0.476042	0.740054	0.3520833333333333	0.00766667	0.637667	0.165925	0.897442	0.5522	1	3	22; 30; 63	3	22; 30; 63	1	55
Q9H2A3	SIMULATED-INTERNAL	244	255	70.8917	0.472743	0.999237	0.8412499999999999	0.131417	0.0238333	0.578867	0.624492	0.221592	0	0	0	1	258	1	261
Q9NS98	SIMULATED-INTERNAL	77	80	13.4	0.532728	1.1431	0.025750000000000002	0.00275	0.9705	0.04985	0.8543	0.47875	0	0	0	0	0	0	0
Q9UPC5	SIMULATED-INTERNAL	296	299	44.175	0.35672	0.83024	0.874	0.10375	0.02075	0.003325	0.91315	0.041925	1	0	0	2	302; 307	0	0
Q9NYR8	SIMULATED-INTERNAL	126	129	21.875	0.747015	1.09675	0.036500000000000005	0.96875	0.00075	0.093525	0.830075	0.02115	1	0	0	1	123	0	0
O60266	SIMULATED-INTERNAL	879	882	92.6	0.39008	0.836934	0.006749999999999999	0.99275	0.00025	0.09065	0.8847	0.025075	0	0	0	2	862; 871	0	0
Q86X40	SIMULATED-INTERNAL	300	303	56.45	0.764768	1.30666	0.8785000000000001	0.0455	0.06825	0.013575	0.811325	0.0422	0	0	0	1	290	0	0
Q16678	SIMULATED-INTERNAL	359	362	50.175	0.642443	1.17573	0.003	0.99725	0.00025	0.1956	0.867625	0.0521	1	0	0	0	0	0	0
O75177	SIMULATED-INTERNAL	99	102	97.5	0.439385	0.960886	0.8912500000000001	0.07275	0.03525	0.617825	0.6003	0.596325	0	0	0	0	0	0	0
P23416	SIMULATED-INTERNAL	433	436	43.7	0.649473	1.15393	0.05225	0.9435	0.00175	0.0003	1.07058	0.891	0	0	0	4	416; 442; 451; 452	1	422
P08708	SIMULATED-INTERNAL	68	71	74.05	0.92031	1.04422	0.8235	0.05	0.13075	0.39505	0.7664	0.164025	1	2	49; 59	2	49; 59	0	0
Q13478	SIMULATED-INTERNAL	283	286	63.125	0.482045	1.07419	0.30200000000000005	0.02175	0.68425	0.221925	0.8369	0.07525	0	0	0	3	265; 275; 280	0	0
Q4FZB7	SIMULATED-INTERNAL	724	727	102.025	0.350838	0.857935	0.8975	0.09125	0.013	0.6715	0.641825	0.15345	0	0	0	3	717; 742; 746	1	730
Q8N7X8	SIMULATED-INTERNAL	174	177	97.85	0.975625	1.05003	0.97425	0.0125	0.0125	0.52515	0.619362	0.041225	0	0	0	6	155; 156; 159; 171; 191; 194	0	0
O94817	SIMULATED-INTERNAL	75	78	69.475	0.477885	0.813465	0.5840000000000001	0.0135	0.4115	0.113875	0.92435	0.078925	1	3	60; 69; 89	7	60; 69; 71; 72; 89; 90; 93	2	65; 70
O95436	SIMULATED-INTERNAL	389	392	94.025	0.443477	0.988215	0.5415000000000001	0.4395	0.006	0.0008	0.917075	0.016975	1	0	0	3	385; 400; 401	0	0
Q9HCH5	SIMULATED-INTERNAL	411	414	70.07499999999999	0.372985	1.08207	0.8850000000000001	0.0535	0.06075	0.65345	0.59395	0.83355	0	0	0	1	403	2	400; 402
O60237	SIMULATED-INTERNAL	719	730	104.12500000000001	0.325396	0.890555	0.8890833333333333	0.0584167	0.0490833	0.648917	0.665625	0.698792	0	0	0	0	0	2	711; 735
Q5TGJ6	SIMULATED-INTERNAL	85	96	66.79166666666667	0.752531	1.0641	0.7872499999999999	0.16475	0.0458333	0.595817	0.717475	0.746667	1	0	0	4	65; 68; 71; 99	0	0
Q86UY5	SIMULATED-INTERNAL	337	348	80.05	0.528863	0.933406	0.9034166666666668	0.0500833	0.0429167	0.696717	0.477975	0.648483	0	0	0	0	0	7	327; 330; 336; 348; 352; 353; 357
P42356	SIMULATED-INTERNAL	1409	1420	54.025000000000006	0.242163	0.846845	0.31758333333333333	0.65825	0.02025	0.117258	0.886525	0.422533	1	0	0	2	1391; 1398	1	1424
Q3KRA6	SIMULATED-INTERNAL	96	107	52.7583	0.685835	1.16053	0.5590833333333333	0.257833	0.18275	0.173517	0.802992	0.1218	1	1	91	3	91; 116; 119	0	0
P0C025	SIMULATED-INTERNAL	62	65	53.95	0.692735	1.22594	0.64575	0.01575	0.34275	0.320775	0.7001	0.122425	0	0	0	1	43	0	0
Q8NET5	SIMULATED-INTERNAL	144	147	11.575	0.709865	1.29685	0.11674999999999999	0.005	0.88175	0.2258	0.818375	0.433825	0	0	0	1	163	0	0
O75865	SIMULATED-INTERNAL	56	59	56.85	0.613522	0.899447	0.6704999999999999	0.27	0.05975	0.0912	0.89275	0.05725	1	0	0	2	67; 71	0	0
Q14DG7	SIMULATED-INTERNAL	430	433	51.349999999999994	0.838697	1.0372	0.42325	0.24675	0.351	0.101825	0.927725	0.108275	1	0	0	2	439; 446	0	0
Q9H4F1	SIMULATED-INTERNAL	146	149	11.7	0.61495	1.17101	0.0825	0.01225	0.91025	0.094075	0.8938	0.1209	1	0	0	1	142	0	0
P62955	SIMULATED-INTERNAL	80	91	50.5583	0.617626	0.976772	0.60475	0.296667	0.0989167	0.122958	0.8738	0.0251917	1	0	0	2	69; 95	2	99; 101
Q8N7P1	SIMULATED-INTERNAL	88	99	81.675	0.282316	0.867748	0.657	0.289	0.0491667	0.10485	0.8528	0.0462417	0	0	0	2	102; 107	0	0
P13224	SIMULATED-INTERNAL	59	70	38.324999999999996	0.766867	1.02622	0.59875	0.0334167	0.365667	0.191425	0.83125	0.109783	0	0	0	0	0	0	0
P52565	SIMULATED-INTERNAL	152	163	68.2417	0.398554	0.631574	0.48325	0.02725	0.484417	0.341508	0.8193	0.07805	1	3	141; 167; 178	5	135; 138; 141; 167; 178	2	148; 174
Q6DKJ4	SIMULATED-INTERNAL	336	347	73.2333	0.357198	0.930277	0.37225	0.612583	0.0159167	0.3587	0.75435	0.0987667	1	1	354	4	354; 358; 360; 362	0	0
P43681	SIMULATED-INTERNAL	560	563	38.775	0.417727	0.986807	0.24050000000000005	0.76725	0.00625	0.516125	0.710475	0.133525	1	0	0	3	547; 552; 579	1	550
Q92859	SIMULATED-INTERNAL	1210	1213	112.65	0.234008	0.861723	0.8059999999999999	0.1295	0.0585	0.70485	0.65445	0.7671	1	0	0	0	0	3	1203; 1214; 1220
Q6PEY1	SIMULATED-INTERNAL	12	15	72.8	0.741825	0.7986	0.966	0.01775	0.0155	0.580725	0.589762	0.0156	0	0	0	0	0	0	0
Q8NF67	SIMULATED-INTERNAL	71	74	105.8	0	0	0.05375	0.94875	0.00075	0.378	0.793725	0.15165	1	0	0	3	65; 66; 85	0	0
Q96H96	SIMULATED-INTERNAL	242	245	31.1	0.701037	1.03048	0.0125	0.98475	0.00175	0.0039	0.98055	0.045425	1	1	265	3	225; 256; 265	0	0
Q9Y5B8	SIMULATED-INTERNAL	370	373	74.475	0.502825	0.985288	0.6805	0.312	0.00275	0.291575	0.965562	0.66515	1	0	0	0	0	0	0
Q8NA29	SIMULATED-INTERNAL	489	492	57.25	0.535358	1.07385	0.21025	0.786	0.0015	0.00105	0.996375	0.107825	1	0	0	2	480; 503	0	0
P31260	SIMULATED-INTERNAL	295	298	75.95	0.518373	1.24925	0.61375	0.38	0.00475	0.784125	0.57305	0.7312	0	0	0	2	311; 316	0	0
Q4ZG55	SIMULATED-INTERNAL	81	84	72.65	0.479862	0.955965	0.9475	0.0145	0.03625	0.568025	0.723825	0.40605	1	0	0	1	99	0	0
Q8N782	SIMULATED-INTERNAL	202	205	80.35	0	0	0.5944999999999999	0.26475	0.13425	0.286525	0.861575	0.16635	0	0	0	3	185; 213; 222	0	0
Q07687	SIMULATED-INTERNAL	41	52	94.825	0.436528	0.988362	0.9491666666666667	0.0386667	0.0121667	0.791125	0.513875	0.527092	1	0	0	0	0	0	0
O95248	SIMULATED-INTERNAL	1684	1695	86.9417	0.375449	0.921026	0.8351666666666665	0.0916667	0.0713333	0.602733	0.61935	0.1844	0	0	0	2	1673; 1680	2	1701; 1702
Q96K58	SIMULATED-INTERNAL	137	148	76.175	0.744333	0.976286	0.6713333333333332	0.06125	0.259333	0.0571833	0.799567	0.0730167	1	1	154	2	154; 156	0	0
Q9Y613	SIMULATED-INTERNAL	663	674	68.26666666666667	0.623927	1.16079	0.25566666666666665	0.731167	0.0128333	0.30245	0.8119	0.269775	1	0	0	2	682; 683	1	681
Q9HCQ5	SIMULATED-INTERNAL	252	263	43.125	0.814585	0.864985	0.2818333333333333	0.705083	0.0181667	0.182583	0.838567	0.0386167	1	0	0	2	234; 278	0	0
Q86TA4	SIMULATED-INTERNAL	48	51	53.95	0.99995	1.04762	0.47875	0.38725	0.13425	0.1885	0.827325	0.041775	0	0	0	2	34; 44	0	0
P40126	SIMULATED-INTERNAL	35	38	72.1	0.453225	0.863838	0.7025	0.1955	0.1	0.0323	0.85165	0.0415	0	0	0	1	16	0	0
A6NDL8	SIMULATED-INTERNAL	195	198	47.45	0.890707	1.00251	0.006	0.99125	0.00525	0.00245	0.9872	0.011375	1	0	0	1	184	0	0
P15408	SIMULATED-INTERNAL	204	207	83.625	0.433773	0.925441	0.9445	0.03225	0.0245	0.759925	0.587975	0.296975	0	0	0	2	192; 222	4	194; 200; 211; 215
Q14576	SIMULATED-INTERNAL	315	318	22.825000000000003	0.71944	1.00797	0.18025000000000002	0.00175	0.82075	0.08495	0.9587	0.051925	1	0	0	2	323; 325	0	0
Q13361	SIMULATED-INTERNAL	61	73	66.6692	0.794047	1.1654	0.6550769230769231	0.293769	0.0496154	0.379677	0.811715	0.181508	1	0	0	2	78; 88	0	0
Q5T8D3	SIMULATED-INTERNAL	97	109	53.807692307692314	0.73157	1.03103	0.39492307692307693	0.599846	0.00623077	0.188831	0.827292	0.121908	1	1	84	3	84; 122; 123	0	0
Q68CL5	SIMULATED-INTERNAL	21	33	48.146153846153844	0.543486	1.24347	0.3295384615384615	0.665308	0.00469231	0.370292	0.759135	0.462654	0	2	14; 42	2	14; 42	0	0
O43852	SIMULATED-INTERNAL	164	176	60.4538	0.615937	1.19754	0.562923076923077	0.367615	0.0728462	0.326677	0.796831	0.210485	0	0	0	3	150; 161; 189	3	177; 185; 187
Q9H2P0	SIMULATED-INTERNAL	1011	1023	92.5538	0.364498	0.787588	0.571	0.323462	0.0943846	0.633315	0.680023	0.415277	0	1	1042	5	992; 1027; 1029; 1035; 1042	4	1000; 1001; 1003; 1032
Q9Y5H5	SIMULATED-INTERNAL	540	551	52.48333333333333	0.543602	0.762348	0.5865833333333333	0.0135	0.40125	0.263033	0.719425	0.155792	1	0	0	0	0	0	0
P01619	SIMULATED-INTERNAL	78	89	49.07499999999999	0.574856	1.08818	0.6289166666666667	0.0670833	0.30125	0.4236	0.648933	0.0835083	1	0	0	1	60	0	0
Q96CT2	SIMULATED-INTERNAL	216	227	80.075	0.704624	0.956863	0.8072499999999999	0.145083	0.0499167	0.31805	0.7566	0.774583	0	0	0	0	0	0	0
Q9UG56	SIMULATED-INTERNAL	203	214	48.6417	0.613853	1.27902	0.25608333333333333	0.00208333	0.742417	0.143542	0.848642	0.093825	1	0	0	0	0	0	0
D3DTV9	SIMULATED-INTERNAL	63	74	0	0	0	0.0	0	0	0	0	0	0	0	0	1	81	0	0
Q9NY93	SIMULATED-INTERNAL	302	314	43.2385	0.642231	1.25362	0.3806153846153846	0.310846	0.309154	0.0454385	0.876731	0.230423	1	0	0	3	325; 327; 334	1	296
Q8IYP9	SIMULATED-INTERNAL	73	85	47.2231	0.407827	1.20538	0.4136153846153846	0.359154	0.214615	0.0734615	0.884154	0.0282	0	0	0	1	59	1	91
P42684	SIMULATED-INTERNAL	1164	1176	56.1846	0.445788	1.02779	0.06684615384615386	0.928	0.00423077	0.2095	0.835108	0.120208	1	0	0	0	0	0	0
Q96EN8	SIMULATED-INTERNAL	140	152	36.8692	0.370765	0.909197	0.5428461538461539	0.109462	0.347	0.264792	0.7592	0.167331	1	0	0	1	125	1	162
P58872	SIMULATED-INTERNAL	120	132	72.7077	0.30216	0.795791	0.4562307692307692	0.525077	0.019	0.191231	0.758954	0.0547077	0	0	0	2	102; 151	2	141; 143
O94913	SIMULATED-INTERNAL	542	554	110.146	0.313865	0.96606	0.8036153846153847	0.182154	0.0193846	0.783138	0.6239	0.613592	0	0	0	3	527; 559; 560	3	535; 538; 561
P21506	SIMULATED-INTERNAL	333	345	66.0153846153846	0.954557	0.954586	0.6260769230769232	0.0656923	0.297308	0.192492	0.7901	0.172315	1	0	0	4	313; 324; 328; 356	0	0
P86496	SIMULATED-INTERNAL	16	28	81.6231	0.876253	1.15305	0.9563846153846155	0.0261538	0.017	0.720638	0.494673	0.714431	1	0	0	1	8	0	0
Q6J272	SIMULATED-INTERNAL	219	231	41.3846	0.927675	1.00105	0.5314615384615384	0.156538	0.307615	0.0403462	0.872408	0.411738	0	0	0	2	214; 247	0	0
Q8IUE6	SIMULATED-INTERNAL	103	115	38.9077	0.742492	1.1259	0.5286153846153847	0.248692	0.223385	0.255877	0.795285	0.285162	1	6	95; 118; 119; 124; 127; 129	6	96; 119; 120; 125; 128; 130	3	101; 120; 122
O14646	SIMULATED-INTERNAL	241	253	98.5846	0.305192	1.2345	0.6646153846153845	0.300846	0.0350769	0.597808	0.706077	0.430777	0	0	0	1	229	3	232; 237; 241
Q8TEZ7	SIMULATED-INTERNAL	3	15	80.7154	0.390643	0.949381	0.5208461538461537	0.378538	0.0846923	0.412685	0.813235	0.175154	0	0	0	2	24; 32	0	0
Q9NVM1	SIMULATED-INTERNAL	21	33	50.1538	0.911037	0.991496	0.1781538461538461	0.819692	0.00492308	0.00363846	0.880058	0.400069	1	0	0	0	0	0	0
Q6ZUJ4	SIMULATED-INTERNAL	117	129	58.2615	0.882788	1.05248	0.6220769230769231	0.170923	0.209462	0.488554	0.7342	0.726508	1	0	0	3	103; 112; 145	0	0
Q5VSD8	SIMULATED-INTERNAL	9	21	58.29230769230771	0.923027	0.974358	0.6604615384615383	0.219462	0.129462	0.345892	0.731738	0.560992	0	0	0	3	2; 5; 35	0	0
Q6Q788	SIMULATED-INTERNAL	60	71	77.075	0.628137	1.06427	0.05491666666666667	0.9455	0.00133333	0.509808	0.745742	0.464108	1	0	0	2	48; 57	2	55; 59
Q86Y91	SIMULATED-INTERNAL	600	611	74.1833	0.306062	0.973315	0.7976666666666667	0.1775	0.0221667	0.628808	0.649358	0.839108	0	0	0	2	627; 628	2	616; 621
Q96RD6	SIMULATED-INTERNAL	554	565	53.949999999999996	0.271503	0.68369	0.5854166666666667	0.093	0.3215	0.501933	0.694633	0.74305	0	0	0	1	570	0	0
Q3ZCT8	SIMULATED-INTERNAL	410	421	71	0.451987	0.854741	0.500417	0.002	0.497083	0.13555	0.867867	0.0473083	1	0	0	3	395; 397; 437	0	0
Q12834	SIMULATED-INTERNAL	281	292	26.5833	0.656876	1.07139	0.330917	0.00625	0.660833	0.355	0.602175	0.146933	0	0	0	0	0	0	0
Q9GZU7	SIMULATED-INTERNAL	15	26	97.45	0.276917	0.855839	0.877083	0.106	0.0194167	0.652792	0.642242	0.114542	0	1	32	2	12; 32	0	0
O43261	SIMULATED-INTERNAL	43	54	86.1917	0.99995	1.04762	0.496917	0.416417	0.08525	0.426058	0.754071	0.0382	0	0	0	2	61; 69	0	0
Q92485	SIMULATED-INTERNAL	47	58	73.8333	0.322344	0.653448	0.91825	0.024	0.0533333	0.444283	0.665658	0.0612583	1	0	0	2	36; 39	0	0
Q9P013	SIMULATED-INTERNAL	4	15	61.9167	0.640912	1.41108	0.854	0.0665	0.07775	0.792733	0.676529	0.69945	1	0	0	2	18; 28	1	24
Q14507	SIMULATED-INTERNAL	0	11	82.3909	0.712217	1.18404	0.370727	0.617909	0.0127273	0.0786545	0.954555	0.0291364	0	0	0	0	0	0	0
P60827	SIMULATED-INTERNAL	32	43	73.5	0.432565	1.13431	0.9305	0.0314167	0.0360833	0.164167	0.751025	0.115075	0	0	0	0	0	0	0
Q9NUN7	SIMULATED-INTERNAL	137	148	36.4917	0.477649	1.04099	0.242167	0.722	0.0263333	0.000408333	1.0271	0.001475	1	0	0	0	0	1	133
Q14667	SIMULATED-INTERNAL	372	383	49.6083	0.3374	1.06227	0.176333	0.132417	0.6945	0.0120583	0.906425	0.145392	1	0	0	1	357	0	0
P35659	SIMULATED-INTERNAL	39	50	120.692	0.446971	1.04529	0.3925	0.595583	0.00433333	0.807183	0.6512	0.1283	0	1	57	5	21; 57; 60; 61; 62	2	32; 51
Q9NVL8	SIMULATED-INTERNAL	58	69	76.8833	0.79589	1.43071	0.69675	0.19875	0.1065	0.403817	0.746642	0.23285	1	0	0	2	42; 55	1	69
P04201	SIMULATED-INTERNAL	89	100	38.525	0.777737	0.857249	0.48075	0.499417	0.01825	0.00045	0.951767	0.0116833	1	0	0	0	0	0	0
Q96MW1	SIMULATED-INTERNAL	150	161	78.4833	0.417344	0.631156	0.787917	0.13625	0.0765	0.520325	0.712767	0.529508	0	0	0	1	178	1	139
Q5BKX8	SIMULATED-INTERNAL	132	143	63.2083	0.750125	1.06739	0.531333	0.0508333	0.416333	0.157817	0.87495	0.708733	1	0	0	7	115; 116; 120; 126; 127; 129; 149	0	0
Q9NTJ4	SIMULATED-INTERNAL	918	929	24.3333	0.40108	1.10938	0.270667	0.710583	0.0171667	0.1067	0.843933	0.208417	0	0	0	1	912	0	0
Q8WXF1	SIMULATED-INTERNAL	287	298	95.825	0.596538	0.962448	0.06	0.94025	0.00116667	0.527808	0.752825	0.123367	0	1	280	3	280; 301; 303	0	0
Q6P1L8	SIMULATED-INTERNAL	52	63	57.5333	0.797743	1.13217	0.49375	0.0189167	0.486417	0.331375	0.815867	0.196783	1	0	0	6	34; 68; 78; 81; 82; 83	2	49; 51
Q9BYQ6	SIMULATED-INTERNAL	71	82	83.2917	0.823365	1.0348	0.882333	0.04	0.0718333	0	0.869733	0	1	0	0	1	86	0	0
Q9H4M7	SIMULATED-INTERNAL	766	777	53.7833	0.56686	1.02855	0.468333	0.0525833	0.474667	0.454992	0.832517	0.970967	0	0	0	0	0	1	778
P60033	SIMULATED-INTERNAL	142	153	43.7083	0.517518	1.05773	0.0221667	0.9755	0.0025	0.151467	0.842758	0.0264833	1	1	124	2	124; 171	0	0
Q6UB35	SIMULATED-INTERNAL	218	229	37.4	0.412912	1.09971	0.51425	0.0275	0.4615	0.0808333	0.834633	0.10375	1	0	0	3	205; 213; 243	0	0
Q9Y2R9	SIMULATED-INTERNAL	171	178	80.6	0.574454	0.930115	0.66075	0.2905	0.054	0.15875	0.830562	0.0705875	1	1	163	4	163; 185; 194; 195	1	168
Q8N7H5	SIMULATED-INTERNAL	271	278	103.438	0.421885	0.870567	0.243375	0.758625	0.003125	0.4332	0.763138	0.027175	1	1	290	1	290	0	0
A8MZH6	SIMULATED-INTERNAL	35	42	32.9875	0.71443	1.04952	0.142625	0.10025	0.751875	0.00165	1.03974	0.0364875	0	0	0	0	0	0	0
A2RRD8	SIMULATED-INTERNAL	279	286	55.7875	0.573867	0.807592	0.695625	0.035125	0.268	0.113212	0.826625	0.230775	1	3	271; 274; 299	5	271; 274; 292; 299; 302	3	268; 286; 296
A8MXU0	SIMULATED-INTERNAL	24	31	76.05	0.647919	0.937079	0.52225	0.419625	0.057625	0.059225	0.8557	0.0232375	1	0	0	1	21	0	0
Q9H6Z4	SIMULATED-INTERNAL	154	161	68.25	0.308928	0.986015	0.912125	0.050125	0.0365	0.80415	0.571137	0.788338	0	1	145	2	145; 165	1	170
Q49AG3	SIMULATED-INTERNAL	364	371	28.9125	0.52852	0.903245	0.458875	0.3705	0.182125	0.0590625	0.776075	0.0451625	0	0	0	4	352; 361; 382; 389	2	362; 375
Q86TD4	SIMULATED-INTERNAL	50	57	48.4375	0.290523	1.03265	0.132625	0.86475	0.00225	0.382587	0.776225	0.18915	0	0	0	4	40; 62; 69; 76	2	64; 66
P08567	SIMULATED-INTERNAL	85	92	58.0125	0.707435	0.990396	0.135	0.863625	0.00175	0.104075	0.90915	0.1144	1	0	0	7	70; 75; 97; 98; 101; 108; 112	0	0
P0DMS8	SIMULATED-INTERNAL	17	24	0	0	0	0	0	0	0	0	0	0	0	0	1	38	0	0
Q8IXQ6	SIMULATED-INTERNAL	385	392	48.3625	0.497959	1.064	0.549625	0.0195	0.431625	0.0038375	0.970275	0.4844	1	2	368; 411	6	368; 370; 382; 402; 407; 411	0	0
Q8IWJ2	SIMULATED-INTERNAL	273	280	100.95	0.674843	1.00587	0.02475	0.975625	0.00025	0.291137	0.793362	0.1778	0	0	0	5	253; 264; 289; 293; 294	1	287
Q8IUF8	SIMULATED-INTERNAL	54	61	63.125	0.660419	1.2727	0.269125	0.69825	0.024625	0.138738	0.920212	0.220475	0	0	0	1	50	1	47
Q02817	SIMULATED-INTERNAL	3047	3054	103.025	0.246964	0.999346	0.961875	0.009	0.028	0.69155	0.723888	0.227837	0	0	0	0	0	0	0
Q9BSU1	SIMULATED-INTERNAL	75	82	31.85	0.700028	1.19614	0.100375	0.00725	0.8945	0.010825	0.968263	0.0626	1	0	0	4	66; 86; 88; 90	0	0
Q9UJW7	SIMULATED-INTERNAL	246	253	86.5125	0.472336	0.994125	0.662875	0.06875	0.2675	0.0485375	0.838113	0.105838	0	0	0	2	238; 266	0	0
Q3LI59	SIMULATED-INTERNAL	6	13	62.85	0.653755	1.02631	0.83275	0.06475	0.109625	0.0001	0.883813	0	1	0	0	0	0	0	0
Q8N8Z8	SIMULATED-INTERNAL	296	303	83.3	0.650343	0.903702	0.55675	0.155875	0.294125	0.255362	0.775038	0.177575	1	0	0	5	283; 287; 309; 311; 315	0	0
Q9P0M4	SIMULATED-INTERNAL	87	94	84.625	0.343864	0.870982	0.73725	0.2315	0.02875	0.572087	0.746637	0.219312	0	0	0	0	0	0	0
O95424	SIMULATED-INTERNAL	0	7	89.5714	0.703914	0.879443	0.680571	0.204429	0.112857	0.382771	0.769814	0.000914286	1	0	0	0	0	0	0
P0CJ72	SIMULATED-INTERNAL	17	24	90.575	0.99995	1	0.402625	0.101	0.488125	0.628025	0.800212	0.0539625	1	0	0	0	0	0	0
O00744	SIMULATED-INTERNAL	175	182	83.95	0.265327	0.955531	0.959375	0.01275	0.023875	0.765437	0.4958	0.107088	1	0	0	2	160; 171	0	0
Q8NEK5	SIMULATED-INTERNAL	330	337	66.2375	0.974545	1.14688	0.784625	0.022	0.190875	0.22105	0.7711	0.0255125	1	1	326	3	316; 326; 344	1	348
P56851	SIMULATED-INTERNAL	62	69	46.325	0.748974	0.932361	0.465625	0.118125	0.42175	0.0466125	0.852213	0.06875	1	0	0	2	49; 75	0	0
Q96IT6	SIMULATED-INTERNAL	37	44	54.8	0	0	0.424625	0.083	0.484375	0.14045	0.804256	0.178425	0	0	0	3	17; 22; 33	0	0
P50213	SIMULATED-INTERNAL	59	66	59.375	0.369812	0.909799	0.353	0.000375	0.64575	0.333263	0.841737	0.19235	1	1	77	3	52; 77; 85	1	69
Q8IWE5	SIMULATED-INTERNAL	437	444	81.9125	0.386565	1.05083	0.92675	0.02475	0.044375	0.761462	0.55685	0.453662	0	0	0	0	0	0	0
O15228	SIMULATED-INTERNAL	624	631	29.4625	0.546514	1.18054	0.139875	0.85875	0.003125	0.0619	0.85185	0.0537125	1	1	606	4	606; 643; 644; 645	0	0
P49411	SIMULATED-INTERNAL	256	263	41.725	0.821944	1.05842	0.375625	0.016875	0.60775	0.148975	0.862838	0.2143	0	1	238	1	238	4	245; 246; 266; 267
P63267	SIMULATED-INTERNAL	219	226	55.175	0.889124	1.08374	0.418625	0.357875	0.220375	0.144275	0.922813	0.296725	1	2	214; 239	3	214; 216; 239	4	219; 234; 235; 236
Q9BQQ7	SIMULATED-INTERNAL	42	49	56.0125	0.584374	1.06767	0.344125	0.04925	0.598875	0.0689125	0.922637	0.0996625	1	0	0	2	31; 39	0	0
Q9BZD2	SIMULATED-INTERNAL	256	263	58.7875	0.495989	0.920755	0.33475	0.430125	0.211375	0.0047	0.933575	0.045325	1	0	0	0	0	0	0
H3BRN8	SIMULATED-INTERNAL	82	89	68.525	0.668644	1.29669	0.547625	0.39975	0.054875	0.25855	0.800562	0.272813	1	0	0	0	0	0	0
Q9UPE1	SIMULATED-INTERNAL	493	500	56.25	0.447794	0.799163	0.4715	0.5095	0.02425	0.13905	0.785137	0.0630875	1	0	0	1	516	0	0
Q8WW18	SIMULATED-INTERNAL	113	120	80.6125	0.880162	0.97188	0.883625	0.020625	0.094875	0.305712	0.762088	0.04445	1	0	0	0	0	0	0
Q13105	SIMULATED-INTERNAL	478	485	67.3375	0.741099	0.975397	0.6565	0.215	0.125875	0.217612	0.780475	0.041575	1	1	462	5	462; 466; 475; 490; 500	0	0
Q9Y4B6	SIMULATED-INTERNAL	169	176	35.425	0.500859	1.1361	0.165625	0.79775	0.03675	0.1492	0.892812	0.494625	0	0	0	1	194	0	0
Q6ZSS7	SIMULATED-INTERNAL	224	231	61.175	0.244047	0.985075	0.768625	0.066625	0.161125	0.717525	0.7033	0.140887	1	0	0	0	0	0	0
Q5TA79	SIMULATED-INTERNAL	7	14	98.6625	0.746672	1.04983	0.85475	0.1115	0.033625	0.0533375	0.600762	0	1	0	0	3	19; 23; 27	0	0
Q53F39	SIMULATED-INTERNAL	16	23	89.675	0.324296	0.976642	0.269875	0.714875	0.0085	0.0032875	0.882681	0.0207625	0	0	0	0	0	0	0
P25940	SIMULATED-INTERNAL	697	704	62.8625	0.598666	1.20799	0.941625	0.01225	0.04225	0.862325	0.45965	0.784188	0	0	0	2	694; 715	0	0
Q6ZMT9	SIMULATED-INTERNAL	295	302	23.8	0.707431	1.1888	0.24875	0.01275	0.735375	0.030725	0.938712	0.224325	0	0	0	7	277; 281; 288; 291; 310; 311; 316	0	0
Q8N769	SIMULATED-INTERNAL	34	41	31	0.924427	0.990176	0.525875	0.244375	0.245875	0.527087	0.76175	0.981425	0	0	0	0	0	0	0
P46098	SIMULATED-INTERNAL	377	384	64.875	0.36485	1.05593	0.728125	0.174375	0.10325	0.495262	0.622225	0.357962	1	0	0	2	374; 396	1	369
Q99895	SIMULATED-INTERNAL	142	149	64.6875	0.578864	0.984381	0.884	0.03675	0.077	0.116012	0.835087	0.0587375	1	0	0	1	126	0	0
P29016	SIMULATED-INTERNAL	302	309	56.1625	0.580541	1.13489	0.148125	0.840625	0.01425	0.001525	0.983569	0.0508125	0	0	0	1	282	0	0
P14866	SIMULATED-INTERNAL	348	355	69.15	0.339086	0.923042	0.90375	0.025875	0.07275	0.717137	0.49575	0.37485	0	0	0	0	0	3	340; 359; 363
Q16384	SIMULATED-INTERNAL	149	156	118.275	0.490262	0.793243	0.93625	0.031625	0.02575	0.7149	0.637625	0.5873	0	0	0	4	137; 144; 161; 172	0	0
A1YPR0	SIMULATED-INTERNAL	152	159	140.8	0.640716	1.15427	0.727875	0.26025	0.005	1	0.588237	0.2985	0	0	0	1	139	0	0
P04035	SIMULATED-INTERNAL	97	104	44.6875	0.377022	0.971057	0.008	0.991375	0.001375	0.0002375	0.967512	0.038875	1	0	0	2	89; 116	0	0
A0A075B6J2	SIMULATED-INTERNAL	57	64	0	0	0	0	0	0	0	0	0	1	0	0	0	0	0	0
Q07092	SIMULATED-INTERNAL	1380	1387	76.7375	0.677275	1.09705	0.92	0.01725	0.05775	0.799562	0.558325	0.841925	0	0	0	3	1367; 1376; 1393	0	0
P14635	SIMULATED-INTERNAL	307	314	44.525	0.517776	0.973035	0.32775	0.666875	0.0055	0.145462	0.76585	0.045475	1	0	0	2	288; 324	1	321
Q9NZ56	SIMULATED-INTERNAL	897	904	80.35	0.40068	0.930762	0.9625	0.01475	0.0195	0.760337	0.571112	0.683937	0	0	0	0	0	0	0
Q6DN72	SIMULATED-INTERNAL	17	24	44.4375	0.937742	0.950678	0.292375	0.004375	0.69875	0.0117375	1.01231	0.108137	1	0	0	1	43	0	0
Q2NL82	SIMULATED-INTERNAL	256	263	36.6625	0.356606	0.801969	0.26275	0.01925	0.719	0.098675	0.832588	0.197912	1	1	240	2	240; 273	0	0
Q96H79	SIMULATED-INTERNAL	20	27	63.9625	0.73969	0.89143	0.2055	0.581	0.217875	0.10145	0.827306	0.176175	1	1	12	1	12	0	0
Q5BKY1	SIMULATED-INTERNAL	183	190	47.225	0.764845	1.01536	0.49975	0.489375	0.014	0.0147375	0.915675	0.0828875	0	0	0	0	0	0	0
Q9H583	SIMULATED-INTERNAL	199	206	53.35	0.21333	0.708666	0.313625	0.67575	0.006375	0.017375	0.9201	0.02605	0	0	0	1	184	0	0
Q8WWX8	SIMULATED-INTERNAL	185	192	32.325	0.60174	0.967324	0.008625	0.989875	0.00225	0.0001375	1.01096	0.0050875	1	0	0	0	0	0	0
Q9BQY9	SIMULATED-INTERNAL	171	178	52.4	0.900332	1.04511	0.3945	0.56425	0.037125	0.604387	0.760138	0.966712	1	0	0	0	0	0	0
Q3LI54	SIMULATED-INTERNAL	31	38	38.9625	0.663402	0.889295	0.631875	0.153875	0.22175	0.00085	0.922462	0.0134875	1	0	0	0	0	0	0
Q13362	SIMULATED-INTERNAL	250	257	50.8	0.795602	1.08704	0.574125	0.366	0.0545	0.003775	0.896863	0.034075	1	0	0	3	240; 244; 277	0	0
O95183	SIMULATED-INTERNAL	68	75	71.05	0.596256	0.928498	0.042625	0.95175	0.002375	0.00085	1.0608	0.3061	1	1	53	3	53; 61; 62	0	0
O76015	SIMULATED-INTERNAL	68	75	62.8	0.566031	1.53616	0.79025	0.080375	0.131	0.044875	0.772587	0.04785	0	0	0	0	0	0	0
Q99685	SIMULATED-INTERNAL	195	202	52.3625	0.499196	1.21129	0.6185	0.270375	0.111125	0.0536375	0.895288	0.0685625	1	1	188	2	188; 206	1	189
Q969G3	SIMULATED-INTERNAL	290	297	82.0625	0.426	1.02105	0.058875	0.9445	0.001375	0.473675	0.74595	0.323912	0	3	271; 277; 284	4	271; 277; 284; 305	0	0
Q0VG73	SIMULATED-INTERNAL	50	57	61.225	0	0	0.572375	0.297	0.127625	0.0760125	0.759575	0.049275	0	0	0	1	60	0	0
P61981	SIMULATED-INTERNAL	86	93	62.3875	0.759015	1.20941	0.01	0.989125	0.001125	0.130825	0.86265	0.0875	1	3	69; 77; 110	4	69; 77; 78; 110	0	0
Q96AQ1	SIMULATED-INTERNAL	316	323	82.325	0.250711	0.714283	0.641625	0.306875	0.04875	0.6191	0.657137	0.278838	1	0	0	5	297; 326; 330; 334; 335	0	0
Q04721	SIMULATED-INTERNAL	1237	1244	60.2875	0.529878	1.02147	0.60025	0.010625	0.3875	0.007525	0.776138	0.0014375	1	0	0	0	0	0	0
Q96E11	SIMULATED-INTERNAL	196	203	68.9625	0.475505	0.822176	0.01725	0.982375	0.001125	0.533275	0.7416	0.3104	1	0	0	5	210; 218; 220; 221; 223	0	0
P55211	SIMULATED-INTERNAL	228	235	13.0375	0.70012	1.36924	0.17275	0.00825	0.821625	0.0122	0.969137	0.173662	1	2	210; 211	2	210; 211	0	0
P33681	SIMULATED-INTERNAL	8	15	68.2875	0.362235	0.831324	0.803375	0.17075	0.018	0.260362	0.727581	0.0603	0	0	0	0	0	0	0
Q5ST30	SIMULATED-INTERNAL	209	216	54.275	0.700811	1.28543	0.24275	0.755875	0.00275	0.149137	0.839287	0.0645125	1	1	225	4	196; 200; 222; 225	0	0
Q9P2D8	SIMULATED-INTERNAL	2224	2231	31.4	0.421755	0.827917	0.23425	0.751375	0.015875	0.0012875	0.952437	0.033275	0	0	0	2	2206; 2251	0	0
Q99541	SIMULATED-INTERNAL	358	365	73.175	0.377207	0.907187	0.521	0.45325	0.018875	0.167475	0.777212	0.438812	1	1	375	4	344; 375; 380; 382	0	0
Q6ZMB5	SIMULATED-INTERNAL	153	160	70.7	0.578592	1.03477	0.702625	0.215875	0.08225	0.0215375	0.85955	0.007475	1	0	0	0	0	0	0
Q9GZX7	SIMULATED-INTERNAL	107	114	19.6625	0.900247	1.14417	0.155875	0.030625	0.799875	0.05155	0.925863	0.0816875	1	0	0	1	120	0	0
Q96J84	SIMULATED-INTERNAL	333	340	44.125	0.661637	1.33579	0.473375	0.0045	0.520875	0.203225	0.843962	0.178	1	0	0	4	315; 343; 344; 359	0	0
Q9NSD7	SIMULATED-INTERNAL	400	407	53.85	0.402187	0.813523	0.0975	0.896625	0.0045	0.122725	0.875375	0.106425	0	0	0	1	423	0	0
Q5VY43	SIMULATED-INTERNAL	506	513	48.6	0.650895	1.20884	0.71175	0.003625	0.28275	0.0031875	0.750887	1.25e-05	0	0	0	1	526	0	0
Q8NGT0	SIMULATED-INTERNAL	126	133	31.3625	0.883754	1.01536	0.615375	0.3315	0.056125	0.0053625	0.9719	0.0267	1	0	0	1	138	0	0
P20711	SIMULATED-INTERNAL	168	175	74.025	0.300988	0.609887	0.578625	0.41	0.01	0.190913	0.782237	0.061	1	0	0	2	162; 182	0	0
Q86XZ4	SIMULATED-INTERNAL	125	132	78.4625	0.46607	1.20471	0.789625	0.11275	0.098	0.640287	0.566787	0.638687	1	0	0	1	111	5	114; 120; 124; 141; 143
Q8N6Q1	SIMULATED-INTERNAL	234	241	82.95	0.93871	1.21787	0.061125	0.932125	0.00225	0.0001	1.10631	0.1917	1	0	0	4	215; 222; 223; 260	0	0
O76054	SIMULATED-INTERNAL	193	200	31.975	0.523015	1.00719	0.42375	0.5105	0.06925	0.0121	0.911925	0.120362	1	0	0	4	187; 206; 215; 216	0	0
Q15669	SIMULATED-INTERNAL	159	166	33.4875	0.975405	1.0629	0.01675	0.982875	0.002875	0.109512	0.872062	0.131462	1	1	146	1	146	0	0
Q3SXM5	SIMULATED-INTERNAL	239	246	28.7875	0.519513	1.02993	0.347125	0.0425	0.613875	0.0111	0.884288	0.0655	1	0	0	1	222	0	0
P35462	SIMULATED-INTERNAL	73	80	10.6625	0.849075	1.18471	0.023875	0.969625	0.005375	0.0005625	1.03356	0.0256375	1	0	0	1	56	0	0
Q9H9Q4	SIMULATED-INTERNAL	1	8	108.525	0.423091	0.848303	0.783	0.183375	0.024875	0.460587	0.828137	0.030775	0	0	0	1	26	0	0
A1A580	SIMULATED-INTERNAL	29	36	47.725	0	0	0.65725	0.103375	0.240375	0.206812	0.712562	0.04665	1	0	0	0	0	0	0
Q17R89	SIMULATED-INTERNAL	59	66	79.6	0.375528	0.91523	0.494625	0.486	0.01575	0.377362	0.725612	0.0519375	1	0	0	3	40; 48; 49	0	0
Q5T2W1	SIMULATED-INTERNAL	150	157	78.6875	0.599681	0.985627	0.643	0.01625	0.346625	0.187738	0.800025	0.175237	1	0	0	1	140	2	144; 148
Q02386	SIMULATED-INTERNAL	129	136	92.575	0.314744	0.864806	0.76	0.0395	0.195125	0.328112	0.788375	0.132763	0	1	117	2	117; 141	0	0
Q9UEF7	SIMULATED-INTERNAL	883	890	54.1125	0.511382	1.08813	0.185625	0.805	0.01025	0.0631125	0.933688	0.048975	1	0	0	1	900	0	0
Q9NYZ1	SIMULATED-INTERNAL	103	110	43.5375	0.689319	1.41741	0.187375	0.00725	0.8075	0.38335	0.805338	0.0102125	1	1	117	1	117	1	120
Q9BTL4	SIMULATED-INTERNAL	47	54	70.6125	0.628971	0.992085	0.32975	0.653625	0.010125	0.21675	0.777037	0.85465	1	0	0	0	0	1	60
Q6ZRX8	SIMULATED-INTERNAL	153	160	85	0.597522	1.09362	0.91	0.021125	0.066875	0.4431	0.60425	0.172113	0	0	0	0	0	0	0
P42262	SIMULATED-INTERNAL	323	330	64.225	0.375039	0.858771	0.811625	0.104875	0.075375	0.339662	0.7096	0.132387	1	0	0	2	316; 349	0	0
P57796	SIMULATED-INTERNAL	94	101	125.263	0.493191	1.03669	0.882375	0.10525	0.01725	0.8557	0.535025	0.487938	0	0	0	0	0	0	0
Q8N0Z2	SIMULATED-INTERNAL	1	8	105.763	0.444205	1.10986	0.95175	0.03925	0.00975	0.89995	0.624112	0.297337	0	0	0	2	14; 19	0	0
O14492	SIMULATED-INTERNAL	268	275	65.775	0.758336	1.09468	0.66475	0.08675	0.249875	0.310562	0.8324	0.109575	1	0	0	2	248; 294	0	0
P68431	SIMULATED-INTERNAL	88	95	37.6125	0.842149	1.01379	0.031875	0.963875	0.00425	0.0342125	0.866012	0.1488	1	2	79; 115	1	80	4	80; 86; 87; 99
Q7RTU9	SIMULATED-INTERNAL	1208	1215	44.55	0.578699	0.933841	0.049875	0.944125	0.005625	0.01735	0.96835	0.0946125	0	0	0	0	0	0	0
Q96MT0	SIMULATED-INTERNAL	13	20	60.225	0	0	0.593125	0.0825	0.3305	0.382837	0.6817	0.114325	0	0	0	0	0	0	0
Q3ZCU0	SIMULATED-INTERNAL	11	18	39.0375	0.99997	1	0.153375	0.83175	0.017375	0.13655	0.872206	0.815	1	0	0	1	30	2	2; 5
Q9BWP8	SIMULATED-INTERNAL	51	58	87.8	0.661902	0.99299	0.95825	0.012	0.0275	0.7624	0.5672	0.224437	1	0	0	4	43; 67; 73; 76	0	0
P62249	SIMULATED-INTERNAL	4	11	73.8625	0.41668	0.621098	0.56275	0.009125	0.431875	0.676762	0.71085	0.12515	0	1	26	3	16; 17; 26	1	3
P51843	SIMULATED-INTERNAL	98	105	67.475	0.359705	0.872346	0.777875	0.076625	0.143	0.117038	0.753788	0.0414625	1	0	0	2	88; 95	2	108; 111
P31689	SIMULATED-INTERNAL	59	66	77.25	0.682035	1.05666	0.060375	0.94225	0.00225	0.43745	0.775462	0.188525	1	2	44; 46	3	44; 46; 73	3	49; 52; 56
Q8N8R5	SIMULATED-INTERNAL	149	156	51.7375	0.602276	0.923487	0.397125	0.05125	0.54875	0.0121	0.913362	0.232637	1	0	0	2	159; 168	0	0
Q6PCB7	SIMULATED-INTERNAL	439	446	56.525	0.571121	1.03729	0.604875	0.004375	0.393	0.168962	0.799587	0.1205	1	0	0	1	423	0	0
Q9Y6Y1	SIMULATED-INTERNAL	617	624	87.5125	0.34512	1.02497	0.71925	0.24325	0.03475	0.623125	0.7067	0.723638	0	0	0	0	0	0	0
P49190	SIMULATED-INTERNAL	115	122	47.675	0.402229	1.04988	0.610625	0.133875	0.248625	0.0432	0.861525	0.029725	1	0	0	2	96; 137	0	0
Q9BXA6	SIMULATED-INTERNAL	46	53	84.5625	0.691881	0.960078	0.40625	0.5935	0.0045	0.176	0.80955	0.0436875	1	0	0	5	27; 32; 33; 35; 41	0	0
Q30KQ8	SIMULATED-INTERNAL	93	100	73.4375	0.465568	0.942526	0.62925	0.240125	0.13475	0.451587	0.768775	0.075925	0	0	0	1	109	0	0
Q5VVJ2	SIMULATED-INTERNAL	618	625	30.75	0.768463	1.20254	0.4225	0.036	0.535375	0.142237	0.790813	0.135037	1	0	0	1	611	0	0
Q8NGZ9	SIMULATED-INTERNAL	286	293	41.1	0.839266	1.09194	0.49325	0.456625	0.047375	0.0695125	0.898512	0.065825	1	0	0	4	270; 302; 303; 309	0	0
A0A0A6YYG3	SIMULATED-INTERNAL	34	41	0	0	0	0	0	0	0	0	0	1	0	0	1	28	0	0
Q9BR84	SIMULATED-INTERNAL	434	441	84.05	0.99997	1	0.57775	0.196875	0.215875	0.196263	0.757837	0.0274375	1	1	416	3	416; 444; 456	0	0
Q9BX67	SIMULATED-INTERNAL	303	310	101.075	0.5688	1.12441	0.653375	0.012125	0.333625	0.750912	0.789787	0.221637	0	2	283; 287	2	283; 287	1	293
O14813	SIMULATED-INTERNAL	71	78	70.6125	0.441531	1.00814	0.852875	0.08725	0.059	0.442238	0.744738	0.3188	0	0	0	2	87; 89	0	0
O75340	SIMULATED-INTERNAL	52	59	55.6125	0.586891	0.977403	0.75125	0.22575	0.026125	0.318512	0.7447	0.112812	1	1	77	2	37; 77	4	44; 46; 67; 70
Q96RY5	SIMULATED-INTERNAL	1261	1268	70.575	0.35857	1.00295	0.717	0.262875	0.022	0.81055	0.658456	0.186125	0	0	0	0	0	1	1268
A0A075B6P5	SIMULATED-INTERNAL	48	55	0	0	0	0	0	0	0	0	0	1	0	0	1	64	0	0
Q3KQV9	SIMULATED-INTERNAL	274	281	41.25	0.601577	0.959957	0.493125	0.22025	0.28175	0.0138375	0.859475	0.06515	1	1	285	1	285	0	0
Q92562	SIMULATED-INTERNAL	42	49	74.65	0.433345	0.905061	0.700625	0.02775	0.2775	0.133937	0.832075	0.040725	0	1	35	1	35	0	0
Q8NGN1	SIMULATED-INTERNAL	127	134	35.5625	0.746869	1.1819	0.42275	0.501875	0.070375	0.003125	0.964025	0.0090625	1	0	0	0	0	0	0
Q9Y5K8	SIMULATED-INTERNAL	18	25	66.225	0.573679	0.861151	0.012625	0.9875	0.000875	0.4234	0.797456	0.135488	1	0	0	4	4; 34; 35; 36	1	12
Q9NS61	SIMULATED-INTERNAL	230	237	44.8625	0.777209	1.039	0.113375	0.88975	0.001625	0.4106	0.80225	0.0785875	1	0	0	3	214; 240; 255	0	0
Q8IVE0	SIMULATED-INTERNAL	194	201	104.688	0.99995	1.1579	0.79775	0.179875	0.022875	0.632725	0.610887	0.176863	0	0	0	3	175; 216; 217	0	0
Q9UBP5	SIMULATED-INTERNAL	279	286	67.0375	0.423028	0.990365	0.853375	0.08225	0.066375	0.074775	0.769225	0.328437	0	0	0	0	0	0	0
Q96EK6	SIMULATED-INTERNAL	20	27	69.175	0.509284	0.860544	0.738125	0.179875	0.084875	0.461637	0.725381	0.176512	0	2	2; 15	2	2; 15	2	27; 31
Q9P0V8	SIMULATED-INTERNAL	139	146	76.4	0.704449	0.88815	0.6355	0.01725	0.350125	0.1048	0.827187	0.078825	0	0	0	1	120	0	0
Q92667	SIMULATED-INTERNAL	378	385	86.775	0.265624	0.843558	0.521	0.230625	0.250375	0.287913	0.72835	0.346875	0	0	0	2	370; 395	0	0
Q15831	SIMULATED-INTERNAL	313	320	84.75	0.42029	0.879361	0.9325	0.045875	0.018375	0.598275	0.617613	0.0722625	0	0	0	2	296; 329	1	307
Q6UXY1	SIMULATED-INTERNAL	496	503	89.1	0.621885	0.975112	0.87125	0.08775	0.03575	0.582275	0.722325	0.701013	0	0	0	3	489; 490; 514	1	512
Q8N5A5	SIMULATED-INTERNAL	103	110	76.0375	0.570514	1.01482	0.729375	0.20325	0.0655	0.736287	0.60785	0.34225	0	0	0	0	0	1	101
Q7Z434	SIMULATED-INTERNAL	111	118	91.2625	0.437156	0.876183	0.957	0.016375	0.0205	0.805325	0.517975	0.190988	0	0	0	1	136	2	111; 121
O95819	SIMULATED-INTERNAL	1047	1054	31.375	0.463355	1.00857	0.438625	0.02775	0.53775	0.0151125	0.882975	0.0351	1	2	1057; 1070	7	1027; 1030; 1035; 1042; 1057; 1062; 1070	0	0
P51571	SIMULATED-INTERNAL	157	164	38.8	0.802602	0.999983	0.009875	0.988875	0.001875	0.002075	1.00368	0.289637	1	0	0	1	168	0	0
Q96AQ8	SIMULATED-INTERNAL	239	246	73.2625	0.804164	1.00188	0.072875	0.926	0.00225	0.1597	0.793662	0.065475	1	0	0	6	228; 229; 236; 250; 257; 266	0	0
Q9UIL8	SIMULATED-INTERNAL	260	267	50.525	0.626458	0.961031	0.141625	0.8465	0.01125	0.239062	0.842625	0.342975	0	1	285	4	240; 247; 284; 285	1	256
Q9UQR0	SIMULATED-INTERNAL	601	608	104.162	0.676974	0.940252	0.672	0.281375	0.043	0.522175	0.695788	0.265162	0	1	621	3	592; 621; 626	3	590; 593; 594
Q4G0U5	SIMULATED-INTERNAL	30	37	109.438	0.31418	1.14637	0.74525	0.1395	0.11075	0.48915	0.7265	0.122137	0	0	0	6	12; 15; 27; 47; 51; 56	0	0
Q9H228	SIMULATED-INTERNAL	115	122	11.3	0.931846	0.958079	0.00525	0.994125	0.002125	0.0057375	0.932237	0.0293375	1	0	0	1	102	0	0
Q02643	SIMULATED-INTERNAL	162	169	19.7125	0.753082	1.06685	0.080625	0.889625	0.031375	0.0095375	0.938825	0.023925	1	0	0	2	175; 182	0	0
Q15238	SIMULATED-INTERNAL	287	294	65.875	0.490821	0.887007	0.496625	0.15525	0.340125	0.39975	0.778375	0.121338	1	0	0	3	278; 310; 314	0	0
Q16586	SIMULATED-INTERNAL	176	183	49.85	0.715785	1.22719	0.68425	0.17025	0.154	0.2584	0.77595	0.148675	1	0	0	2	193; 199	0	0
Q2M3T9	SIMULATED-INTERNAL	109	116	58.125	0.84253	1.48297	0.68525	0.11275	0.199375	0.1793	0.758675	0.0319375	1	0	0	1	124	0	0
Q5TBE3	SIMULATED-INTERNAL	70	77	80.6875	0.621009	1.19213	0.68525	0.044875	0.2655	0.381362	0.741869	0.4386	1	0	0	4	84; 87; 90; 93	0	0
P16298	SIMULATED-INTERNAL	224	231	54.975	0.648456	1.00314	0.866	0.081625	0.050375	0.303875	0.78225	0.038975	1	0	0	0	0	0	0
Q9H8Y5	SIMULATED-INTERNAL	271	278	58.125	0.543045	0.957858	0.01775	0.981375	0.002	0.225062	0.865975	0.348587	1	1	286	1	286	0	0
P19838	SIMULATED-INTERNAL	319	326	88.675	0.573609	0.831638	0.9225	0.0225	0.056375	0.191487	0.837187	0.198537	1	1	345	3	314; 336; 345	2	328; 337
O14668	SIMULATED-INTERNAL	142	149	54.8125	0.522425	1.30681	0.846625	0.078375	0.073375	0.397725	0.670588	0.46725	0	0	0	0	0	1	158
Q99729	SIMULATED-INTERNAL	5	12	84.5875	0.317829	0.987764	0.665125	0.232375	0.10575	0.908925	0.634081	0.607375	1	0	0	0	0	0	0
Q5SRH9	SIMULATED-INTERNAL	174	181	55.65	-124.686	-474.99	0.392375	0.531	0.063	0.2761	0.83585	0.2763	1	0	0	3	186; 190; 199	0	0
B7Z1M9	SIMULATED-INTERNAL	52	59	83.075	0.927796	1.2133	0.95925	0.012875	0.0255	0.530325	0.72285	0.423588	0	0	0	0	0	0	0
Q9NZV1	SIMULATED-INTERNAL	682	689	80.7	0.749962	1.11525	0.53825	0.012	0.451	0.143613	0.758125	0.075825	1	0	0	1	670	0	0
A0A087WVF3	SIMULATED-INTERNAL	500	507	0	0	0	0	0	0	0	0	0	0	0	0	0	0	0	0
Q08495	SIMULATED-INTERNAL	129	136	90.875	0.562078	1.02665	0.909625	0.037125	0.047	0.722988	0.618487	0.30435	1	0	0	3	142; 143; 148	3	120; 138; 141
P02818	SIMULATED-INTERNAL	67	74	77.4375	0.823245	1.13684	0.477875	0.43275	0.089875	0.387838	0.772062	0.0496125	0	0	0	1	47	0	0
P11488	SIMULATED-INTERNAL	173	180	55.8125	0.693616	1.14997	0.44625	0.09775	0.458125	0.243862	0.837125	0.0489	1	0	0	1	188	0	0
Q9UHV8	SIMULATED-INTERNAL	120	127	50.6125	0.423517	0.908564	0.292375	0.118	0.59725	0.04955	0.877969	0.0287375	1	0	0	1	103	0	0
Q9H6R7	SIMULATED-INTERNAL	186	193	84.5125	0.567564	0.916307	0.591125	0.0455	0.36075	0.0296125	0.841738	0.05235	1	0	0	0	0	0	0
Q6UQ28	SIMULATED-INTERNAL	173	180	89.3	0.325095	0.893597	0.772125	0.09375	0.13025	0.0470875	0.845962	0.029125	0	0	0	2	158; 166	1	172
Q9C0K1	SIMULATED-INTERNAL	375	382	20.3625	0.592679	1.12329	0.02075	0.977875	0.002625	0.0002625	0.985537	0.0505625	1	0	0	0	0	0	0
O75319	SIMULATED-INTERNAL	183	190	70.2	0.598524	1.01288	0.458125	0.54175	0.004125	0.141412	0.807025	0.0581625	1	1	206	3	176; 178; 193	0	0
Q8NGG0	SIMULATED-INTERNAL	51	58	39.7875	0.840226	0.933028	0.803125	0.1685	0.031875	0.0070375	0.897925	0.0091375	1	0	0	0	0	0	0
Q9BPX1	SIMULATED-INTERNAL	230	237	28.5375	0.597879	0.989242	0.428375	0.528625	0.053625	0.0498375	0.872112	0.462137	1	0	0	1	256	0	0
Q9BYR4	SIMULATED-INTERNAL	2	9	59.85	0.343618	1.03732	0.82975	0.04325	0.11925	0.0227125	0.769606	0	0	0	0	0	0	0	0
Q15746	SIMULATED-INTERNAL	838	845	58.85	0.305501	0.886934	0.56575	0.02325	0.416875	0.480375	0.603612	0.206112	0	0	0	0	0	3	827; 846; 848
Q86U38	SIMULATED-INTERNAL	134	141	52.4	0.45343	0.933811	0.35125	0.639	0.010375	0.031775	0.860612	0.184638	0	0	0	1	120	0	0
P55061	SIMULATED-INTERNAL	158	165	79.6	0.714172	1.01786	0.4015	0.592875	0.002375	0.0001125	0.935562	0.00815	1	0	0	0	0	0	0
Q9BV68	SIMULATED-INTERNAL	168	175	35.875	0.353607	0.817621	0.775375	0.133125	0.095875	0.200875	0.7788	0.4228	0	0	0	0	0	0	0
Q96RF0	SIMULATED-INTERNAL	309	316	76.275	0.751471	1.2363	0.432375	0.263375	0.300875	0.114737	0.873775	0.0923375	1	1	326	4	290; 293; 299; 326	0	0
P52790	SIMULATED-INTERNAL	595	602	60.125	0.383909	0.57295	0.914125	0.0465	0.03775	0.11705	0.739475	0.0340625	1	0	0	0	0	0	0
O60218	SIMULATED-INTERNAL	183	190	17.4625	0.632106	1.52711	0.462375	0.04925	0.488	0.219463	0.84955	0.138225	1	2	173; 177	6	169; 173; 177; 179; 195; 203	2	190; 199
Q9H2S6	SIMULATED-INTERNAL	207	214	98.125	0.380238	0.787315	0.68	0.2925	0.031375	0.561863	0.733513	0.07865	0	0	0	2	228; 231	0	0
A2A3K4	SIMULATED-INTERNAL	486	493	76.125	0.285237	0.969305	0.740625	0.190375	0.0695	0.642937	0.637587	0.7134	0	1	468	3	468; 482; 513	0	0
Q9HBJ0	SIMULATED-INTERNAL	21	28	46.875	0.76487	0.977283	0.555625	0.04325	0.40525	0.027125	0.768931	0.0213125	0	0	0	2	2; 5	0	0
P24522	SIMULATED-INTERNAL	78	85	42.1	0.819954	1.23255	0.2375	0.764375	0.005625	0.0093875	0.945625	0.414925	1	0	0	0	0	0	0
Q969W1	SIMULATED-INTERNAL	189	196	26.2625	0.835205	1.01554	0.635875	0.190375	0.182625	0.0002625	0.893238	0.0205875	1	0	0	1	180	0	0
Q6TCH4	SIMULATED-INTERNAL	61	68	46.5125	0.528351	0.894655	0.021375	0.97725	0.00125	0.0018875	1.08292	0.0399625	1	0	0	0	0	0	0
Q6TCH7	SIMULATED-INTERNAL	208	215	24.1375	0.530711	1.04171	0.156	0.8425	0.0035	0.004425	0.858187	0.0173125	1	0	0	0	0	0	0
P0DP08	SIMULATED-INTERNAL	85	92	0	0	0	0	0	0	0	0	0	1	0	0	2	95; 101	0	0
Q96S16	SIMULATED-INTERNAL	12	19	44.525	0.147324	0.990933	0.353375	0.578875	0.063625	0.151725	0.828981	0.397238	0	0	0	0	0	0	0
Q5T6F0	SIMULATED-INTERNAL	62	69	61.775	0.481931	1.12879	0.4725	0.390125	0.14575	0.244925	0.800837	0.2326	0	1	80	3	43; 51; 80	1	77
P01242	SIMULATED-INTERNAL	116	123	31.3625	0.645559	1.01805	0.06375	0.9275	0.0085	0.0104875	0.896913	0.125537	1	0	0	2	96; 141	0	0
P10826	SIMULATED-INTERNAL	293	300	58.95	0.533479	0.825129	0.243875	0.68525	0.079375	0.247112	0.7622	0.035725	1	0	0	0	0	0	0
Q8N4T4	SIMULATED-INTERNAL	268	275	48.4375	0.532889	0.859726	0.379125	0.01175	0.609875	0.0517875	0.846562	0.17035	0	0	0	1	259	0	0
Q5VWP2	SIMULATED-INTERNAL	244	251	28.7375	0.817934	1.29556	0.07875	0.89375	0.035125	0.210962	0.813975	0.173325	1	2	234; 264	2	234; 264	0	0
Q9UQM7	SIMULATED-INTERNAL	321	328	94.7875	0.255495	0.825616	0.852125	0.087125	0.0595	0.61555	0.595862	0.0804	0	0	0	3	317; 344; 347	8	310; 314; 318; 331; 333; 334; 336; 337
O15488	SIMULATED-INTERNAL	464	471	88.5125	0.589664	0.974678	0.60475	0.351875	0.04475	0.3873	0.741137	0.0773375	0	1	486	2	475; 486	1	459
P30876	SIMULATED-INTERNAL	728	735	34.525	0.553916	1.00794	0.335375	0.466625	0.193375	0.196575	0.75335	0.0867875	1	0	0	0	0	2	724; 736
Q9H4I8	SIMULATED-INTERNAL	63	70	9.2875	0.691919	1.33912	0.62525	0.00725	0.364875	0.04685	0.745237	0.027	1	0	0	0	0	0	0
Q13112	SIMULATED-INTERNAL	358	365	10.4625	0.623606	0.96697	0.25975	0.0005	0.73975	0.0683625	0.8152	0.3237	0	1	385	2	377; 385	0	0
B7Z368	SIMULATED-INTERNAL	33	40	0	0	0	0	0	0	0	0	0	1	0	0	0	0	0	0
P0DJI8	SIMULATED-INTERNAL	27	34	41.5875	0.784424	1.03966	0.171375	0.817875	0.014875	0.0287375	0.84755	0.0462375	1	0	0	1	52	0	0
O95159	SIMULATED-INTERNAL	205	212	89.0875	0.343975	1.0633	0.891	0.0305	0.078375	0.6582	0.644125	0.470175	0	0	0	0	0	3	215; 217; 223
Q9H693	SIMULATED-INTERNAL	33	40	60.2625	0.99995	1.1579	0.6315	0.114125	0.252125	0.1718	0.789613	0.488387	0	0	0	2	59; 60	0	0
Q8WXA9	SIMULATED-INTERNAL	263	270	129.912	0.336115	1.02534	0.79875	0.194375	0.01325	0.599125	0.6312	0.165825	0	0	0	7	244; 250; 260; 275; 277; 281; 287	0	0
Q6EMB2	SIMULATED-INTERNAL	986	993	82.25	0.322544	1.1287	0.796375	0.12375	0.081625	0.385375	0.663625	0.299138	0	3	1002; 1009; 1012	3	1002; 1009; 1012	1	997
Q8WXE1	SIMULATED-INTERNAL	90	97	91.6125	0.391346	1.0132	0.821875	0.123625	0.056875	0.5961	0.64255	0.49015	0	0	0	3	86; 101; 109	0	0
Q9UJA9	SIMULATED-INTERNAL	279	286	52.7875	0.514806	1.12719	0.019125	0.978875	0.003625	0.265625	0.8137	0.116562	1	0	0	3	275; 297; 298	3	287; 294; 296
Q8NBK3	SIMULATED-INTERNAL	216	223	43.95	0.602629	0.878078	0.34625	0.652375	0.00375	0.133675	0.884912	0.5488	1	0	0	0	0	0	0
A1L188	SIMULATED-INTERNAL	16	23	79.2375	0.811234	1.00719	0.23575	0.7625	0.00325	0.135462	0.832006	0.0732375	0	0	0	0	0	2	13; 32
Q8N9R0	SIMULATED-INTERNAL	37	44	53.6	0	0	0.84325	0.07675	0.0845	0.258337	0.71155	0.4281	0	0	0	0	0	0	0
P46952	SIMULATED-INTERNAL	44	51	63.4875	0.683364	0.984421	0.367625	0.043375	0.587875	0.3386	0.799125	0.0542625	1	0	0	3	25; 33; 71	0	0
Q8TAX0	SIMULATED-INTERNAL	226	233	76.175	0.760754	0.86813	0.657125	0.0975	0.248	0.171637	0.765338	0.05275	1	0	0	3	210; 238; 250	0	0
O95007	SIMULATED-INTERNAL	165	172	50.3625	0.857609	1.01943	0.825125	0.079	0.103125	0.000275	0.916475	0.002775	1	0	0	1	159	0	0
Q494W8	SIMULATED-INTERNAL	62	69	57.4625	0.775208	1.03855	0.7505	0.02225	0.217625	0.0137625	0.984337	0.0734375	1	0	0	3	57; 75; 77	0	0
Q5T6F0	SIMULATED-INTERNAL	79	86	67.3125	0.70297	0.970438	0.3765	0.081625	0.538	0.13375	0.840925	0.129225	0	0	0	1	91	1	77
Q04118	SIMULATED-INTERNAL	212	219	89.425	0.34404	0.822153	0.965875	0.018	0.0125	0.98065	0.375125	0.749238	1	0	0	3	203; 224; 235	0	0
Q99538	SIMULATED-INTERNAL	412	419	74.5375	0.397278	0.933425	0.61375	0.381	0.008	0.009425	0.86625	0.043025	0	0	0	1	422	0	0
Q8NA54	SIMULATED-INTERNAL	496	503	37.1875	0.671067	1.23444	0.00425	0.995375	0.0015	0.0711125	0.92215	0.232225	0	0	0	3	483; 508; 523	0	0
Q14568	SIMULATED-INTERNAL	79	86	67.0125	0.33889	0.660678	0.449	0.03375	0.515375	0.258987	0.792837	0.0627125	1	3	69; 74; 100	3	69; 74; 100	3	68; 72; 94
Q969V5	SIMULATED-INTERNAL	11	18	16.25	0.579494	1.0441	0.010375	0.988375	0.001875	0.076025	0.869494	0.297025	0	0	0	1	32	1	3
Q9Y6A4	SIMULATED-INTERNAL	116	123	47.7375	0.762979	0.979592	0.6895	0.059875	0.24875	0.2063	0.881025	0.10005	1	0	0	1	97	1	112
Q6NXT6	SIMULATED-INTERNAL	369	376	33.8625	0.509514	0.883929	0.020375	0.978125	0.002375	0.0312125	0.914837	0.024125	1	1	388	3	356; 362; 388	1	377
Q92835	SIMULATED-INTERNAL	562	569	74.2125	0.441761	0.975609	0.77775	0.1185	0.1025	0.053775	0.86865	0.145575	1	0	0	2	548; 549	1	556
P21854	SIMULATED-INTERNAL	91	98	62.3375	0.448022	0.915266	0.071375	0.926875	0.005	0.0003625	1.06521	0.47385	0	0	0	0	0	0	0
Q9NQ40	SIMULATED-INTERNAL	35	42	53.9375	0.765815	1.14013	0.57825	0.36925	0.05275	0.001625	0.9281	0.00285	0	0	0	0	0	0	0
Q9HBG7	SIMULATED-INTERNAL	92	99	84.6375	0.416615	0.80921	0.68375	0.02875	0.289	0.0679	0.898275	0.0491875	0	0	0	2	84; 111	0	0
Q5T870	SIMULATED-INTERNAL	102	109	78.85	0.876672	1.00175	0.730625	0.063375	0.19775	0.0786875	0.772194	0.000275	0	0	0	3	96; 114; 116	0	0
Q8IXL7	SIMULATED-INTERNAL	68	75	52.275	0.672523	1.09324	0.76225	0.092125	0.128625	0.453537	0.691013	0.039775	1	0	0	5	52; 65; 79; 85; 95	1	59
P11940	SIMULATED-INTERNAL	371	378	108.1	0.549424	1.01118	0.419375	0.55325	0.013375	0.409863	0.780613	0.164975	0	1	361	1	361	3	360; 364; 382
Q08830	SIMULATED-INTERNAL	125	132	56.2375	0.761282	0.893228	0.756375	0.017125	0.220125	0.363	0.731638	0.0374	1	0	0	2	138; 150	0	0
Q9UPT8	SIMULATED-INTERNAL	551	558	100.55	0.295064	0.95864	0.974625	0.012	0.012	0.811137	0.390175	0.266025	0	0	0	1	578	1	566
P14384	SIMULATED-INTERNAL	64	71	99.3625	0.369807	0.680092	0.878625	0.021375	0.100875	0.066575	0.82075	0.0489875	1	0	0	3	50; 53; 77	0	0
H0YKK7	SIMULATED-INTERNAL	520	527	79.8125	0.989809	1.03171	0.813	0.1735	0.01575	0.5541	0.642925	0.532438	0	0	0	0	0	0	0
O43422	SIMULATED-INTERNAL	582	589	40.4	0.556426	0.81938	0.005625	0.993875	0.000875	0.150625	0.880513	0.118712	0	1	603	3	575; 600; 603	2	579; 595
P02746	SIMULATED-INTERNAL	192	199	31.475	0.738536	1.22702	0.149625	0.010125	0.839875	0.0687875	0.930525	0.191812	1	0	0	1	215	0	0
Q9UQ72	SIMULATED-INTERNAL	304	311	67.0375	0.451419	1.02428	0.674625	0.0585	0.26825	0.383112	0.665556	0.0603	1	0	0	2	285; 294	1	317
Q96J94	SIMULATED-INTERNAL	730	737	43.7875	0.459814	0.911407	0.57125	0.007375	0.421875	0.105275	0.848625	0.068075	1	0	0	4	710; 725; 741; 742	0	0
O14628	SIMULATED-INTERNAL	447	454	62.125	0.99995	1.04715	0.5925	0.139	0.263625	0.364588	0.690575	0.0728375	1	4	427; 439; 464; 473	6	427; 429; 436; 439; 464; 473	1	461
P63316	SIMULATED-INTERNAL	92	99	64.9125	0.773359	1.01289	0.25675	0.7365	0.010875	0.328175	0.7733	0.135112	1	1	106	3	86; 106; 118	0	0
P41143	SIMULATED-INTERNAL	246	253	110.712	0.577844	0.894122	0.74875	0.254	0.00525	0.0610625	0.799612	0.0043125	1	0	0	0	0	0	0
P0CG41	SIMULATED-INTERNAL	749	756	69.4	0.528525	0.836694	0.84575	0.114125	0.03475	0.425862	0.722575	0.306563	0	0	0	0	0	0	0
P52736	SIMULATED-INTERNAL	487	494	65.8375	0.83932	1.10614	0.7265	0.022875	0.250875	0.43875	0.676612	0.0652875	1	0	0	2	469; 506	0	0
Q7Z3K3	SIMULATED-INTERNAL	966	973	85.8875	0.275481	0.983001	0.806375	0.15	0.041875	0.397188	0.704562	0.278963	0	0	0	2	976; 977	1	964
Q9NWS9	SIMULATED-INTERNAL	384	391	90.1125	0.363824	0.669328	0.885875	0.020125	0.096875	0.4846	0.652587	0.14495	0	0	0	2	373; 407	0	0
Q86XP0	SIMULATED-INTERNAL	5	12	68.9375	0.291481	0.831279	0.966625	0.014	0.02075	0.723413	0.501319	0.05415	0	0	0	0	0	0	0
Q9Y282	SIMULATED-INTERNAL	144	151	55.325	0.705395	1.31593	0.56575	0.283	0.1525	0.0828625	0.801813	0.140562	1	1	126	2	126; 154	1	136
Q9NXA8	SIMULATED-INTERNAL	143	150	52.35	0.711089	1.18317	0.562	0.43575	0.0125	0.236125	0.835887	0.119875	1	0	0	2	130; 163	1	160
Q16659	SIMULATED-INTERNAL	352	359	73.925	0.4121	0.889858	0.2505	0.743	0.004875	0.1546	0.825712	0.234063	0	0	0	0	0	1	363
Q7L8S5	SIMULATED-INTERNAL	50	57	90.7	0.367561	1.03887	0.048625	0.953875	0.000875	0.50775	0.752362	0.723425	0	0	0	6	30; 35; 38; 40; 42; 65	0	0
P0DV60	SIMULATED-INTERNAL	70	77	0	0	0	0	0	0	0	0	0	0	0	0	0	0	0	0
Q96FI4	SIMULATED-INTERNAL	319	326	120.775	0.366844	1.15719	0.91525	0.05175	0.0345	0.796637	0.596962	0.61095	0	0	0	3	299; 301; 333	0	0
Q9P1Z9	SIMULATED-INTERNAL	1377	1384	42.5	0.595822	1.30798	0.068	0.9315	0.00375	0.13735	0.9034	0.830412	0	0	0	5	1358; 1365; 1374; 1398; 1400	0	0
Q9H1E3	SIMULATED-INTERNAL	106	113	98.9875	0.816915	0.967637	0.60275	0.37525	0.013375	0.8079	0.64955	0.882937	0	0	0	4	87; 98; 102; 128	3	97; 101; 113
P82650	SIMULATED-INTERNAL	27	34	58.9625	0.502167	0.917022	0.578375	0.241	0.1965	0.113475	0.806887	0.221988	0	0	0	0	0	1	43
Q6UWF9	SIMULATED-INTERNAL	28	35	51.875	0.814335	1.13516	0.74375	0.060625	0.196875	0.148287	0.743575	0.0296125	1	0	0	0	0	0	0
Q8N6C7	SIMULATED-INTERNAL	90	97	69.65	0	0	0.888625	0.034875	0.074125	0.188425	0.725775	0.067175	0	0	0	2	104; 109	0	0
O95551	SIMULATED-INTERNAL	106	113	83.55	0.25723	0.51637	0.698	0.179	0.12375	0.516875	0.706112	0.162525	0	0	0	1	99	1	95
Q8IUZ0	SIMULATED-INTERNAL	303	310	91.4625	0.612755	1.10229	0.53525	0.4635	0.007875	0.424913	0.791188	0.115037	1	0	0	6	288; 319; 320; 324; 325; 330	0	0
Q6ZN84	SIMULATED-INTERNAL	96	103	80.0875	0.368113	0.795148	0.862	0.027	0.110625	0.072825	0.830588	0.0248375	1	0	0	2	84; 92	0	0
P35354	SIMULATED-INTERNAL	83	90	26.775	0.49067	0.986277	0.318	0.637375	0.04175	0.0080625	0.948163	0.109412	0	0	0	2	64; 68	0	0
Q15291	SIMULATED-INTERNAL	10	17	59.5125	0.590039	1.07059	0.64225	0.08675	0.25875	0.240113	0.744875	0.0186625	0	0	0	0	0	2	8; 20
Q8TAL5	SIMULATED-INTERNAL	39	46	75.2375	0.64454	0.740761	0.92175	0.034	0.043875	0.321937	0.735038	0.0851375	1	0	0	1	52	0	0
A6NEY8	SIMULATED-INTERNAL	55	62	75.0625	0.635508	0.906396	0.5415	0.013875	0.445625	0.116075	0.859137	0.206975	1	0	0	3	43; 48; 78	0	0
Q53HL2	SIMULATED-INTERNAL	115	122	101.587	0.17134	0.446314	0.56975	0.2355	0.191375	0.317762	0.825012	0.4855	0	4	98; 109; 112; 135	4	98; 109; 112; 135	2	106; 110
P55201	SIMULATED-INTERNAL	1002	1009	91.275	0.32248	0.946013	0.938125	0.0525	0.008875	0.60075	0.4691	0.2809	0	0	0	4	982; 983; 1022; 1027	0	0
Q8WU39	SIMULATED-INTERNAL	92	99	55.0625	0.588454	0.868385	0.327375	0.6415	0.025125	0.266037	0.797338	0.246925	1	0	0	1	111	0	0
Q9NWQ4	SIMULATED-INTERNAL	216	223	111.45	0.763617	1.10358	0.8	0.161375	0.03425	0.565762	0.665613	0.129412	0	1	196	3	196; 200; 211	0	0
Q6ZNG1	SIMULATED-INTERNAL	443	450	75.625	0.683014	1.01334	0.4985	0.362875	0.13425	0.152087	0.844938	0.0339	0	2	461; 468	3	433; 461; 468	1	437
Q7L3T8	SIMULATED-INTERNAL	244	251	52.425	0.677976	1.0222	0.47575	0.0255	0.493125	0.0828625	0.827013	0.0634	1	0	0	1	236	0	0
Q96I27	SIMULATED-INTERNAL	42	49	76.1	0.99995	1.1579	0.685625	0.172125	0.14125	0.525125	0.651175	0.26695	0	0	0	6	27; 28; 29; 34; 57; 67	0	0
Q9NPI5	SIMULATED-INTERNAL	172	179	62.2125	0.567522	1.1381	0.46725	0.516	0.015875	0.210925	0.8042	0.34495	0	0	0	1	155	2	169; 190
Q9NYG8	SIMULATED-INTERNAL	362	369	123.888	0.356569	0.973911	0.940375	0.016	0.04325	0.801925	0.556931	0.560075	0	0	0	2	376; 389	0	0
O00287	SIMULATED-INTERNAL	192	199	76.1875	0.472119	0.847042	0.773375	0.1395	0.086125	0.400325	0.700675	0.213325	1	1	211	6	173; 175; 176; 177; 178; 211	1	202
P00813	SIMULATED-INTERNAL	288	295	9.3875	0.625874	1.14876	0.474125	0.01025	0.5135	0.280237	0.765725	0.141912	1	4	273; 284; 301; 312	4	273; 284; 301; 312	0	0
Q9NQ60	SIMULATED-INTERNAL	5	12	58.6625	0.566877	1.25892	0.417625	0.283625	0.300125	0.0133875	0.954194	0.909863	0	0	0	2	16; 21	0	0
Q7Z5K2	SIMULATED-INTERNAL	42	49	91.6	0.35411	0.994724	0.8065	0.07725	0.10575	0.543462	0.740688	0.47215	0	1	27	6	27; 34; 52; 60; 61; 63	0	0
Q6NVV9	SIMULATED-INTERNAL	187	196	59.82	0.34686	0.665764	0.7948	0.061	0.1431	0.02819	0.88682	0.03744	0	0	0	3	172; 176; 214	0	0
Q5VXU3	SIMULATED-INTERNAL	51	60	136.36	0.368962	1.26668	0.4933	0.5033	0.0024	1	0.57828	0.22934	0	0	0	0	0	0	0
Q6P1L5	SIMULATED-INTERNAL	578	587	89.46	0.34797	0.980129	0.8637	0.1012	0.0353	0.84797	0.649005	0.47422	0	0	0	0	0	3	568; 569; 574
P17813	SIMULATED-INTERNAL	123	132	71.43	0.376351	0.726412	0.6168	0.0269	0.3595	0.26484	0.75002	0.08659	0	0	0	1	143	0	0
Q9H8W2	SIMULATED-INTERNAL	86	95	92.01	0	0	0.8295	0.0342	0.1388	0.72938	0.61111	0.34226	0	0	0	0	0	0	0
Q9H3S5	SIMULATED-INTERNAL	301	310	39.03	0.432511	0.838924	0.1759	0.818	0.0056	0.00014	1.0038	0.00232	1	0	0	2	285; 329	0	0
Q7Z5A7	SIMULATED-INTERNAL	121	130	80.42	0.65992	1.00807	0.4855	0.0125	0.5049	0.54128	0.746825	0.03817	1	0	0	0	0	0	0
P13349	SIMULATED-INTERNAL	29	38	69.92	0.561741	1.02511	0.618	0.3387	0.0388	0.42194	0.79735	0.50795	1	0	0	1	43	1	49
Q8IXQ3	SIMULATED-INTERNAL	146	155	52.11	0.90149	1.33902	0.4191	0.3427	0.2492	0.31237	0.86537	0.97776	1	0	0	0	0	0	0
Q8WXE1	SIMULATED-INTERNAL	173	182	93.95	0.693814	1.10957	0.0459	0.9566	0.0002	0.46276	0.72382	0.19667	0	0	0	2	170; 195	1	162
P55085	SIMULATED-INTERNAL	194	203	62.89	0.652224	1.0235	0.011	0.9857	0.0041	0.00014	1.08177	0.00711	1	0	0	3	186; 187; 213	0	0
P25929	SIMULATED-INTERNAL	189	198	56.58	0.503248	1.27492	0.5216	0.1341	0.3436	0.05332	0.92248	0.04065	1	0	0	0	0	0	0
Q8N9Y4	SIMULATED-INTERNAL	301	310	65.61	0.490309	1.20415	0.8046	0.0889	0.1057	0.28617	0.73496	0.13146	1	0	0	2	319; 327	0	0
Q6QAJ8	SIMULATED-INTERNAL	98	107	50.34	0.8941	1.18557	0.092	0.9059	0.0047	0.01754	0.92679	0.04173	1	0	0	1	116	0	0
Q9Y6C5	SIMULATED-INTERNAL	1040	1049	61.22	0.541309	1.12674	0.4822	0.4892	0.0301	0.06981	0.82473	0.00542	1	0	0	0	0	0	0
A0A0B4J265	SIMULATED-INTERNAL	7	16	0	0	0	0	0	0	0	0	0	0	0	0	2	2; 20	0	0
P48741	SIMULATED-INTERNAL	199	208	20.24	0	0	0.4927	0.0175	0.4878	0.04112	0.84046	0.1722	1	0	0	2	194; 222	0	0
Q8N3J5	SIMULATED-INTERNAL	150	159	74.65	0.431659	0.867222	0.483	0.5109	0.0081	0.05529	0.87689	0.07922	1	0	0	2	144; 169	0	0
Q9UIS9	SIMULATED-INTERNAL	292	301	88.2	0.231651	0.849585	0.9493	0.0238	0.0225	0.89198	0.43461	0.01986	0	1	277	1	277	2	301; 311
Q9Y672	SIMULATED-INTERNAL	443	452	61.93	0.530655	1.26362	0.0951	0.9011	0.0017	0.00011	1.06137	0.01838	1	0	0	2	427; 465	1	433
Q15652	SIMULATED-INTERNAL	2352	2361	66.94	0.321225	0.572776	0.6683	0.2465	0.0862	0.0396	0.82394	0.08711	0	1	2366	4	2365; 2366; 2378; 2381	0	0
Q13442	SIMULATED-INTERNAL	4	13	100.1	0.479116	0.998882	0.9364	0.0225	0.0398	0.87313	0.54279	0.52651	0	1	31	2	31; 33	3	17; 18; 19
Q6DN72	SIMULATED-INTERNAL	242	251	80	0.321602	0.639467	0.3757	0.0026	0.6226	0.15476	0.80876	0.45498	1	0	0	1	266	1	239
P56211	SIMULATED-INTERNAL	53	62	75.23	0.83766	1.16566	0.6188	0.1933	0.1888	0.4991	0.73545	0.90173	1	3	42; 69; 71	6	33; 42; 69; 71; 73; 75	3	46; 62; 65
Q96H12	SIMULATED-INTERNAL	113	122	75.99	0.712773	1.11256	0.5818	0.2789	0.142	0.44586	0.7821	0.70912	0	0	0	3	94; 108; 110	1	113
P04049	SIMULATED-INTERNAL	159	168	54.61	0.346626	0.871496	0.4102	0.1089	0.4745	0.00063	0.91667	0.10926	1	0	0	4	144; 148; 171; 179	0	0
Q8IVG5	SIMULATED-INTERNAL	319	328	41.71	0.419699	0.986486	0.3362	0.176	0.4918	0.0702	0.98374	0.4985	0	0	0	3	312; 331; 334	0	0
O43280	SIMULATED-INTERNAL	213	222	52.63	0.785635	1.20774	0.7139	0.1569	0.1349	0.21309	0.82632	0.04728	1	0	0	2	194; 205	0	0
Q9H3Q1	SIMULATED-INTERNAL	185	194	68.79	0.677349	1.03398	0.8307	0.1231	0.0471	0.34221	0.7886	0.88905	1	0	0	1	201	1	174
O43186	SIMULATED-INTERNAL	135	144	69.83	0.623091	1.03882	0.931	0.0372	0.0295	0.6248	0.63364	0.75867	0	0	0	2	118; 120	0	0
Q9Y577	SIMULATED-INTERNAL	140	149	72.07	0.462044	0.965029	0.0275	0.9732	0.0009	0.25616	0.80963	0.25647	0	0	0	0	0	0	0
Q9ULK0	SIMULATED-INTERNAL	610	619	25.3	0.52575	1.04917	0.1737	0.8126	0.013	0.05673	0.8811	0.0477	1	0	0	0	0	0	0
Q8TDI8	SIMULATED-INTERNAL	697	706	57.31	0.441717	1.0871	0.3138	0.6767	0.0053	0.00157	0.94148	0.0722	0	0	0	3	691; 721; 724	0	0
Q2UY09	SIMULATED-INTERNAL	516	525	61.54	0.503653	1.01381	0.9532	0.0138	0.0307	0.76517	0.57744	0.885	0	0	0	2	503; 544	0	0
P26599	SIMULATED-INTERNAL	430	439	70.68	0.51226	1.19144	0.7519	0.1195	0.125	0.62304	0.67752	0.42107	1	1	410	2	410; 444	3	427; 430; 443
Q9UL59	SIMULATED-INTERNAL	240	249	65.66	0.665369	1.15302	0.6957	0.065	0.2371	0.00622	0.81393	0.00707	0	0	0	3	223; 225; 253	0	0
Q9P1U1	SIMULATED-INTERNAL	173	182	23.15	0.893129	1.06482	0.3813	0.0237	0.5906	0.09569	0.86494	0.04924	1	0	0	1	191	1	188
Q9Y4D8	SIMULATED-INTERNAL	1032	1041	89.12	0.378478	0.858576	0.7414	0.2342	0.0218	0.29799	0.73499	0.12544	0	0	0	4	1026; 1044; 1046; 1050	0	0
Q9HBH7	SIMULATED-INTERNAL	41	50	81.48	0.881343	1.03289	0.7698	0.0667	0.1604	0.3538	0.76746	0.56928	1	0	0	2	24; 30	0	0
Q96BT1	SIMULATED-INTERNAL	69	78	94	0.522626	0.734712	0.5166	0.4721	0.0096	0.63965	0.65673	0.11738	0	0	0	6	53; 60; 83; 85; 87; 97	0	0
Q9Y279	SIMULATED-INTERNAL	382	387	69.25	0.273248	0.907188	0.685333	0.0371667	0.282667	0.0712	0.906475	0.334633	0	0	0	1	396	1	388
Q96LX7	SIMULATED-INTERNAL	96	101	85.6833	0.250243	0.853353	0.258333	0.7345	0.00216667	0.185683	0.830483	0.62455	0	0	0	1	85	0	0
Q8N2C3	SIMULATED-INTERNAL	211	216	74.65	0.99995	1.04761	0.834833	0.129167	0.0391667	0.223083	0.739267	0.104483	0	0	0	2	225; 232	0	0
Q63HK3	SIMULATED-INTERNAL	548	553	95.5667	0.99998	1.02729	0.351333	0.633667	0.016	0.1751	0.844183	0.0913333	1	0	0	4	529; 559; 563; 565	0	0
Q96AJ1	SIMULATED-INTERNAL	179	184	72.8667	0.527902	1.07066	0.0988333	0.904333	0.00233333	0.15205	0.860767	0.08855	1	3	190; 198; 200	3	190; 198; 200	1	194
P0DUQ2	SIMULATED-INTERNAL	278	283	0	0	0	0	0	0	0	0	0	0	0	0	4	268; 274; 295; 299	0	0
Q96AP7	SIMULATED-INTERNAL	345	350	93.5667	0.452962	0.913962	0.944667	0.0166667	0.0331667	0.787117	0.583717	0.61695	0	0	0	0	0	2	334; 359
Q9NX45	SIMULATED-INTERNAL	151	156	76.5	0.58193	1.10174	0.7135	0.261833	0.0281667	0.50345	0.758717	0.0591333	0	0	0	2	134; 145	2	141; 143
P53805	SIMULATED-INTERNAL	42	47	72.45	0.304925	0.838354	0.876333	0.106	0.0195	0.439	0.638717	0.106217	0	0	0	0	0	0	0
A0AUZ9	SIMULATED-INTERNAL	571	576	85.3833	0.552582	1.13462	0.522833	0.120333	0.351667	0.264467	0.803883	0.43865	0	0	0	1	590	0	0
Q9Y3L5	SIMULATED-INTERNAL	158	163	41.7667	0.7137	1.28259	0.00366667	0.995667	0.00133333	0.233867	0.883367	0.2365	1	1	148	3	148; 150; 172	1	166
Q8TD07	SIMULATED-INTERNAL	88	93	62.75	0.653392	1.04637	0.0326667	0.966167	0.00183333	0.229033	0.84235	0.0471333	1	0	0	5	72; 79; 80; 109; 113	0	0
Q629K1	SIMULATED-INTERNAL	59	64	56.2833	0.830417	1.03304	0.0145	0.983	0.002	0.000116667	1.05832	0.570767	1	0	0	3	42; 43; 49	1	75
P31629	SIMULATED-INTERNAL	1185	1190	96.35	0.461102	1.01954	0.8545	0.0993333	0.0433333	0.538033	0.66365	0.203333	0	0	0	1	1181	0	0
Q8N815	SIMULATED-INTERNAL	2	7	102.083	0.29427	0.952204	0.966667	0.0105	0.0205	0.757383	0.676367	0.04045	0	0	0	0	0	0	0
P25445	SIMULATED-INTERNAL	274	279	43	0.55494	1.14691	0.00216667	0.997	0.00133333	0.36955	0.835483	0.18355	1	4	263; 287; 288; 296	6	258; 263; 287; 288; 296; 299	0	0
A5YKK6	SIMULATED-INTERNAL	1894	1899	21.8167	0.45393	1.03744	0.00316667	0.996667	0.000833333	0.0582333	0.963817	0.3508	0	0	0	2	1874; 1890	0	0
Q96JP0	SIMULATED-INTERNAL	471	476	65.1833	0.561205	1.17288	0.846167	0.0371667	0.118167	0.195683	0.87665	0.111517	0	1	492	5	454; 465; 466; 480; 492	1	470
P17050	SIMULATED-INTERNAL	48	53	56.1	0.482738	0.92843	0.521333	0.413833	0.0635	0.2069	0.883383	0.0709833	1	0	0	0	0	0	0
Q9H0C3	SIMULATED-INTERNAL	175	180	73.7	0.774493	0.947479	0.667333	0.3135	0.0193333	0.137117	0.87985	0.00281667	1	0	0	3	186; 193; 194	1	187
P04733	SIMULATED-INTERNAL	48	53	46.8333	0.99995	1.11765	0.491667	0.0703333	0.437333	5e-05	0.833483	0	1	0	0	4	30; 31; 43; 56	0	0
Q96BR1	SIMULATED-INTERNAL	337	342	52.3833	0.685373	0.905192	0.779	0.1515	0.0715	0.0312333	0.895917	0.0376667	1	0	0	0	0	0	0
P27144	SIMULATED-INTERNAL	93	98	33.1333	0.669578	1.06334	0.1635	0.832333	0.007	0.100033	0.78555	0.0933167	1	0	0	1	102	1	93
P55317	SIMULATED-INTERNAL	193	198	44.1167	0.772558	1.05913	0.0156667	0.981667	0.00266667	0.0240167	0.9413	0.331283	1	0	0	1	189	0	0
P07196	SIMULATED-INTERNAL	194	199	59.4	0.55474	0.97573	0.032	0.969333	0.001	0.399317	0.72405	0.121883	1	0	0	1	211	0	0
Q9UHR4	SIMULATED-INTERNAL	452	457	102.95	0.458198	1.08707	0.701167	0.302833	0.0065	0.515533	0.686383	0.320183	0	0	0	2	463; 468	1	444
Q8TEQ0	SIMULATED-INTERNAL	10	15	65.7167	0.466833	1.04913	0.008	0.990833	0.000833333	0.320683	0.867733	0.144333	0	0	0	2	22; 32	0	0
Q07021	SIMULATED-INTERNAL	70	75	67.8833	0.373718	0.900519	0.7605	0.0961667	0.146333	0.0823333	0.68715	0.258583	0	2	80; 91	3	80; 91; 95	0	0
O95831	SIMULATED-INTERNAL	279	284	37.7833	0.470352	1.15014	0.323667	0.115	0.557833	0.24015	0.852417	0.113583	0	0	0	2	295; 301	3	268; 279; 292
Q8NGH3	SIMULATED-INTERNAL	257	262	15.4833	0.99998	1.04713	0.0496667	0.947	0.004	0.0117167	0.882083	0.0846667	1	0	0	2	252; 281	1	268
Q9NS82	SIMULATED-INTERNAL	166	171	31.1	0.412045	1.00437	0.00166667	0.998333	0.000833333	0.0285	0.974617	0.0432833	1	0	0	0	0	0	0
O94989	SIMULATED-INTERNAL	584	589	35.3833	0.505807	0.918339	0.00266667	0.996333	0.00133333	0.383233	0.7195	0.0866667	1	0	0	2	593; 606	0	0
P49286	SIMULATED-INTERNAL	81	86	8.93333	0.833735	1.23168	0.0111667	0.9885	0.000833333	0.000216667	1.00837	0.02665	1	0	0	1	70	0	0
O95072	SIMULATED-INTERNAL	96	101	70.8333	0.431773	0.943734	0.0243333	0.971833	0.00316667	0.0329667	0.888483	0.0517333	1	0	0	0	0	0	0
Q8NBN7	SIMULATED-INTERNAL	138	143	20.45	0.63743	1.04271	0.313667	0.554	0.110333	0.13235	0.821217	0.0599167	1	0	0	2	160; 162	0	0
O75594	SIMULATED-INTERNAL	151	156	19.0667	0.62816	1.07811	0.013	0.986167	0.0015	0.109233	0.838233	0.327833	1	0	0	1	168	0	0
Q6UXE8	SIMULATED-INTERNAL	271	276	61.2333	0.417552	1.21493	0.4465	0.448667	0.0843333	0.324133	0.801517	0.0511	0	0	0	4	260; 262; 264; 285	0	0
Q8NH64	SIMULATED-INTERNAL	207	212	66.5833	0.470465	0.783463	0.151833	0.845167	0.00183333	0.0001	1.08738	0.0214333	1	0	0	2	193; 222	0	0
P09012	SIMULATED-INTERNAL	269	274	66.5333	0.498788	0.853615	0.923333	0.0166667	0.064	0.230267	0.809	0.175733	1	0	0	2	281; 282	0	0
Q9H9J4	SIMULATED-INTERNAL	1178	1183	115.867	0.235055	0.880866	0.5935	0.404333	0.00766667	0.740883	0.593733	0.51465	0	3	1191; 1193; 1194	12	1158; 1161; 1191; 1193; 1194; 1196; 1197; 1199; 1200; 1201; 1202; 1203	1	1170
Q9NYG5	SIMULATED-INTERNAL	23	28	30.4833	0.829857	1.25053	0.320833	0.184667	0.482333	0.00085	0.94425	0.0017	1	1	6	3	4; 6; 38	0	0
H3BMG3	SIMULATED-INTERNAL	18	23	122.983	0.424958	0.67299	0.909167	0.0338333	0.056	0.610833	0.704042	0.2348	0	0	0	5	4; 6; 7; 9; 13	0	0
Q9GZX6	SIMULATED-INTERNAL	57	62	64.7167	0.669522	1.00598	0.012	0.986833	0.00233333	0.2393	0.8593	0.07485	1	0	0	2	44; 78	0	0
Q8NGI7	SIMULATED-INTERNAL	107	112	16.9	0.926108	1.01689	0.0401667	0.958667	0.00333333	0.000216667	0.974183	0.0118333	1	0	0	1	90	0	0
P26441	SIMULATED-INTERNAL	115	120	29.1333	0.885433	1.19762	0.0143333	0.983833	0.00333333	0.00806667	0.955333	0.232933	1	0	0	1	133	0	0
P09681	SIMULATED-INTERNAL	66	71	69.8	0.7277	0.840664	0.120167	0.875833	0.00333333	0.131533	0.8584	0.367117	1	0	0	4	81; 83; 84; 88	0	0
P56746	SIMULATED-INTERNAL	127	132	19	0.644097	0.939715	0.202667	0.775833	0.018	0.00188333	0.924283	0.0237167	1	0	0	2	113; 115	0	0
P0CG43	SIMULATED-INTERNAL	147	152	73.1833	0.722947	0.734075	0.779833	0.149167	0.0708333	0.365717	0.6456	0.252017	0	0	0	2	138; 171	0	0
O95848	SIMULATED-INTERNAL	82	87	86.1167	0.388003	1.06699	0.790167	0.138333	0.0723333	0.492517	0.712417	0.0497333	1	0	0	0	0	1	77
O95944	SIMULATED-INTERNAL	188	193	61.85	0.558888	0.977586	0.646	0.248667	0.0975	0.09525	0.80195	0.42315	0	0	0	1	204	0	0
Q92185	SIMULATED-INTERNAL	219	224	18.0667	0.759317	1.14731	0.157	0.171833	0.685333	0.101133	0.86875	0.085	1	0	0	2	204; 211	0	0
Q9BWK5	SIMULATED-INTERNAL	72	77	106.833	0.812248	1.10998	0.3265	0.671833	0.00216667	0.277683	0.78755	0.391233	1	0	0	0	0	0	0
P36575	SIMULATED-INTERNAL	139	144	22.7167	0.589228	1.09073	0.0758333	0.0228333	0.897	0.26045	0.844917	0.462183	1	0	0	2	135; 157	0	0
Q86X40	SIMULATED-INTERNAL	211	216	50.3167	0.691213	0.964982	0.89	0.0531667	0.0621667	0.0427	0.876133	0.0563167	0	1	226	1	226	0	0
P20700	SIMULATED-INTERNAL	226	231	96.5167	0.417207	1.01559	0.465667	0.0831667	0.453667	0.38225	0.776067	0.1692	1	3	209; 222; 241	3	209; 222; 241	2	232; 238
Q71F56	SIMULATED-INTERNAL	802	807	62	0.394578	1.2304	0.860667	0.0665	0.076	0.399117	0.72565	0.87675	0	0	0	0	0	1	817
P62979	SIMULATED-INTERNAL	142	147	19.2667	0.712858	1.27134	0.369667	0.0561667	0.578	0.000666667	0.903142	0.139383	1	2	152; 156	2	152; 156	3	140; 147; 148
P25398	SIMULATED-INTERNAL	91	96	84.65	0.673428	0.946766	0.5165	0.0303333	0.4565	0.127967	0.883417	0.0549667	1	5	78; 84; 102; 112; 116	7	78; 83; 84; 99; 102; 112; 116	1	107
Q86Y46	SIMULATED-INTERNAL	277	282	51.0667	0.487328	0.944917	0.1865	0.8055	0.00816667	0.160133	0.800667	0.0843833	1	0	0	2	265; 268	0	0
Q9H3M0	SIMULATED-INTERNAL	395	400	41.45	0.578415	1.08264	0.154167	0.834667	0.00266667	0.00123333	0.971217	0.301767	1	0	0	3	379; 384; 415	0	0
A6NHQ2	SIMULATED-INTERNAL	120	125	35.2167	0.698542	1.04065	0.542833	0.0283333	0.433	0.261717	0.826367	0.429867	1	0	0	1	143	0	0
O95832	SIMULATED-INTERNAL	149	154	43.15	0.743772	0.994484	0.877833	0.0668333	0.0576667	0.0407833	0.904683	0.0213	1	0	0	0	0	0	0
P19875	SIMULATED-INTERNAL	17	22	48.2167	0.544065	1.54566	0.00183333	0.997667	0.000833333	0.0131833	0.971767	0.58785	0	0	0	0	0	0	0
Q9Y5N1	SIMULATED-INTERNAL	8	13	70.0833	0.341568	0.994158	0.893333	0.0676667	0.0406667	0.531917	0.65345	0.0265667	0	0	0	0	0	0	0
O00159	SIMULATED-INTERNAL	584	589	77.0167	0.629805	0.939217	0.632	0.345667	0.0226667	0.428017	0.772933	0.152967	1	3	571; 578; 595	5	571; 578; 594; 595; 605	2	589; 592
P98155	SIMULATED-INTERNAL	236	241	74.9833	0.610908	0.973501	0.8425	0.0353333	0.1175	0.123033	0.779467	0.0138167	1	0	0	2	254; 255	0	0
Q5TA89	SIMULATED-INTERNAL	90	95	40.7	0.57411	1.10738	0.0811667	0.918833	0.00233333	0.0752	0.831883	0.33555	1	0	0	4	70; 73; 82; 114	0	0
Q86US8	SIMULATED-INTERNAL	815	820	95.7667	0.365803	0.828071	0.0836667	0.920167	0.00116667	0.501283	0.7134	0.0732333	1	1	823	5	803; 823; 837; 839; 840	1	831
Q05586	SIMULATED-INTERNAL	725	730	35.1	0.589808	1.13706	0.481833	0.0458333	0.469667	0.0577	0.8818	0.14845	1	0	0	2	708; 743	0	0
O60762	SIMULATED-INTERNAL	91	96	98.0667	0.616475	1.01097	0.7065	0.0323333	0.263833	0.2084	0.807583	0.0586833	1	1	80	2	80; 107	1	102
P27448	SIMULATED-INTERNAL	121	126	71.7167	0.52844	0.772352	0.466833	0.066	0.500333	0.0137833	0.9731	0.0589667	1	0	0	2	108; 117	0	0
P61019	SIMULATED-INTERNAL	206	211	65.65	0.488627	1.58434	0.748667	0.0581667	0.181	0.656683	0.631142	0.474767	0	0	0	1	186	0	0
Q9NUB4	SIMULATED-INTERNAL	64	69	44.2333	0.911812	0.996488	0.3415	0.6385	0.0256667	0.00358333	0.89095	0.147167	1	0	0	0	0	0	0
Q96I13	SIMULATED-INTERNAL	312	317	64.8333	0.405077	1.04672	0.5955	0.383333	0.0205	0.0668167	0.835683	0.0442	0	0	0	3	320; 322; 326	0	0
A6NCL2	SIMULATED-INTERNAL	70	75	64.3167	0.707348	1.28294	0.663667	0.0548333	0.272833	0.0311167	0.91215	0.0486667	1	0	0	1	66	0	0
Q8WWY3	SIMULATED-INTERNAL	26	31	94.1333	0.244327	0.871545	0.6465	0.322167	0.0246667	0.87515	0.691467	0.269717	0	0	0	1	49	0	0
Q86UD4	SIMULATED-INTERNAL	161	166	71.6	0.7099	0.872526	0.589667	0.237667	0.181333	0.4359	0.753033	0.5363	0	1	148	7	145; 148; 154; 169; 172; 173; 178	0	0
Q9UQ53	SIMULATED-INTERNAL	77	82	93.3333	0.315543	1.0819	0.370167	0.6225	0.0123333	0.418283	0.73265	0.0691167	0	3	59; 62; 72	4	59; 62; 72; 100	0	0
P49247	SIMULATED-INTERNAL	162	167	31.9833	0.765228	1.14402	0.5375	0.0746667	0.372833	0.13245	0.848183	0.0424833	1	2	173; 183	2	173; 183	0	0
Q9H910	SIMULATED-INTERNAL	78	83	102.567	0.571082	0.747124	0.836	0.0556667	0.0973333	0.788517	0.690233	0.769733	0	2	67; 90	3	59; 67; 90	4	69; 75; 76; 91
Q9ULW2	SIMULATED-INTERNAL	337	342	59.05	0.822518	1.07769	0.589333	0.398667	0.014	0.00908333	0.907317	0.0197333	1	0	0	0	0	0	0
P11766	SIMULATED-INTERNAL	52	57	44.6167	0.456533	0.74769	0.722167	0.255333	0.0205	0.172117	0.75725	0.0504667	1	0	0	1	38	0	0
P57738	SIMULATED-INTERNAL	70	75	64.2667	0.770697	0.952071	0.869	0.0263333	0.102333	0.408067	0.668333	0.0524333	1	0	0	0	0	0	0
Q8N3T6	SIMULATED-INTERNAL	1018	1023	98.6333	0.750265	1.00069	0.695333	0.2585	0.0515	0.6884	0.6471	0.655133	0	0	0	1	1040	0	0
Q8NGS9	SIMULATED-INTERNAL	105	110	14.6333	0.99998	1.02043	0.0416667	0.957333	0.00266667	0.0052	0.884	0.0231	1	0	0	1	90	0	0
P40939	SIMULATED-INTERNAL	283	288	60.8	0.233217	1.00496	0.00666667	0.993	0.000833333	0.246033	0.887117	0.0670333	0	1	303	4	267; 292; 295; 303	2	294; 298
Q13951	SIMULATED-INTERNAL	7	12	90.15	0.795358	0.974619	0.451667	0.538167	0.0123333	0.461917	0.736358	0.0704833	1	1	28	2	20; 28	0	0
Q96FV2	SIMULATED-INTERNAL	349	354	57.4	0.548775	1.20238	0.560833	0.409167	0.022	0.49635	0.770717	0.189467	0	0	0	0	0	0	0
P03928	SIMULATED-INTERNAL	32	37	70.7333	0.557743	1.09414	0.8315	0.0208333	0.145167	0.347083	0.756583	0.0396833	1	3	40; 54; 57	7	27; 40; 43; 45; 49; 54; 57	3	31; 38; 47
Q8NA97	SIMULATED-INTERNAL	126	131	71.9667	0	0	0.155167	0.835	0.0105	0.267867	0.852825	0.2744	0	0	0	1	114	0	0
P98174	SIMULATED-INTERNAL	194	199	79.0667	0.293222	0.96958	0.895667	0.0635	0.0341667	0.62125	0.637033	0.959367	0	0	0	1	217	2	205; 208
Q9UL63	SIMULATED-INTERNAL	329	334	11.65	0.707373	1.17454	0.2125	0.0113333	0.7735	0.27565	0.869483	0.324283	1	0	0	1	319	0	0
Q4G0Z9	SIMULATED-INTERNAL	568	573	75.95	0.776185	1.23835	0.385167	0.600667	0.0116667	0.1136	0.83235	0.04555	1	0	0	3	548; 581; 588	2	565; 576
Q6HA08	SIMULATED-INTERNAL	383	388	88.2667	0.315343	1.02875	0.500833	0.395	0.0968333	0.5814	0.712883	0.977717	0	0	0	1	394	0	0
B2RUZ4	SIMULATED-INTERNAL	5	10	93.75	0.543707	1.03746	0.762833	0.0325	0.202167	0.7139	0.704167	0.04015	1	0	0	0	0	1	17
Q8WWB3	SIMULATED-INTERNAL	56	59	111.25	0.727152	0.982983	0.03	0.972	0.00025	0.2853	0.805125	0.05705	0	0	0	4	39; 41; 52; 75	0	0
Q15723	SIMULATED-INTERNAL	90	93	74.475	0.555075	0.942471	0.68975	0.254	0.06075	0.4513	0.7461	0.5617	1	0	0	0	0	0	0
P06756	SIMULATED-INTERNAL	251	254	20.425	0.58045	1.00065	0.3985	0.067	0.53325	0.065825	0.84875	0.13305	1	1	233	1	233	0	0
Q8NHL6	SIMULATED-INTERNAL	512	515	88.45	0.450745	0.934411	0.79175	0.07625	0.12325	0.71805	0.6722	0.20495	0	0	0	1	498	1	521
Q8NCU7	SIMULATED-INTERNAL	103	106	51.6	0.93166	1.03293	0.6215	0.11425	0.26775	0.31385	0.806775	0.96675	0	0	0	1	117	0	0
Q5I0G3	SIMULATED-INTERNAL	257	260	42.4	0.590475	1.06734	0.76775	0.05975	0.17225	0.0155	0.89105	0.044075	0	0	0	2	245; 264	1	265
Q8WZ69	SIMULATED-INTERNAL	139	142	32.925	0.99995	1	0.0145	0.983	0.00325	0.004175	1.0002	0.131475	1	0	0	3	129; 154; 162	0	0
Q12889	SIMULATED-INTERNAL	513	516	79.5	0.597012	0.988811	0.65575	0.029	0.32675	0.544975	0.73175	0.827725	0	0	0	2	507; 522	0	0
P12081	SIMULATED-INTERNAL	245	248	80.225	0.423403	0.769082	0.246	0.745	0.00875	0.305075	0.862625	0.048475	1	3	230; 240; 257	3	230; 240; 257	0	0
Q5GH73	SIMULATED-INTERNAL	364	367	57.775	0.572082	1.06584	0.38675	0.60725	0.00225	0.00055	1.03732	0.021	1	0	0	2	349; 350	0	0
P11166	SIMULATED-INTERNAL	445	448	71.4	0.461635	0.810681	0.19275	0.745	0.0435	0.000375	1.14435	0.154825	1	0	0	2	451; 456	0	0
A8MVW5	SIMULATED-INTERNAL	194	197	48.125	0.616973	0.972667	0.30075	0.00475	0.70625	0.44965	0.73075	0.1395	1	0	0	2	184; 211	1	203
Q9NSD4	SIMULATED-INTERNAL	151	154	59.575	0.99995	1.04762	0.81525	0.03625	0.15275	0.62755	0.657225	0.16615	1	0	0	2	136; 170	0	0
Q5EBL4	SIMULATED-INTERNAL	97	100	124.075	0.423185	0.89642	0.12175	0.885	0.0005	0.245775	0.734375	0.0293	1	1	103	1	103	0	0
P35900	SIMULATED-INTERNAL	284	287	87.875	0.353572	0.89748	0.0225	0.977	0.0005	0.42945	0.8361	0.170325	1	0	0	2	280; 307	0	0
Q9H496	SIMULATED-INTERNAL	108	111	42.5	0.99998	1.03692	0.41775	0.5415	0.0465	0.2047	0.796963	0.2402	0	0	0	5	98; 121; 125; 126; 131	1	117
Q8N9T8	SIMULATED-INTERNAL	340	343	126.25	0.671585	1.0196	0.0335	0.97125	0.00025	0.53695	0.687275	0.03135	1	0	0	8	324; 329; 331; 346; 351; 354; 357; 359	1	335
P36021	SIMULATED-INTERNAL	459	462	43.65	0.514992	0.991927	0.33675	0.66525	0.004	0.005725	0.84045	0.004525	1	0	0	0	0	0	0
A6NFC9	SIMULATED-INTERNAL	294	297	70.75	0	0	0.61025	0.34075	0.047	0.740275	0.6098	0.666025	0	0	0	0	0	0	0
Q8N5U6	SIMULATED-INTERNAL	491	494	82.2	0.23651	1.02301	0.74125	0.11225	0.14725	0.47495	0.7347	0.09885	0	0	0	1	478	2	502; 503
Q05940	SIMULATED-INTERNAL	340	343	44.35	0.570285	0.981297	0.0215	0.9785	0.001	0.0006	0.937725	0.01825	1	0	0	2	327; 354	0	0
Q9UJU6	SIMULATED-INTERNAL	225	228	102.375	0.34281	1.0071	0.40725	0.591	0.005	0.64545	0.5765	0.16905	0	0	0	0	0	3	224; 232; 236
P12821	SIMULATED-INTERNAL	630	633	41.675	0.299405	0.956339	0.87525	0.0485	0.07725	0.4552	0.700475	0.10745	0	0	0	1	651	0	0
Q08477	SIMULATED-INTERNAL	262	265	45.75	0.46487	0.961076	0.0125	0.9875	0.00025	0.0937	0.8838	0.088625	1	0	0	0	0	0	0
P61019	SIMULATED-INTERNAL	55	58	25.125	0.778365	1.00606	0.01375	0.0015	0.985	0.146425	0.9341	0.04795	1	0	0	0	0	1	67
P61006	SIMULATED-INTERNAL	40	43	19.425	0.953388	1.21189	0.24625	0.01975	0.73225	0.0281	0.933175	0.0668	1	0	0	4	21; 46; 55; 58	1	49
P0CL81	SIMULATED-INTERNAL	65	68	74.525	0.87887	1.00939	0.71725	0.23425	0.04075	0.938825	0.4673	0.864675	1	0	0	1	71	0	0
Q5VU57	SIMULATED-INTERNAL	41	44	57.2	0.401278	0.918946	0.669	0.0105	0.322	0.1045	0.8205	0.1733	0	0	0	1	27	0	0
Q8IV56	SIMULATED-INTERNAL	82	85	66.3	0.569395	0.720212	0.86	0.08825	0.05725	0.652025	0.600425	0.8575	1	0	0	6	73; 76; 90; 98; 100; 102	0	0
Q8NCU1	SIMULATED-INTERNAL	119	122	68.775	0.51991	0.783971	0.0915	0.90925	0.0015	0.26005	0.78865	0.302675	0	0	0	0	0	0	0
Q86VY9	SIMULATED-INTERNAL	486	489	86.15	0.962155	1.05253	0.84375	0.078	0.077	0.734975	0.701675	0.1088	0	0	0	1	483	0	0
Q8WXX0	SIMULATED-INTERNAL	3591	3594	74.7	0.790628	1.00129	0.3595	0.643	0.0035	0.02645	0.8606	0.0417	1	0	0	3	3571; 3576; 3577	0	0
Q92918	SIMULATED-INTERNAL	381	384	99.1	0.419475	0.963673	0.8755	0.106	0.021	0.828475	0.640775	0.94635	0	0	0	3	371; 400; 402	4	374; 376; 377; 381
O95568	SIMULATED-INTERNAL	239	242	102.025	0.35639	0.812372	0.79825	0.1565	0.03025	0.476975	0.753275	0.014425	1	0	0	4	250; 254; 256; 262	0	0
Q9H0R6	SIMULATED-INTERNAL	42	45	34.25	0.34175	1.06015	0.42025	0.22225	0.364	0.1303	0.897175	0.21625	1	0	0	7	26; 32; 33; 35; 50; 57; 60	0	0
Q8NAA6	SIMULATED-INTERNAL	73	76	33.925	0.99995	1.04762	0.381	0.33225	0.28725	0.226525	0.7953	0.31175	1	0	0	2	79; 86	0	0
Q8N257	SIMULATED-INTERNAL	32	35	124.9	0.549595	0.932524	0.83325	0.12175	0.03625	0.50845	0.690725	0.33275	1	3	20; 43; 46	11	12; 13; 16; 17; 21; 24; 25; 28; 29; 44; 47	5	36; 37; 38; 40; 42
Q9H4B7	SIMULATED-INTERNAL	253	256	36.1	0.908045	0.996437	0.31075	0.641	0.047	0.093325	0.85695	0.0726	0	0	0	0	0	0	0
Q8N1H7	SIMULATED-INTERNAL	367	370	89	0.458597	0.839473	0.7045	0.21525	0.0715	0.63005	0.668875	0.12245	1	0	0	4	348; 359; 379; 389	0	0
Q99814	SIMULATED-INTERNAL	765	768	76.075	0.710015	0.994723	0.81525	0.11225	0.07025	0.64065	0.691325	0.44605	0	0	0	1	754	0	0
O60884	SIMULATED-INTERNAL	409	412	94.875	0.469245	1.472	0.852	0.1005	0.055	0.9675	0.676237	0.976875	0	0	0	0	0	0	0
A0A0B4J275	SIMULATED-INTERNAL	66	69	0	0	0	0	0	0	0	0	0	1	0	0	3	46; 76; 89	0	0
Q6N075	SIMULATED-INTERNAL	408	411	45.65	0.488183	1.24329	0.0085	0.99075	0.0015	0.06335	0.908125	0.069675	0	0	0	1	402	0	0
Q5T4F7	SIMULATED-INTERNAL	10	13	66.85	0.221215	0.830875	0.07275	0.91725	0.008	0.04035	0.835113	0.0899	0	0	0	0	0	0	0
P24071	SIMULATED-INTERNAL	31	34	27.475	0.65899	0.990535	0.0375	0.00075	0.96325	0.3071	0.7681	0.077225	0	0	0	1	46	0	0
O00273	SIMULATED-INTERNAL	80	83	65.675	0.845747	1.11258	0.83975	0.0255	0.14125	0.09715	0.883925	0.244575	1	0	0	1	93	1	75
Q8TC94	SIMULATED-INTERNAL	309	312	63.625	0.44133	0.719198	0.95925	0.0155	0.03	0.3378	0.702775	0.0767	1	0	0	3	292; 320; 325	0	0
Q02750	SIMULATED-INTERNAL	139	142	6.05	0.593685	0.964924	0.00925	0.0065	0.9845	0.112675	0.852025	0.10515	1	0	0	2	156; 157	0	0
P28715	SIMULATED-INTERNAL	643	646	90.325	0.325515	1.1039	0.83625	0.11925	0.0365	0.724775	0.698575	0.5967	0	0	0	1	636	0	0
Q8N5N4	SIMULATED-INTERNAL	23	26	79.125	0.761745	1.05921	0.20675	0.784	0.0095	0.2658	0.782425	0.691975	0	0	0	4	7; 8; 13; 14	1	35
Q6ZUT6	SIMULATED-INTERNAL	423	426	63.975	0.918975	1.22141	0.865	0.071	0.05375	0.606	0.6403	0.992975	0	0	0	0	0	1	423
Q8IZN3	SIMULATED-INTERNAL	34	37	99.425	0.301748	0.840726	0.8515	0.075	0.07525	0.46945	0.76255	0.10755	0	0	0	3	30; 31; 48	0	0
Q9HCG7	SIMULATED-INTERNAL	245	248	35.2	0.489455	0.740769	0.218	0.00875	0.77575	0.05565	0.88405	0.052575	1	0	0	0	0	0	0
Q9Y5B9	SIMULATED-INTERNAL	892	895	32.1	0.543863	0.904114	0.13475	0.0095	0.86	0.105825	0.86775	0.23205	1	3	883; 904; 907	3	883; 904; 907	1	903
P06729	SIMULATED-INTERNAL	285	288	101.2	0.633663	1.17306	0.972	0.0165	0.01	0.984525	0.356475	0.3822	0	0	0	0	0	2	290; 294
Q9NUD7	SIMULATED-INTERNAL	337	340	52.35	0.323302	0.7894	0.383	0.589	0.015	0.316275	0.876625	0.22155	1	0	0	1	344	0	0
Q9UHE5	SIMULATED-INTERNAL	164	167	65.325	0.608565	0.928688	0.01625	0.9835	0.00075	0.040675	0.857875	0.036	1	0	0	1	155	0	0
Q8NHB1	SIMULATED-INTERNAL	106	109	11.65	0.945102	1.00604	0.0305	0.96775	0.0015	0.001425	0.948475	0.01425	1	0	0	1	91	0	0
P31327	SIMULATED-INTERNAL	815	818	41.95	0.5533	1.00742	0.694	0.285	0.0235	0.374975	0.7816	0.29485	0	2	811; 831	2	811; 831	1	819
Q8NEC7	SIMULATED-INTERNAL	565	568	53.55	0.515367	0.93783	0.252	0.69425	0.05075	0.092	0.87525	0.0864	0	1	554	4	549; 554; 559; 560	0	0
Q6Y7W6	SIMULATED-INTERNAL	750	753	128.05	0.40381	1.15641	0.09	0.92075	0.0005	0.4746	0.64975	0.0205	0	1	731	4	731; 733; 736; 756	0	0
Q9BRR0	SIMULATED-INTERNAL	486	489	69.95	0.938345	1.08976	0.54675	0.186	0.252	0.298275	0.781375	0.13615	1	0	0	3	481; 500; 506	1	480
P54108	SIMULATED-INTERNAL	187	190	64.825	0.45208	0.993007	0.8565	0.02125	0.12275	0.011	0.76925	0.0017	0	0	0	1	208	0	0
P42695	SIMULATED-INTERNAL	140	143	30.55	0.43879	1.09231	0.00325	0.99575	0.0025	0.15505	0.903675	0.548725	0	2	148; 149	5	148; 149; 160; 162; 163	0	0
O60906	SIMULATED-INTERNAL	271	274	12.9	0.769827	1.7591	0.8215	0.0305	0.15725	0.4913	0.76965	0.09685	1	0	0	1	253	0	0
Q9P2I0	SIMULATED-INTERNAL	248	251	20.725	0.54068	1.03555	0.00225	0.9965	0.0035	0.0396	0.9624	0.078725	1	1	257	1	257	1	239
Q8WUJ0	SIMULATED-INTERNAL	133	136	11.55	0.75946	1.16742	0.001	0.99875	0.00025	0.013975	0.991125	0.08565	1	0	0	2	115; 142	1	125
Q05481	SIMULATED-INTERNAL	881	884	46.6	-1000	1	0.527	0.0665	0.42225	0.370025	0.65955	0.022825	0	0	0	5	861; 873; 878; 889; 901	3	884; 894; 895
A0AVK6	SIMULATED-INTERNAL	298	301	98.475	0.311238	0.506139	0.6895	0.301	0.00725	0.08555	0.86245	0.041125	1	1	305	5	292; 305; 307; 309; 311	0	0
Q8IUB5	SIMULATED-INTERNAL	51	54	97.45	0.79211	1.04129	0.65975	0.20825	0.1245	0.00185	0.868575	0.008425	0	0	0	1	57	0	0
P55199	SIMULATED-INTERNAL	256	259	40.9	0.469957	0.920622	0.5025	0.024	0.4785	0.185075	0.76815	0.3178	1	1	271	3	239; 267; 271	2	260; 266
Q6IMN6	SIMULATED-INTERNAL	261	264	54.85	0.478978	0.982781	0.70325	0.2215	0.06675	0.186775	0.808425	0.114775	1	0	0	2	249; 256	1	253
O75342	SIMULATED-INTERNAL	482	485	42.6	0.591718	1.21957	0.04875	0.95	0.00275	0.122525	0.88545	0.049925	1	0	0	0	0	1	496
O00305	SIMULATED-INTERNAL	66	69	88.025	0.505683	0.996545	0.102	0.901	0.0025	0.65465	0.72265	0.214225	1	0	0	1	89	0	0
O15061	SIMULATED-INTERNAL	1457	1460	63.575	0.320582	0.915925	0.2855	0.03075	0.68275	0.46275	0.7355	0.563475	0	0	0	1	1440	0	0
Q8N4B5	SIMULATED-INTERNAL	204	207	93.025	0.48641	0.707814	0.91275	0.03275	0.052	0.845025	0.53415	0.31475	1	0	0	0	0	0	0
Q8NE63	SIMULATED-INTERNAL	599	602	81.325	0.533935	1.03147	0.9695	0.0185	0.01275	0.808525	0.51975	0.306325	0	0	0	0	0	0	0
P48739	SIMULATED-INTERNAL	113	116	35.425	0.703315	1.08195	0.26275	0.00375	0.73125	0.123675	0.889725	0.09695	1	2	104; 110	3	104; 110; 134	0	0
Q6UXU0	SIMULATED-INTERNAL	30	33	73.425	0	0	0.5885	0.27875	0.1395	0.38265	0.717025	0.304025	0	0	0	0	0	0	0
Q5H9T9	SIMULATED-INTERNAL	487	490	92.475	0.39857	0.821161	0.912	0.05825	0.02375	0.870025	0.628425	0.77635	0	0	0	0	0	0	0
Q9H8T0	SIMULATED-INTERNAL	3	12	85.35	0.243511	0.941061	0.7948	0.1659	0.0384	0.70854	0.714125	0.8661	0	0	0	2	21; 28	1	16
A6NM43	SIMULATED-INTERNAL	180	189	25.51	0.783621	1.24737	0.0064	0.9923	0.0022	0.10019	0.88882	0.21149	1	0	0	2	192; 199	0	0
Q8TD46	SIMULATED-INTERNAL	153	162	66.58	0.55672	0.832063	0.4715	0.0309	0.4934	0.13677	0.8812	0.11734	1	0	0	2	168; 173	0	0
Q9BV99	SIMULATED-INTERNAL	104	113	31.61	0.83146	1.04682	0.7046	0.1691	0.126	0.08399	0.77592	0.05464	1	0	0	0	0	0	0
Q76NI1	SIMULATED-INTERNAL	1662	1671	53.53	0.513118	0.953769	0.551	0.3073	0.1433	0.31243	0.78034	0.12444	1	0	0	1	1677	0	0
Q8IV31	SIMULATED-INTERNAL	19	30	51.2583	0.726815	1.07661	0.14225	0.847833	0.00916667	0.000233333	0.990454	0.098675	0	0	0	1	12	0	0
O43707	SIMULATED-INTERNAL	127	138	44.0583	0.783528	1.05677	0.544833	0.347167	0.106083	0.0640167	0.871167	0.0509167	1	2	108; 122	3	108; 114; 122	2	121; 142
Q9HBF5	SIMULATED-INTERNAL	14	25	71.2833	0.99995	1	0.530917	0.139833	0.3415	0.267492	0.792092	0.034575	0	0	0	1	38	0	0
Q76L83	SIMULATED-INTERNAL	75	86	71.95	0.509752	1.00701	0.610333	0.0639167	0.325	0.340633	0.781375	0.899417	1	0	0	1	92	2	64; 95
Q3KNW1	SIMULATED-INTERNAL	71	82	78.3917	0.559207	1.02123	0.688417	0.190333	0.120083	0.16365	0.792308	0.334467	0	0	0	0	0	0	0
Q9UJ70	SIMULATED-INTERNAL	187	198	53.2	0.416294	1.03683	0.414	0.581333	0.004	0.0296667	0.901808	0.0835083	1	0	0	1	210	1	205
Q9NQV8	SIMULATED-INTERNAL	72	83	58.25	0.645196	0.927771	0.635417	0.197667	0.166583	0.188942	0.782058	0.0513083	0	0	0	3	61; 65; 98	0	0
O75603	SIMULATED-INTERNAL	9	20	68.1333	0.344223	0.869078	0.671167	0.106667	0.224417	0.154025	0.800212	0.285	0	0	0	0	0	0	0
Q8TAE7	SIMULATED-INTERNAL	303	314	50.425	0.498901	0.859947	0.216667	0.772167	0.00741667	0.000991667	0.965933	0.0204667	1	0	0	1	317	0	0
Q6ZS30	SIMULATED-INTERNAL	1874	1885	95.8833	0.318214	0.852564	0.506417	0.468083	0.02125	0.436183	0.790158	0.0378333	0	0	0	2	1854; 1862	0	0
Q12884	SIMULATED-INTERNAL	257	265	43.2556	0.48172	1.13128	0.403222	0.00444444	0.592778	0.102	0.868944	0.0618444	1	1	254	1	254	0	0
Q6PI26	SIMULATED-INTERNAL	247	255	85.3889	0.434456	1.31169	0.103	0.891667	0.00666667	0.0939333	0.851344	0.0440111	1	2	259; 265	3	232; 259; 265	1	261
Q9BXL6	SIMULATED-INTERNAL	427	435	83.5778	0.543374	1.13085	0.153889	0.830111	0.0151111	0.426433	0.761256	0.436178	0	0	0	1	415	0	0
Q9UKA2	SIMULATED-INTERNAL	340	348	42.9	0.4927	0.93884	0.462778	0.353667	0.185111	0.0219111	0.964367	0.0285111	0	0	0	1	331	0	0
A0A075B6R2	SIMULATED-INTERNAL	53	61	0	0	0	0	0	0	0	0	0	1	0	0	0	0	0	0
O15160	SIMULATED-INTERNAL	154	162	72.4111	0.334008	0.799512	0.699	0.172556	0.134444	0.458544	0.685267	0.0951556	1	1	167	1	167	0	0
Q12946	SIMULATED-INTERNAL	358	366	58.4667	0.426803	1.11187	0.809667	0.100222	0.0941111	0.268444	0.633911	0.163378	0	0	0	2	342; 375	0	0
P12814	SIMULATED-INTERNAL	687	695	56.9778	0.4672	0.927282	0.00477778	0.994889	0.000888889	0.220767	0.802567	0.140978	1	2	676; 684	4	676; 682; 684; 704	2	677; 681
O14512	SIMULATED-INTERNAL	490	498	69.0444	0.619202	0.874789	0.708	0.0231111	0.267667	0.136578	0.787511	0.0714222	0	0	0	4	476; 483; 486; 516	1	507
Q86VG3	SIMULATED-INTERNAL	55	63	78.6	0.687927	1.35626	0.719778	0.131222	0.159444	0.358589	0.707267	0.159311	1	2	51; 83	4	51; 68; 72; 83	1	50
Q96SQ9	SIMULATED-INTERNAL	132	140	50.0889	0.429851	1.00171	0.317778	0.68	0.00277778	0.193467	0.849667	0.122367	1	0	0	1	129	1	131
Q8WWQ0	SIMULATED-INTERNAL	905	913	111.822	0.301299	1.02988	0.877556	0.115556	0.0144444	0.690567	0.6049	0.148	0	0	0	12	889; 891; 893; 896; 897; 899; 900; 901; 916; 918; 921; 923	0	0
Q9NU19	SIMULATED-INTERNAL	419	427	29.8222	0.74111	0.894839	0.343111	0.401556	0.235556	0.0254889	0.950778	0.0461556	1	0	0	0	0	0	0
Q00587	SIMULATED-INTERNAL	71	79	86.5444	0.67921	0.906012	0.821556	0.144111	0.0353333	0.607689	0.607156	0.294478	0	0	0	2	84; 85	5	62; 65; 70; 71; 80
Q3V5L5	SIMULATED-INTERNAL	650	658	72.4222	0.243058	0.617255	0.768111	0.186111	0.0412222	0.471444	0.674378	0.0474556	1	0	0	0	0	0	0
A0A0X1KG70	SIMULATED-INTERNAL	126	135	0	0	0	0	0	0	0	0	0	1	0	0	0	0	0	0
P14373	SIMULATED-INTERNAL	476	485	53.11	0.393146	0.715939	0.6426	0.0255	0.3378	0.09651	0.75782	0.07356	1	0	0	0	0	1	493
Q9P1Q0	SIMULATED-INTERNAL	565	574	77.12	0.336732	1.0207	0.7566	0.1527	0.0912	0.59362	0.59966	0.25392	0	0	0	2	586; 594	0	0
Q9Y2B0	SIMULATED-INTERNAL	161	170	66.76	0.461515	1.33161	0.3878	0.5306	0.0712	0.11168	0.800135	0.07428	1	0	0	0	0	0	0
Q96MV1	SIMULATED-INTERNAL	18	27	61.04	0.446425	1.02225	0.1409	0.8572	0.0015	0.00015	1.08944	0.03048	0	0	0	5	6; 33; 44; 45; 46	0	0
Q96E93	SIMULATED-INTERNAL	103	111	50.2222	0.663427	1.11005	0.418444	0.325556	0.257333	0.0241222	0.906978	0.0342	1	0	0	1	94	0	0
Q9Y5V3	SIMULATED-INTERNAL	637	645	51.7889	0.676407	1.0155	0.435444	0.511556	0.0524444	0.0905556	0.808978	0.100522	1	1	656	1	656	1	630
A6ZKI3	SIMULATED-INTERNAL	18	26	114.889	0.80316	1.05919	0.958222	0.0221111	0.0187778	0.3079	0.768461	0.0361333	1	1	9	1	9	0	0
P59044	SIMULATED-INTERNAL	750	758	51.6889	0.487837	1.04452	0.508778	0.477111	0.0142222	0.0996333	0.807644	0.122789	0	0	0	1	739	1	749
O60645	SIMULATED-INTERNAL	422	430	28.9444	0.396134	1.07188	0.22	0.725444	0.0621111	0.133567	0.912867	0.212267	1	0	0	5	403; 404; 408; 447; 449	0	0
Q9BSJ1	SIMULATED-INTERNAL	131	140	61.52	0.406726	0.889541	0.0188	0.9797	0.0032	0.21186	0.81716	0.04504	0	0	0	2	143; 150	0	0
Q9NQR7	SIMULATED-INTERNAL	615	624	108.75	0	0	0.2211	0.7823	0.0008	0.54302	0.69173	0.16432	1	0	0	3	610; 629; 631	0	0
Q01831	SIMULATED-INTERNAL	454	463	87.62	0.25421	0.951157	0.8821	0.0998	0.0177	0.91156	0.49093	0.16903	0	0	0	4	466; 469; 477; 481	1	453
Q6DKJ4	SIMULATED-INTERNAL	412	421	50.28	0.344028	1.01295	0.2421	0.7476	0.0105	0.05499	0.898505	0.11731	1	0	0	3	405; 429; 431	0	0
Q5T2Q4	SIMULATED-INTERNAL	120	129	68.74	0.495788	1.07842	0.6734	0.1759	0.1568	0.15438	0.82593	0.3901	1	0	0	6	103; 104; 105; 106; 110; 143	0	0
Q8N9N7	SIMULATED-INTERNAL	140	149	57.05	0.651627	0.874301	0.7978	0.1112	0.0872	0.22586	0.75549	0.03942	1	0	0	0	0	0	0
Q58FG1	SIMULATED-INTERNAL	144	153	58.49	0	0	0.5694	0.118	0.3055	0.02381	0.91654	0.09436	1	0	0	6	131; 160; 161; 162; 164; 166	0	0
Q14CZ0	SIMULATED-INTERNAL	116	125	71.07	0.756059	1.20086	0.2298	0.7279	0.0372	0.1684	0.83848	0.25173	1	0	0	3	102; 132; 133	0	0
Q96D42	SIMULATED-INTERNAL	292	301	42.36	0.285084	0.967278	0.1862	0.7798	0.0324	0.00518	0.92517	0.26035	0	0	0	2	317; 318	0	0
H7C241	SIMULATED-INTERNAL	194	203	53.27	0.532764	1.275	0.3817	0.3445	0.2861	0.03526	0.875135	0.11098	0	0	0	0	0	0	0
Q96N38	SIMULATED-INTERNAL	30	41	92.2917	0.345582	0.940306	0.57975	0.182	0.245583	0.410742	0.818025	0.098375	0	0	0	1	21	0	0
O15431	SIMULATED-INTERNAL	88	99	58.8417	0.451967	0.939018	0.1075	0.888083	0.00316667	0.0940833	0.85305	0.0420833	1	0	0	0	0	1	105
Q8NFW1	SIMULATED-INTERNAL	898	909	71.7083	0.503146	1.01202	0.928667	0.0250833	0.0410833	0.861517	0.514517	0.83	1	0	0	0	0	0	0
Q8NGS4	SIMULATED-INTERNAL	103	114	11.625	0.965963	1.0431	0.03	0.969583	0.00225	0.015975	0.885958	0.0234583	1	0	0	0	0	0	0
Q5T1A1	SIMULATED-INTERNAL	15	26	42.6	0.486401	0.921185	0.24025	0.742417	0.01675	0.24425	0.77615	0.0338917	0	0	0	2	3; 6	0	0
P0C2W7	SIMULATED-INTERNAL	29	40	66.5167	0.847705	0.888302	0.85725	0.0709167	0.0705	0.84875	0.520092	0.749367	1	0	0	0	0	0	0
P61006	SIMULATED-INTERNAL	180	191	83.2	0.34686	0.931116	0.79025	0.066	0.1445	0.634958	0.6304	0.0571083	0	2	176; 197	5	170; 172; 175; 176; 197	2	192; 200
Q8N1G1	SIMULATED-INTERNAL	915	926	65.475	0.269234	0.832267	0.42	0.551833	0.0300833	0.324317	0.756308	0.293775	1	0	0	2	904; 940	5	905; 908; 910; 913; 914
Q9Y228	SIMULATED-INTERNAL	430	441	102.383	0.349838	0.944183	0.246667	0.748833	0.00541667	0.419183	0.765175	0.261333	0	1	447	2	447; 460	1	445
Q9BQE3	SIMULATED-INTERNAL	356	367	52.675	0.740505	0.928358	0.7365	0.0450833	0.223083	0.213967	0.799442	0.0402583	1	4	336; 338; 352; 370	4	336; 338; 352; 370	1	349
O60667	SIMULATED-INTERNAL	161	174	92.5214	0.577887	1.11066	0.845357	0.0254286	0.130857	0.586629	0.681993	0.289336	0	0	0	1	158	0	0
Q9UNU6	SIMULATED-INTERNAL	260	273	53.3571	0.371849	0.864856	0.285286	0.714786	0.00107143	0.18735	0.813229	0.0367143	1	0	0	1	248	0	0
A0A1W2PR48	SIMULATED-INTERNAL	306	319	0	0	0	0	0	0	0	0	0	0	0	0	0	0	0	0
Q9C0B2	SIMULATED-INTERNAL	775	788	52.1357	0	0	0.409786	0.0075	0.583357	0.124979	0.867179	0.0970643	0	0	0	2	760; 806	0	0
Q9Y333	SIMULATED-INTERNAL	17	30	43.3214	0.736246	0.950428	0.295571	0.00342857	0.699286	0.0303286	0.889929	0.0596857	1	2	8; 50	4	8; 13; 39; 50	1	35
P10599	SIMULATED-INTERNAL	85	97	67.0077	0.674842	0.95189	0.228462	0.302231	0.468692	0.2629	0.758292	0.0318462	1	0	0	3	72; 81; 82	2	76; 100
P62256	SIMULATED-INTERNAL	33	45	41.2231	0.728308	1.04095	0.513231	0.00953846	0.474615	0.142115	0.830431	0.205554	1	3	17; 60; 64	5	17; 22; 52; 60; 64	0	0
Q96A09	SIMULATED-INTERNAL	163	175	53.0154	0.535125	0.948024	0.257615	0.686385	0.0593846	0.0525462	0.907762	0.0434462	1	0	0	3	144; 179; 195	0	0
O15511	SIMULATED-INTERNAL	116	128	47.3077	0.565358	0.787747	0.440538	0.542462	0.0149231	0.217785	0.770723	0.0802154	1	4	100; 108; 112; 131	4	100; 108; 112; 131	0	0
Q9H251	SIMULATED-INTERNAL	134	146	58.1769	0.461456	0.814449	0.485923	0.00861538	0.506615	0.460023	0.752538	0.133431	1	0	0	1	117	0	0
P14207	SIMULATED-INTERNAL	10	23	74.2714	0.650159	1.05519	0.400643	0.580214	0.0154286	0.00620714	0.947675	0.39395	0	0	0	4	4; 35; 38; 40	0	0
Q96D53	SIMULATED-INTERNAL	43	56	78.7071	0.240899	1.00934	0.727786	0.158929	0.113571	0.544514	0.6776	0.432907	0	0	0	1	69	0	0
P20749	SIMULATED-INTERNAL	438	451	76.75	0.283394	1.03874	0.816929	0.1715	0.0134286	0.665179	0.561793	0.453464	0	0	0	0	0	1	454
P35442	SIMULATED-INTERNAL	485	498	57.6571	0.561069	1.14346	0.657214	0.0401429	0.303429	0.276621	0.753286	0.06655	1	0	0	2	474; 477	1	479
Q99218	SIMULATED-INTERNAL	27	40	76.9714	0.649679	1.00855	0.829786	0.0849286	0.085	0.21495	0.744514	0.04555	1	0	0	1	54	0	0
Q6PML9	SIMULATED-INTERNAL	61	73	64.4385	0.270983	1.20255	0.497769	0.0209231	0.479231	0.295738	0.804931	0.198854	0	0	0	1	85	0	0
A6NG13	SIMULATED-INTERNAL	137	149	48.6923	0.663949	1.08834	0.463923	0.240846	0.288692	0.0981769	0.832738	0.0998923	1	0	0	3	126; 128; 165	0	0
Q9P2R6	SIMULATED-INTERNAL	1212	1224	93.8154	0.43893	0.973857	0.874923	0.0923077	0.0320769	0.767523	0.534308	0.818092	1	0	0	1	1207	0	0
O43298	SIMULATED-INTERNAL	368	380	72.3923	0.889228	0.990802	0.721231	0.0316154	0.244308	0.231046	0.7755	0.217492	0	0	0	2	358; 384	0	0
P56704	SIMULATED-INTERNAL	256	268	89.8385	0.450153	1.07052	0.858308	0.0957692	0.0471538	0.201246	0.846323	0.200069	1	0	0	1	245	0	0
O94973	SIMULATED-INTERNAL	536	549	13.5143	0.619202	1.22769	0.0317143	0.964286	0.00421429	0.0135857	0.916179	0.17045	1	1	555	2	528; 555	1	536
Q15256	SIMULATED-INTERNAL	12	25	49.1857	0.508106	0.97986	0.430429	0.534857	0.0434286	0.00749286	0.836521	0.184914	0	0	0	4	35; 36; 39; 45	0	0
O00370	SIMULATED-INTERNAL	797	810	0	0	0	0	0	0	0	0	0	0	0	0	7	778; 782; 786; 790; 793; 814; 820	0	0
Q92765	SIMULATED-INTERNAL	298	311	91.4571	0.344828	0.722161	0.906857	0.0800714	0.0149286	0.691743	0.562371	0.18715	0	0	0	5	279; 284; 285; 287; 292	0	0
Q8TD22	SIMULATED-INTERNAL	108	121	22.9714	0.713179	0.967515	0.677143	0.119857	0.207786	0.0565357	0.84685	0.106664	1	1	89	3	89; 91; 102	0	0
Q96PF1	SIMULATED-INTERNAL	24	37	59.2571	0.40882	1.21044	0.613571	0.186214	0.1925	0.512907	0.758836	0.194807	1	0	0	1	21	0	0
A6NEY3	SIMULATED-INTERNAL	305	318	117.95	0	0	0.148857	0.857	0.000642857	0.276821	0.724336	0.00818571	0	0	0	1	332	0	0
Q96RD0	SIMULATED-INTERNAL	163	176	52.7286	0.784544	0.993384	0.704143	0.188429	0.115571	0.000935714	0.960286	0.01945	1	0	0	0	0	0	0
O94979	SIMULATED-INTERNAL	80	93	36.5214	0.44604	0.912655	0.473	0.0284286	0.498786	0.194207	0.782043	0.104221	0	1	111	3	71; 105; 111	1	101
Q15628	SIMULATED-INTERNAL	174	187	89.9214	0.343714	0.966721	0.9085	0.03	0.0572143	0.669614	0.603943	0.354629	0	1	163	2	163; 191	0	0
P49189	SIMULATED-INTERNAL	434	447	22.0357	0.651345	1.09792	0.329429	0.248929	0.429429	0.0890643	0.878593	0.141514	1	0	0	2	461; 462	0	0
Q86UU0	SIMULATED-INTERNAL	1186	1199	91.5643	0.385102	0.627529	0.969571	0.0177143	0.0112857	0.757429	0.54775	0.773429	0	0	0	0	0	0	0
Q8IWW6	SIMULATED-INTERNAL	448	461	75.1786	0.443683	0.985199	0.848071	0.114714	0.0308571	0.747336	0.536407	0.0743929	0	0	0	6	432; 439; 466; 474; 480; 481	0	0
Q6ZMD2	SIMULATED-INTERNAL	354	367	68.65	0.320246	0.808086	0.3035	0.691286	0.0015	0.0006	0.990793	0.0383643	1	0	0	2	334; 335	0	0
Q9BS86	SIMULATED-INTERNAL	310	323	65.5714	0.458063	0.948171	0.592714	0.201143	0.210929	0.00719286	0.8455	0.00859286	1	0	0	0	0	0	0
O75319	SIMULATED-INTERNAL	196	201	22.2667	0.489822	1.01668	0.409167	0.0261667	0.5745	0.137383	0.860133	0.1058	1	1	206	5	176; 178; 186; 189; 193	0	0
B7ZW38	SIMULATED-INTERNAL	192	197	0	0	0	0	0	0	0	0	0	0	3	174; 176; 203	7	174; 176; 184; 203; 206; 210; 216	0	0
P35368	SIMULATED-INTERNAL	469	474	54.2	0.199095	1.06572	0.661333	0.094	0.246333	0.600383	0.667333	0.7991	0	0	0	1	477	0	0
A0A075B6L6	SIMULATED-INTERNAL	38	43	0	0	0	0	0	0	0	0	0	1	0	0	2	30; 34	0	0
Q9P2E5	SIMULATED-INTERNAL	591	596	21.5833	0.467467	0.905772	0.392833	0.0141667	0.595833	0.152783	0.92995	0.603467	1	0	0	2	582; 583	0	0
Q86TA4	SIMULATED-INTERNAL	126	131	67.9333	0.833283	0.833325	0.830833	0.0625	0.101333	0.289383	0.71395	0.0289333	0	0	0	0	0	0	0
Q8NGK1	SIMULATED-INTERNAL	190	195	40.9833	0.785373	1.0546	0.647667	0.323167	0.0236667	0.0002	0.9566	0.0132667	1	0	0	0	0	0	0
Q9Y581	SIMULATED-INTERNAL	180	185	56.9167	0.789742	0.934551	0.7015	0.247333	0.0558333	0.04615	0.844033	0.143117	1	0	0	5	170; 177; 199; 202; 204	0	0
P52849	SIMULATED-INTERNAL	798	803	64.1333	0.486158	0.938857	0.8025	0.142	0.0513333	0.106583	0.8726	0.23005	1	0	0	2	793; 813	0	0
Q9P000	SIMULATED-INTERNAL	183	188	46.9167	0.857658	1.07129	0.0433333	0.957	0.00166667	0.279933	0.797375	0.1695	1	2	163; 198	3	163; 175; 198	1	197
Q9Y345	SIMULATED-INTERNAL	357	363	53.3429	0.307587	0.885368	0.603143	0.197286	0.207571	0.121114	0.863543	0.0204857	1	0	0	4	338; 342; 376; 381	0	0
Q8IWF2	SIMULATED-INTERNAL	48	54	52.0429	0.541946	0.890829	0.418	0.580714	0.000857143	0.0978571	0.837657	0.121057	1	0	0	0	0	0	0
Q9UPI3	SIMULATED-INTERNAL	418	424	35.3429	0.669596	1.03081	0.0784286	0.918714	0.00485714	0.0055	0.940286	0.0282571	1	0	0	0	0	0	0
Q9UKK3	SIMULATED-INTERNAL	1258	1264	96.1429	0.375271	1.19486	0.742	0.221	0.0357143	0.420157	0.739386	0.1163	0	0	0	5	1239; 1242; 1247; 1249; 1283	1	1253
A8MV81	SIMULATED-INTERNAL	1	7	99.8429	0.554243	0.860944	0.855571	0.136571	0.0154286	0.8935	0.668071	0.0439	0	0	0	1	22	0	0
Q6P1K1	SIMULATED-INTERNAL	23	29	14.5714	0.692331	1.08284	0.0561429	0.920571	0.0251429	0.00321429	0.9785	0.0228429	1	0	0	0	0	0	0
P0CL80	SIMULATED-INTERNAL	47	53	94.5571	0.902893	1.01122	0.755857	0.211714	0.0354286	0.960757	0.621557	0.727214	1	0	0	1	71	1	40
P86434	SIMULATED-INTERNAL	141	147	50.3286	0	0	0.491571	0.383429	0.125	0.0903857	0.83455	0.202414	0	0	0	2	133; 154	0	0
Q9Y2T2	SIMULATED-INTERNAL	218	224	31.4143	0.616429	0.919486	0.472429	0.195429	0.330714	0.0805	0.816457	0.0453571	1	0	0	2	211; 240	0	0
A6NC51	SIMULATED-INTERNAL	23	29	34.8857	0.713327	0.98542	0.125	0.851857	0.021	0.00212857	1.0531	0.0285	1	0	0	1	37	0	0
P43628	SIMULATED-INTERNAL	243	249	22.4286	0.366901	1.20992	0.223857	0.0325714	0.747429	0.0798429	0.876486	0.398914	0	0	0	0	0	0	0
Q9UHU1	SIMULATED-INTERNAL	2	8	89.2	0.857093	0.857136	0.692	0.205	0.0885714	0.529643	0.828271	0.111886	0	0	0	4	13; 18; 19; 21	0	0
Q8NHC8	SIMULATED-INTERNAL	122	128	14.1714	0.883966	0.987275	0.303143	0.537286	0.164143	0.000314286	1.0482	0.0106857	1	0	0	0	0	0	0
Q8IX05	SIMULATED-INTERNAL	219	225	70.1286	0.687144	1.13961	0.511857	0.214714	0.277429	0.424243	0.819479	0.0634	0	0	0	0	0	0	0
A8MYA2	SIMULATED-INTERNAL	187	193	75.4857	0.500679	1.4667	0.930429	0.0348571	0.0331429	0.7198	0.595443	0.425886	1	0	0	2	172; 179	1	204
Q9UJ68	SIMULATED-INTERNAL	133	139	38.4286	0.657314	1.0018	0.0274286	0.970143	0.00342857	0.358886	0.855857	0.550457	1	0	0	0	0	0	0
Q9H4E7	SIMULATED-INTERNAL	128	134	69.7143	0.603464	0.945092	0.781286	0.180286	0.0417143	0.0158429	0.889843	0.0927286	0	0	0	2	147; 148	1	144
O60291	SIMULATED-INTERNAL	391	397	56.9857	0.294481	1.04303	0.408714	0.561857	0.0268571	0.254186	0.789157	0.865114	0	0	0	3	371; 372; 374	2	402; 407
A6NGH7	SIMULATED-INTERNAL	53	59	93.2857	0.60621	0.958743	0.0404286	0.959286	0.00157143	0.366257	0.740686	0.3511	0	0	0	4	42; 62; 64; 65	0	0
Q9H089	SIMULATED-INTERNAL	610	616	81.1	0.2186	0.984123	0.547429	0.145143	0.325714	0.322057	0.773857	0.771929	0	0	0	3	594; 607; 635	1	606
P0DPQ3	SIMULATED-INTERNAL	126	132	0	0	0	0	0	0	0	0	0	1	0	0	0	0	0	0
Q00975	SIMULATED-INTERNAL	23	29	55.8429	0.271166	0.934342	0.958857	0.0294286	0.0114286	0.686	0.500486	0.0866857	0	0	0	1	46	0	0
Q92935	SIMULATED-INTERNAL	515	521	63	0.431977	1.10802	0.600857	0.313571	0.085	0.0310857	0.888757	0.0608571	1	0	0	0	0	0	0
Q6PIZ9	SIMULATED-INTERNAL	0	6	81.9833	0.788273	1.07703	0.941333	0.0256667	0.0296667	0.184583	0.783383	0.0504167	0	0	0	0	0	0	0
P62875	SIMULATED-INTERNAL	14	20	47.8143	0.574684	0.970751	0.171714	0.807143	0.0201429	0.0084	0.916464	0.0318857	1	0	0	0	0	0	0
P51677	SIMULATED-INTERNAL	317	323	78.5857	0.386394	0.757838	0.266571	0.703143	0.0204286	0.00984286	0.896686	0.0371714	0	0	0	2	310; 335	0	0
Q8N6C7	SIMULATED-INTERNAL	92	98	75.6857	0	0	0.917	0.0327143	0.0497143	0.139786	0.733529	0.0635	0	0	0	2	104; 109	0	0
Q5TGP6	SIMULATED-INTERNAL	23	29	67.2857	0.522166	0.666771	0.250429	0.739143	0.00742857	0.130186	0.820443	0.0629571	0	0	0	3	7; 9; 20	0	0
Q92979	SIMULATED-INTERNAL	212	218	46.3571	0.49376	0.793002	0.284	0.0148571	0.702143	0.0655	0.884543	0.0364857	1	0	0	2	207; 232	1	222
O75439	SIMULATED-INTERNAL	402	408	54.3571	0.546223	0.991542	0.007	0.993143	0.000571429	0.183743	0.860457	0.0815571	1	0	0	1	383	0	0
P20138	SIMULATED-INTERNAL	0	6	107.383	0.549805	1.03571	0.600333	0.359833	0.0075	0.116533	0.934067	0.0516833	0	0	0	0	0	0	0
P41219	SIMULATED-INTERNAL	187	193	75.8429	0.503059	0.942093	0.0201429	0.981286	0.000714286	0.333243	0.715386	0.0316429	1	0	0	2	180; 202	0	0
A0A0B4J1V2	SIMULATED-INTERNAL	29	35	0	0	0	0	0	0	0	0	0	1	0	0	1	24	0	0
Q9NSB8	SIMULATED-INTERNAL	37	43	63.7714	0.754103	0.925375	0.592143	0.0108571	0.397857	0.0585714	0.913971	0.324214	1	0	0	4	21; 22; 29; 54	1	28
Q7Z7G2	SIMULATED-INTERNAL	83	89	92.5	0.936573	1.03502	0.806429	0.172571	0.0234286	0.511771	0.702443	0.357271	1	0	0	4	66; 67; 80; 108	0	0
P20849	SIMULATED-INTERNAL	79	85	59.9857	0.439246	0.868703	0.659857	0.0272857	0.315571	0.105843	0.832257	0.1786	0	0	0	2	67; 88	0	0
Q8J025	SIMULATED-INTERNAL	326	332	58.2429	0.8036	1.1911	0.488714	0.0107143	0.504857	0.118271	0.839943	0.0739714	1	0	0	1	335	0	0
Q9Y5P4	SIMULATED-INTERNAL	14	20	94.0143	0.380709	0.854054	0.814143	0.154571	0.03	0.700671	0.599121	0.0237857	0	0	0	1	32	1	12
P12036	SIMULATED-INTERNAL	229	235	82.7	0.808041	0.977776	0.132286	0.867429	0.00157143	0.364657	0.746329	0.243714	1	0	0	2	218; 219	0	0
Q92604	SIMULATED-INTERNAL	336	342	78.0143	0.287581	0.731902	0.348857	0.600714	0.0461429	0.0141	0.928971	0.0253	1	0	0	2	327; 330	1	326
Q75T13	SIMULATED-INTERNAL	766	772	49.1857	0.308393	0.885501	0.266571	0.538286	0.189429	0.0877	0.8473	0.0797286	0	1	782	4	762; 782; 789; 790	0	0
Q96LR9	SIMULATED-INTERNAL	56	62	71.2	0.758257	1.12454	0.125857	0.873714	0.00171429	0.193543	0.7382	0.160829	1	0	0	0	0	0	0
P81877	SIMULATED-INTERNAL	229	235	65.5429	0.4471	0.937703	0.937429	0.0262857	0.0334286	0.540571	0.627829	0.871314	1	0	0	0	0	0	0
Q5T8I9	SIMULATED-INTERNAL	247	253	87.3714	0.308514	1.11804	0.532286	0.130857	0.344857	0.201229	0.838257	0.2487	0	1	235	3	231; 235; 268	0	0
Q9UFH2	SIMULATED-INTERNAL	826	832	63.6714	0.322087	0.949504	0.0151429	0.984857	0.000857143	0.132157	0.831386	0.0678714	0	0	0	4	808; 811; 812; 838	0	0
Q9BUK6	SIMULATED-INTERNAL	412	418	13.2143	0.382731	1.3643	0.0657143	0.00871429	0.925571	0.2549	0.8497	0.413957	0	0	0	0	0	0	0
A6NMB9	SIMULATED-INTERNAL	40	46	55.0571	0.479193	1.14831	0.222714	0.62	0.139714	0.349029	0.7694	0.643214	0	0	0	3	31; 61; 66	0	0
Q9H4T2	SIMULATED-INTERNAL	158	164	110.471	0.816427	1.25262	0.756143	0.198143	0.0454286	0.645157	0.713643	0.621414	0	0	0	4	143; 171; 178; 182	0	0
P0DMB2	SIMULATED-INTERNAL	72	78	0	0	0	0	0	0	0	0	0	0	0	0	3	86; 95; 96	1	70
Q96BM0	SIMULATED-INTERNAL	32	38	52.3286	0	0	0.615286	0.356143	0.0272857	0.00905714	0.888229	0.0431857	1	0	0	1	49	0	0
Q5SXH7	SIMULATED-INTERNAL	340	346	53.7429	0.586523	1.07171	0.336286	0.0114286	0.647571	0.109929	0.870157	0.162	0	0	0	1	320	0	0
A1L0T0	SIMULATED-INTERNAL	220	226	81	0.2193	0.668697	0.660857	0.177857	0.164714	0.0808571	0.864729	0.0386714	0	0	0	1	230	0	0
Q96EA4	SIMULATED-INTERNAL	591	597	80.6143	0.400651	0.976638	0.593571	0.0148571	0.396571	0.482614	0.701943	0.617057	0	0	0	5	572; 577; 580; 584; 585	1	600
Q15544	SIMULATED-INTERNAL	33	39	85.4571	0.332599	1.05734	0.906286	0.0562857	0.0345714	0.889429	0.6451	0.648229	0	0	0	1	49	0	0
P41229	SIMULATED-INTERNAL	310	316	108.1	0.261476	1.02561	0.651	0.221286	0.131286	0.416414	0.740214	0.1097	0	2	295; 307	2	295; 307	4	299; 301; 306; 317
P11802	SIMULATED-INTERNAL	79	85	81.6429	0.408816	0.558422	0.592429	0.0514286	0.353857	0.136614	0.817029	0.0932286	1	0	0	1	88	0	0
P07332	SIMULATED-INTERNAL	799	805	71.9143	0.69456	1.09747	0.762857	0.227429	0.0111429	0.194543	0.749164	0.0570429	1	0	0	1	819	1	811
P13533	SIMULATED-INTERNAL	282	288	42.6714	0.859129	1.50453	0.399857	0.260429	0.330571	0.0338143	0.923957	0.1993	1	1	271	4	271; 279; 294; 295	0	0
P58505	SIMULATED-INTERNAL	166	172	64.4714	0.423063	0.840898	0.832714	0.109429	0.0534286	0.570114	0.580571	0.774829	0	0	0	0	0	3	157; 163; 166
O95857	SIMULATED-INTERNAL	17	23	46.7	0.691914	1.0314	0.0217143	0.976286	0.002	0.0001	1.10104	0.0004	1	0	0	1	10	0	0
O75582	SIMULATED-INTERNAL	269	275	80.5714	0.393247	1.12445	0.415429	0.580143	0.00271429	0.515186	0.727557	0.0982143	1	0	0	2	261; 287	1	268
Q9NPI5	SIMULATED-INTERNAL	101	107	23.1	0.740749	1.24086	0.615714	0.258	0.118	0.00711429	0.927243	0.395543	1	0	0	0	0	0	0
Q7L9B9	SIMULATED-INTERNAL	554	560	74.4143	0.26081	0.980395	0.566857	0.0391429	0.395	0.548014	0.693221	0.147243	0	0	0	4	542; 546; 547; 566	2	554; 561
O60403	SIMULATED-INTERNAL	99	105	22.4143	0.93072	1.12263	0.00628571	0.992857	0.00128571	0.0006	0.917471	0.0206857	1	0	0	0	0	0	0
Q9HC57	SIMULATED-INTERNAL	74	80	61.3143	0.695044	0.97016	0.747286	0.137571	0.119857	0.2101	0.682729	0.0645143	1	0	0	0	0	0	0
A8MV57	SIMULATED-INTERNAL	58	64	63.9	0	0	0.679571	0.00757143	0.315571	0.146814	0.815329	0.093	1	0	0	3	49; 54; 67	0	0
Q9UGQ3	SIMULATED-INTERNAL	199	205	42.1571	0.519844	0.958258	0.245857	0.747	0.00871429	0.000485714	0.938857	0.0385571	1	0	0	0	0	0	0
Q8TDU6	SIMULATED-INTERNAL	61	67	14.4571	0.840789	1.1356	0.0531429	0.943857	0.00442857	0.00187143	0.881214	0.0335	1	0	0	0	0	0	0
P78358	SIMULATED-INTERNAL	149	155	33.7429	0.99997	1.05125	0.0627143	0.934714	0.00314286	0.00852857	0.884686	0.130286	1	0	0	0	0	0	0
P0C2S0	SIMULATED-INTERNAL	24	30	67.6714	0.916667	1.12193	0.237857	0.751143	0.0151429	0.00614286	0.911829	0.0319	1	0	0	2	12; 50	0	0
O43609	SIMULATED-INTERNAL	192	199	63.5875	0.720325	1.01365	0.8215	0.097375	0.074375	0.000175	0.841625	0.0017875	1	0	0	3	178; 186; 188	0	0
Q9UBZ4	SIMULATED-INTERNAL	20	27	70.5875	0.238214	0.55382	0.642375	0.3305	0.023625	0.222963	0.754406	0.042525	1	0	0	0	0	0	0
A9YTQ3	SIMULATED-INTERNAL	147	154	51.4375	0.863038	1.14294	0.50125	0.152875	0.34125	0.0274875	0.880175	0.079175	1	0	0	0	0	0	0
Q96LQ0	SIMULATED-INTERNAL	338	345	83.0125	0.33223	0.793993	0.689875	0.264	0.048375	0.299325	0.8263	0.293913	1	0	0	4	327; 334; 335; 349	0	0
Q9UQC2	SIMULATED-INTERNAL	166	173	86.975	0.354084	0.990288	0.8855	0.0635	0.048375	0.603375	0.649887	0.530613	0	0	0	1	157	3	159; 164; 177
Q92585	SIMULATED-INTERNAL	597	604	88.025	0.396565	0.818289	0.949	0.027	0.019125	0.616725	0.632437	0.65065	0	0	0	1	622	0	0
P09430	SIMULATED-INTERNAL	19	26	102.912	0.930255	1.04089	0.911625	0.031125	0.056625	0.920925	0.568406	0.948913	1	0	0	8	6; 8; 16; 30; 32; 35; 39; 42	1	19
Q8NI60	SIMULATED-INTERNAL	363	370	40.425	0.645613	1.05459	0.151375	0.842625	0.006125	0.168538	0.764112	0.0773375	1	0	0	2	350; 358	0	0
A0A0B4J235	SIMULATED-INTERNAL	4	11	0	0	0	0	0	0	0	0	0	0	0	0	0	0	0	0
Q6PEY1	SIMULATED-INTERNAL	145	152	73.8875	0.694829	0.82732	0.772125	0.049	0.17625	0.592812	0.608144	0.026025	0	0	0	1	156	0	0
P0CG42	SIMULATED-INTERNAL	26	36	60.1909	0.909145	0.90919	0.233818	0.752727	0.0181818	0.420273	0.785482	0.877145	0	0	0	3	21; 22; 55	0	0
Q9P2E7	SIMULATED-INTERNAL	563	573	22.5091	0.68795	1.40012	0.602	0.00881818	0.393273	0.263855	0.798436	0.219264	1	0	0	0	0	0	0
P24557	SIMULATED-INTERNAL	154	164	38.6091	0.311394	0.862948	0.00427273	0.994636	0.00163636	0.0375182	0.8978	0.100827	1	0	0	2	147; 167	0	0
Q8N4N3	SIMULATED-INTERNAL	497	507	37.0182	0.632217	0.966951	0.577545	0.105364	0.307182	0.320891	0.722827	0.0734273	1	0	0	0	0	0	0
Q99489	SIMULATED-INTERNAL	105	115	56.1364	0.362017	0.990445	0.606727	0.356909	0.0389091	0.108464	0.932618	0.118891	1	2	118; 125	3	118; 125; 126	0	0
Q8NGQ2	SIMULATED-INTERNAL	177	187	31.6636	0.954905	1.18891	0.571364	0.213182	0.221182	0.0144182	0.888909	0.00753636	1	0	0	1	199	0	0
Q8TDU5	SIMULATED-INTERNAL	10	20	41.9364	0	0	0.0730909	0.921636	0.00627273	0.000872727	0.969064	0.0149091	1	0	0	1	5	0	0
Q96PD4	SIMULATED-INTERNAL	18	28	62.8273	0.549422	1.06415	0.219636	0.765727	0.00981818	0.0145273	0.900986	0.512691	0	0	0	5	4; 13; 32; 35; 43	0	0
P01298	SIMULATED-INTERNAL	47	57	48.5273	0.871272	0.98615	0.0169091	0.982091	0.002	0.343	0.848855	0.199291	1	0	0	2	67; 70	0	0
Q8NF86	SIMULATED-INTERNAL	165	175	60.0091	0.608329	1.02631	0.787182	0.0106364	0.211455	0.357255	0.720955	0.201673	1	0	0	0	0	0	0
Q13042	SIMULATED-INTERNAL	54	64	64.2091	0.395629	0.943953	0.210273	0.789182	0.00327273	0.0611455	0.841445	0.0503909	1	0	0	2	67; 84	2	50; 53
Q7Z3E2	SIMULATED-INTERNAL	124	134	99.2364	0.269486	0.931909	0.628545	0.355636	0.0103636	0.476236	0.701173	0.246055	0	0	0	6	107; 114; 147; 148; 152; 154	3	136; 139; 141
P98073	SIMULATED-INTERNAL	377	387	40.2	0.464942	0.970431	0.687455	0.0663636	0.239545	0.415955	0.710582	0.0999636	1	0	0	0	0	0	0
Q8NHS9	SIMULATED-INTERNAL	47	57	79.0818	0.468158	1.00844	0.910273	0.065	0.0241818	0.499755	0.699391	0.555482	0	0	0	2	38; 73	0	0
Q9H7X2	SIMULATED-INTERNAL	108	118	33.6273	0.871553	0.926882	0.256727	0.378636	0.368909	0.0205273	0.97575	0.668318	1	0	0	5	92; 97; 99; 100; 103	1	101
A0A1B0GVD1	SIMULATED-INTERNAL	119	129	0	0	0	0	0	0	0	0	0	0	0	0	0	0	0	0
Q6ZRP0	SIMULATED-INTERNAL	193	203	65.0182	0.35302	0.798985	0.832545	0.0300909	0.132	0.526773	0.647745	0.320118	1	0	0	0	0	0	0
Q8N100	SIMULATED-INTERNAL	76	86	40.6273	0.965374	1.18013	0.168091	0.814091	0.0210909	0.103418	0.880791	0.264873	1	0	0	0	0	1	93
P63211	SIMULATED-INTERNAL	17	27	64.7818	0.758704	1.07459	0.134545	0.858545	0.00536364	0.238482	0.854091	0.136255	1	0	0	3	12; 14; 35	1	10
P00403	SIMULATED-INTERNAL	170	180	31.3545	0.740843	1.1246	0.618455	0.0427273	0.333636	0.274718	0.802882	0.0359091	1	0	0	0	0	0	0
O14904	SIMULATED-INTERNAL	250	258	51.7222	0.494371	1.07246	0.451111	0.0751111	0.483333	0.449444	0.7312	0.233844	1	0	0	3	241; 244; 246	0	0
O76096	SIMULATED-INTERNAL	77	85	72.4222	0.80431	1.04065	0.276667	0.0131111	0.710556	0.0402444	0.929133	0.223733	1	0	0	4	59; 71; 100; 101	2	76; 88
O14530	SIMULATED-INTERNAL	33	41	92.9333	0.441262	0.955706	0.568556	0.419111	0.00555556	0.422122	0.763322	0.0955444	0	2	23; 48	4	23; 48; 50; 57	0	0
O43529	SIMULATED-INTERNAL	320	328	46.2778	0.598746	0.987674	0.369556	0.625444	0.00566667	0.0688333	0.917022	0.0590333	1	0	0	1	344	1	328
Q13769	SIMULATED-INTERNAL	317	325	115.967	0.302173	1.10097	0.409667	0.582778	0.0131111	0.738822	0.655167	0.0669556	1	1	336	5	298; 302; 336; 338; 342	4	307; 312; 314; 328
O14994	SIMULATED-INTERNAL	135	143	31.2667	0.465841	1.00912	0.345	0.00966667	0.642	0.0908667	0.8655	0.150322	1	0	0	2	151; 158	0	0
Q9BV23	SIMULATED-INTERNAL	319	327	38.3	0.409972	1.0293	0.229778	0.764556	0.00411111	0.221489	0.859383	0.390522	0	0	0	3	315; 334; 335	0	0
A6NGY5	SIMULATED-INTERNAL	275	283	60.8111	0.52764	0.841032	0.474222	0.518556	0.00877778	0.0138333	0.823211	0.0129667	1	0	0	0	0	1	273
Q6P4F2	SIMULATED-INTERNAL	45	53	56.7889	0.536248	1.04071	0.484444	0.147111	0.378667	0.638889	0.708567	0.462189	0	0	0	0	0	3	34; 36; 45
Q9UPN4	SIMULATED-INTERNAL	986	994	99.0222	0.433973	0.979949	0.0684444	0.934889	0.000666667	0.429022	0.710856	0.172444	0	0	0	1	975	1	994
O43463	SIMULATED-INTERNAL	69	77	67.1667	0.476852	1.10168	0.684556	0.165556	0.150889	0.230056	0.767411	0.0154444	1	4	63; 81; 87; 91	6	52; 53; 63; 81; 87; 91	0	0
Q8IV08	SIMULATED-INTERNAL	274	282	53.7667	0.497764	0.963613	0.691	0.109444	0.192889	0.2667	0.819422	0.0408111	1	0	0	0	0	0	0
Q9H0K1	SIMULATED-INTERNAL	675	683	95.5111	0.530959	1.48174	0.357222	0.634556	0.0117778	0.513422	0.751767	0.404656	0	3	686; 692; 702	3	686; 692; 702	0	0
Q9NYW0	SIMULATED-INTERNAL	50	58	36.4222	0.702981	1.14627	0.0111111	0.988	0.000777778	0.000188889	1.08883	0.0049	1	0	0	2	37; 39	1	48
P09417	SIMULATED-INTERNAL	69	77	54.8111	0.636659	0.893691	0.263	0.736444	0.00255556	0.220278	0.842033	0.0625444	1	0	0	2	55; 96	0	0
Q5JTB6	SIMULATED-INTERNAL	76	84	67.8667	0.918858	1.03741	0.625556	0.352111	0.0235556	0.252578	0.779578	0.384589	1	0	0	2	58; 68	0	0
P0CK97	SIMULATED-INTERNAL	18	26	93.1222	0.24959	1.0148	0.891444	0.07	0.0397778	0.552422	0.64075	0.0390778	0	2	6; 39	3	6; 39; 44	3	17; 28; 31
P11441	SIMULATED-INTERNAL	0	8	58.0625	0.679248	1.10174	0.254125	0.0035	0.73375	0.596387	0.82165	0.229925	1	1	27	1	27	0	0
P51809	SIMULATED-INTERNAL	127	135	69.3	0.488901	0.96031	0.0172222	0.982111	0.00122222	0.306367	0.8156	0.0452889	1	1	121	2	115; 121	0	0
Q9BRG1	SIMULATED-INTERNAL	85	93	62.1333	0.537562	0.95967	0.700667	0.0647778	0.227778	0.107467	0.841744	0.0548889	1	0	0	2	68; 109	0	0
Q6ZS81	SIMULATED-INTERNAL	2268	2276	66.8667	0.429607	1.1863	0.649444	0.277778	0.0694444	0.341222	0.779733	0.458556	0	0	0	3	2250; 2255; 2281	0	0
Q99808	SIMULATED-INTERNAL	398	406	33.4111	0.634417	0.966792	0.118667	0.877333	0.00544444	0.000311111	1.01651	0.009	1	1	381	4	381; 420; 421; 423	0	0
Q9NP97	SIMULATED-INTERNAL	57	65	68.9	0.618142	0.960177	0.613222	0.328444	0.0545556	0.220289	0.803767	0.0828667	1	3	52; 75; 84	4	52; 74; 75; 84	3	48; 67; 73
Q2VIR3	SIMULATED-INTERNAL	385	393	89.1	0.407214	0.646757	0.599778	0.222444	0.177222	0.187844	0.803211	0.0316889	1	1	400	2	397; 400	0	0
Q13546	SIMULATED-INTERNAL	488	496	86.3556	0.384769	0.984807	0.887111	0.0377778	0.072	0.403267	0.740811	0.412611	0	0	0	0	0	1	483
P08758	SIMULATED-INTERNAL	298	300	32.6	0.62334	0.969483	0.0583333	0.890333	0.0273333	0.1375	0.8111	0.0541667	1	2	290; 310	4	286; 290; 309; 310	3	295; 297; 298
Q6DHY5	SIMULATED-INTERNAL	420	422	92.9	0.375003	0.848186	0.816667	0.0393333	0.142	0.6386	0.636967	0.675333	0	0	0	0	0	0	0
Q5JPI3	SIMULATED-INTERNAL	165	167	74.6333	0.46044	0.889701	0.622	0.347333	0.0356667	0.3763	0.714367	0.0257333	1	0	0	1	177	0	0
P27482	SIMULATED-INTERNAL	128	130	35.5667	0.58926	0.925287	0.44	0.544667	0.02	0.499333	0.771333	0.1009	1	0	0	2	116; 149	2	118; 139
Q9NRJ1	SIMULATED-INTERNAL	8	10	28.6667	0	0	0.210667	0.141667	0.633	0.3951	0.825967	0.239433	0	0	0	0	0	0	0
Q8IYJ2	SIMULATED-INTERNAL	89	92	64.85	0.667355	1.14972	0.62875	0.21725	0.15975	0.336025	0.7312	0.041975	1	0	0	3	78; 99; 107	0	0
P07585	SIMULATED-INTERNAL	274	277	23.925	0.818612	1.06557	0.368	0.0195	0.60475	0.364675	0.806825	0.138525	1	1	280	2	280; 292	0	0
P08962	SIMULATED-INTERNAL	227	230	58.825	0.56963	1.01186	0.29625	0.70725	0.00475	0.001375	0.982387	0.044575	1	0	0	0	0	0	0
Q4U2R8	SIMULATED-INTERNAL	23	26	50.85	0.3311	1.12135	0.188	0.804	0.00275	0.010125	1.011	0.45345	0	0	0	0	0	0	0
Q99958	SIMULATED-INTERNAL	201	204	64	0.37661	0.978618	0.8165	0.147	0.0335	0.59375	0.664725	0.539575	0	0	0	5	184; 192; 209; 210; 214	2	197; 215
Q6IEU7	SIMULATED-INTERNAL	36	39	65.1	0.8084	0.94514	0.04275	0.95425	0.003	0.0001	1.0746	0.030225	1	0	0	1	25	0	0
Q86VE3	SIMULATED-INTERNAL	4	7	92.35	0.685002	0.967638	0.9585	0.02925	0.0105	0.928	0.5931	0.548	0	0	0	0	0	0	0
O60304	SIMULATED-INTERNAL	429	432	71.625	0.99998	1.12305	0.678	0.09575	0.22925	0.438	0.6617	0.143275	1	0	0	2	416; 435	4	421; 422; 425; 432
Q9NZV1	SIMULATED-INTERNAL	487	490	111.55	0.527482	0.996884	0.49275	0.01925	0.49	0.003375	0.794325	0.000725	1	0	0	2	480; 509	0	0
Q8N7P1	SIMULATED-INTERNAL	188	191	57.225	0.431512	0.82434	0.844	0.08225	0.07225	0.077	0.852775	0.047125	0	1	194	5	172; 184; 194; 200; 202	0	0
Q9Y6D6	SIMULATED-INTERNAL	1569	1571	69.6333	0.23165	1.05743	0.658333	0.204667	0.149	0.663967	0.690767	0.277233	0	0	0	1	1560	6	1558; 1564; 1566; 1569; 1575; 1580
O75467	SIMULATED-INTERNAL	157	159	71.4333	0.57364	0.89705	0.634333	0.0516667	0.316667	0.400067	0.732867	0.7114	0	1	177	1	177	1	164
Q96NC0	SIMULATED-INTERNAL	176	178	105.233	0.364517	0.715593	0.736	0.222333	0.0303333	0.441767	0.78245	0.113267	0	0	0	9	157; 160; 161; 163; 165; 167; 168; 196; 197	0	0
Q9Y5F7	SIMULATED-INTERNAL	439	441	54.4	0.695483	1.02216	0.0403333	0.000333333	0.959667	0.3991	0.836433	0.401	1	0	0	0	0	0	0
Q8NHG7	SIMULATED-INTERNAL	36	38	63.9	0.928177	0.987575	0.275333	0.717333	0.00333333	0.533267	0.6823	0.635533	1	2	24; 50	7	21; 24; 50; 52; 53; 54; 56	1	46
Q5TYW2	SIMULATED-INTERNAL	686	688	134.933	0.38166	1.00586	0.049	0.953667	0.001	0.4073	0.7406	0.2573	1	0	0	4	670; 675; 677; 680	1	684
Q9NSV4	SIMULATED-INTERNAL	138	140	92.3333	0.372177	0.917288	0.117667	0.879667	0.001	0.456067	0.770633	0.104033	1	0	0	4	128; 146; 151; 152	1	149
O95125	SIMULATED-INTERNAL	37	39	100.267	0.642273	0.914476	0.904667	0.0553333	0.0396667	0.443967	0.7649	0.0551667	0	0	0	1	22	1	33
Q2TAM9	SIMULATED-INTERNAL	13	15	91.0667	0.96666	1.32162	0.606	0.0193333	0.381333	0.524333	0.678033	0.752133	0	0	0	0	0	0	0
P23759	SIMULATED-INTERNAL	85	87	48.9333	0.973217	1.06966	0.187667	0.535	0.25	0.1395	0.872767	0.840467	1	0	0	1	105	0	0
O94986	SIMULATED-INTERNAL	87	90	79.025	0.396108	1.1904	0.8465	0.1005	0.049	0.45085	0.69775	0.855825	0	1	100	2	82; 100	1	85
Q9UL15	SIMULATED-INTERNAL	376	379	49.975	0.769842	0.940316	0.0485	0.95125	0.00375	0.0953	0.7872	0.0868	1	2	356; 393	3	356; 367; 393	0	0
P09758	SIMULATED-INTERNAL	17	20	33.375	0.536377	1.37532	0.02625	0.95975	0.01425	0.123	0.911438	0.973225	0	0	0	1	40	0	0
Q9HA92	SIMULATED-INTERNAL	199	202	37.975	0.690538	1.02918	0.784	0.00725	0.20625	0.09545	0.78745	0.1218	1	0	0	0	0	0	0
Q04912	SIMULATED-INTERNAL	119	122	28.175	0.56466	1.2184	0.079	0.00925	0.91375	0.5218	0.8148	0.19305	0	0	0	0	0	0	0
A0A075B6L2	SIMULATED-INTERNAL	15	18	0	0	0	0	0	0	0	0	0	0	0	0	1	33	0	0
P31644	SIMULATED-INTERNAL	334	337	20.025	0.575675	0.954503	0.00525	0.9945	0.00075	0.00055	1.04182	0.24545	1	1	355	3	346; 354; 355	0	0
Q658P3	SIMULATED-INTERNAL	423	426	67.825	0.323898	0.847648	0.68975	0.13875	0.18075	0.012825	0.938	0.029025	0	0	0	1	446	0	0
Q8WY50	SIMULATED-INTERNAL	47	50	71.275	0	0	0.9425	0.022	0.037	0.487625	0.58205	0.02715	0	0	0	0	0	0	0
Q8NE18	SIMULATED-INTERNAL	82	85	88.25	0.383722	0.90616	0.55825	0.43425	0.0135	0.21665	0.75365	0.035	0	0	0	3	65; 69; 99	0	0
P15289	SIMULATED-INTERNAL	498	501	50.75	0.300173	0.974391	0.72025	0.0585	0.2235	0.01415	0.728462	0.02045	1	0	0	0	0	0	0
Q8N5H7	SIMULATED-INTERNAL	359	362	78.725	0.53155	1.05058	0.7965	0.03775	0.17025	0.6721	0.678	0.6452	0	1	340	4	340; 351; 356; 370	2	348; 359
Q14002	SIMULATED-INTERNAL	5	8	62.95	0.416702	0.928637	0.8605	0.12125	0.01275	0.281075	0.775575	0.055175	0	0	0	0	0	0	0
Q2NKJ3	SIMULATED-INTERNAL	561	564	63.925	0.301125	1.05779	0.16575	0.79125	0.037	0.319525	0.76355	0.072675	1	1	556	2	556; 570	0	0
Q9Y6Y8	SIMULATED-INTERNAL	442	445	63.55	0.56545	1.00138	0.57725	0.1305	0.27725	0.20635	0.840175	0.138275	0	0	0	1	425	0	0
Q8N7X8	SIMULATED-INTERNAL	3	6	96.275	0.99997	1.00376	0.74675	0.032	0.21025	0.372625	0.88845	0.241525	0	0	0	2	11; 21	0	0
Q9Y2H2	SIMULATED-INTERNAL	451	454	37.35	0.585152	0.861437	0.314	0.01925	0.6535	0.008125	0.9323	0.068525	0	0	0	1	437	0	0
O94973	SIMULATED-INTERNAL	592	595	55.925	0.5111	0.904393	0.29675	0.6615	0.03625	0.221575	0.84805	0.520925	0	0	0	1	614	0	0
Q9NWW5	SIMULATED-INTERNAL	25	28	74.55	0.399312	1.22402	0.406	0.50225	0.07675	0.389025	0.729925	0.089	0	0	0	0	0	3	23; 31; 33
Q8NC60	SIMULATED-INTERNAL	667	670	94.1	0.362132	0.973448	0.71225	0.0815	0.206	0.184625	0.822925	0.211675	0	0	0	4	673; 678; 680; 681	0	0
P51531	SIMULATED-INTERNAL	1314	1317	72.6	0.395505	0.903221	0.625	0.15975	0.2135	0.385125	0.769925	0.332475	1	2	1302; 1323	2	1302; 1323	1	1308
P09912	SIMULATED-INTERNAL	102	105	34.925	0.425913	0.613999	0.36925	0.62275	0.01325	0.085025	0.70315	0.045975	1	0	0	1	121	0	0
Q16543	SIMULATED-INTERNAL	248	251	61.275	0.624648	0.941961	0.05	0.948	0.003	0.245	0.7998	0.06455	1	1	260	4	240; 242; 260; 268	0	0
Q9NXH9	SIMULATED-INTERNAL	78	81	51.4	0.73614	1.26787	0.38325	0.52975	0.07975	0.111575	0.8824	0.34525	1	1	100	2	63; 100	0	0
O95070	SIMULATED-INTERNAL	41	44	54	0.261905	0.878503	0.8715	0.0795	0.04575	0.389275	0.674175	0.104825	0	0	0	0	0	0	0
Q8TAL5	SIMULATED-INTERNAL	385	388	70.825	0.31974	0.696762	0.5715	0.3445	0.08	0.5022	0.7165	0.912325	1	0	0	3	368; 376; 402	0	0
Q8N2C9	SIMULATED-INTERNAL	53	56	84.675	0.99995	1.1	0.784	0.1515	0.05625	0.6101	0.6566	0.094625	0	0	0	1	43	0	0
Q86UP9	SIMULATED-INTERNAL	209	212	57.1	0.445057	1.09404	0.342	0.64725	0.00775	0.00215	0.879463	0.02695	1	0	0	2	223; 227	0	0
Q9Y315	SIMULATED-INTERNAL	275	278	51.275	0.259265	0.565839	0.41825	0.5505	0.02125	0.04785	0.82925	0.036825	1	2	263; 282	2	263; 282	0	0
P52952	SIMULATED-INTERNAL	45	48	57.85	0.604028	1.16638	0.56425	0.36775	0.06775	0.184675	0.753575	0.7263	0	0	0	1	52	0	0
Q4G0S4	SIMULATED-INTERNAL	108	111	34.875	0.470817	1.08393	0.29375	0.0065	0.694	0.280625	0.793325	0.582575	1	0	0	1	101	0	0
O43173	SIMULATED-INTERNAL	280	283	31.925	0.458807	0.804576	0.02525	0.969	0.00625	0.112025	0.825775	0.03115	1	0	0	4	272; 290; 292; 297	0	0
Q8N7Z2	SIMULATED-INTERNAL	27	30	69.7	0	0	0.913	0.02625	0.062	0.71425	0.481125	0.742575	0	0	0	0	0	0	0
Q9H0N5	SIMULATED-INTERNAL	15	18	54.05	0.407312	0.988908	0.133	0.8365	0.027	0.08835	0.838888	0.10235	0	0	0	0	0	1	11
P61129	SIMULATED-INTERNAL	1070	1073	92.6	0.290162	1.06021	0.80625	0.162	0.0275	0.665125	0.563075	0.347225	0	0	0	3	1076; 1081; 1085	0	0
Q9BQD1	SIMULATED-INTERNAL	0	3	120.933	0	0	0.854667	0.0493333	0.0876667	0.862467	0.7506	0.1511	1	0	0	3	7; 8; 9	0	0
P09326	SIMULATED-INTERNAL	109	112	34.2	0.49821	0.96413	0.0065	0.00375	0.98975	0.358725	0.886125	0.140125	1	1	124	4	98; 101; 122; 124	0	0
Q7Z7B0	SIMULATED-INTERNAL	97	100	86.25	0.72051	0.921808	0.05175	0.94725	0.003	0.44625	0.81845	0.50465	1	0	0	3	77; 105; 107	0	0
O60404	SIMULATED-INTERNAL	138	141	50.525	0.650358	0.797014	0.25825	0.741	0.00125	0.007375	0.8084	0.003525	1	0	0	0	0	0	0
Q6DN03	SIMULATED-INTERNAL	94	97	89.4	0.42545	0.823858	0.39675	0.4235	0.16925	0.174725	0.70055	0.0973	1	1	85	1	86	2	83; 91
Q16254	SIMULATED-INTERNAL	21	34	30.6214	0.806333	1.214	0.0535714	0.943429	0.00507143	0.298843	0.799118	0.703643	1	2	37; 44	2	37; 44	3	14; 16; 21
P04843	SIMULATED-INTERNAL	266	279	66.1429	0.39149	0.622447	0.640786	0.0905714	0.266143	0.341421	0.748221	0.0693143	1	1	258	2	251; 258	2	264; 266
Q9Y261	SIMULATED-INTERNAL	348	361	76.2929	0.378641	1.08163	0.895214	0.0719286	0.0322857	0.790464	0.522229	0.813143	0	0	0	1	365	0	0
Q2VIR3	SIMULATED-INTERNAL	177	190	42.7071	0.750546	0.972156	0.315786	0.249571	0.435786	0.0431214	0.904107	0.132964	1	0	0	2	196; 201	0	0
Q96SZ6	SIMULATED-INTERNAL	36	49	86.4429	0.295018	1.00086	0.652643	0.324071	0.0287143	0.53035	0.648479	0.0946929	0	0	0	1	53	0	0
O60269	SIMULATED-INTERNAL	139	151	67.7231	0.548175	1.18442	0.738308	0.156385	0.099	0.562477	0.635577	0.924738	0	0	0	0	0	0	0
P87889	SIMULATED-INTERNAL	109	121	80.2231	0.283423	0.911624	0.640923	0.294308	0.0657692	0.355769	0.744738	0.350469	0	0	0	2	89; 125	0	0
P21127	SIMULATED-INTERNAL	522	534	63.6615	0.568024	0.85913	0.488385	0.491308	0.0194615	0.1581	0.837808	0.0433923	1	1	551	3	511; 540; 551	0	0
P19087	SIMULATED-INTERNAL	154	166	57.6692	0.571468	0.860751	0.359923	0.626923	0.0136923	0.295946	0.816931	0.133938	1	0	0	1	180	0	0
Q7Z460	SIMULATED-INTERNAL	681	693	71.3538	0.289662	1.19167	0.827615	0.0445385	0.128	0.682808	0.546969	0.755723	0	0	0	1	666	6	674; 676; 695; 697; 701; 704
P08151	SIMULATED-INTERNAL	750	763	84.9571	0.380462	1.03999	0.961	0.0157143	0.0212143	0.681021	0.530814	0.434957	0	0	0	0	0	0	0
Q9UJQ1	SIMULATED-INTERNAL	168	181	45.6857	0.613639	1.09107	0.494143	0.111143	0.398357	0.395029	0.728957	0.175471	1	0	0	4	150; 154; 161; 197	0	0
Q9BU89	SIMULATED-INTERNAL	168	181	58.3357	0.612846	1.21866	0.2845	0.714071	0.00178571	0.179557	0.845107	0.24455	0	0	0	0	0	0	0
Q8IZ57	SIMULATED-INTERNAL	169	182	71.0571	0.679374	0.94971	0.826357	0.0317143	0.141214	0.555414	0.68285	0.0496143	0	0	0	3	153; 155; 162	0	0
C9JE40	SIMULATED-INTERNAL	468	481	75.5929	0.250831	0.695744	0.561	0.425929	0.00935714	0.249129	0.733271	0.0434357	1	0	0	0	0	0	0
P51513	SIMULATED-INTERNAL	231	245	53.2867	0.509741	0.880457	0.143067	0.852	0.00326667	0.3653	0.8385	0.284793	1	0	0	0	0	1	224
P61296	SIMULATED-INTERNAL	183	197	102.36	0.382024	0.961591	0.565933	0.414267	0.0206	0.46592	0.747053	0.192513	0	0	0	7	168; 172; 173; 177; 180; 201; 216	0	0
Q96HG1	SIMULATED-INTERNAL	3	17	64.9533	0.292439	0.366306	0.679733	0.197933	0.1228	0.309173	0.717363	0.02254	0	0	0	0	0	0	0
Q9HBR0	SIMULATED-INTERNAL	371	385	77.5667	0.448881	0.937025	0.2472	0.749	0.00193333	0.00666	0.924593	0.129647	1	0	0	2	367; 368	0	0
Q9Y657	SIMULATED-INTERNAL	150	164	57.4467	0.940301	0.966098	0.382333	0.0128	0.608	0.129647	0.869013	0.163507	1	0	0	2	135; 172	0	0
Q9H7T0	SIMULATED-INTERNAL	500	513	40.8571	0.331175	1.08693	0.482714	0.0192857	0.499071	0.128036	0.843543	0.131821	0	0	0	0	0	0	0
Q8WXD5	SIMULATED-INTERNAL	67	80	74.5214	0.43936	0.88418	0.430714	0.245	0.313857	0.441271	0.776007	0.0902357	1	1	92	1	92	0	0
Q86UR1	SIMULATED-INTERNAL	1	14	59.6286	0.490664	0.993524	0.225286	0.766714	0.007	0.285836	0.821271	0.0654929	0	0	0	0	0	0	0
Q8N7Z5	SIMULATED-INTERNAL	1446	1459	98.2286	0.585917	1.0533	0.867429	0.0948571	0.0417857	0.574971	0.652229	0.121057	0	0	0	1	1428	0	0
Q49AM3	SIMULATED-INTERNAL	194	207	85.45	0.271849	0.69256	0.701571	0.257286	0.0360714	0.729779	0.594843	0.552943	0	0	0	7	176; 177; 180; 181; 182; 185; 188	0	0
O43149	SIMULATED-INTERNAL	508	522	41.2267	0.572652	1.00157	0.0168667	0.980733	0.00306667	0.0797467	0.856947	0.157627	0	1	526	4	488; 526; 538; 540	0	0
Q6UXL0	SIMULATED-INTERNAL	205	219	54.9333	0.794465	1.0513	0.3764	0.0364	0.568933	0.0377	0.88468	0.0443333	1	0	0	0	0	0	0
Q9UK22	SIMULATED-INTERNAL	191	205	41.78	0.597659	0.978576	0.414667	0.268133	0.312067	0.131727	0.90346	0.122893	1	0	0	2	178; 222	0	0
Q71SY5	SIMULATED-INTERNAL	110	124	29.5467	0.682558	1.23948	0.215933	0.755067	0.0310667	0.112287	0.84858	0.0922333	1	0	0	3	102; 129; 130	0	0
Q9H875	SIMULATED-INTERNAL	170	184	93.72	0.584867	1.01402	0.750867	0.137867	0.1096	0.88396	0.653073	0.540253	1	0	0	2	150; 158	1	163
B7U540	SIMULATED-INTERNAL	405	419	71.8067	0.3661	1.03185	0.5318	0.445133	0.0194	0.65378	0.670253	0.44198	0	0	0	0	0	1	405
Q9NRS6	SIMULATED-INTERNAL	103	117	37.8467	0.773263	0.977287	0.387467	0.588867	0.0218	0.24588	0.800507	0.26662	1	0	0	2	98; 120	0	0
P52292	SIMULATED-INTERNAL	443	457	45.8133	0.499509	0.908756	0.2312	0.769067	0.0024	0.04554	0.874327	0.0788667	1	0	0	3	432; 435; 472	0	0
Q15643	SIMULATED-INTERNAL	1715	1729	83.3267	0.576637	0.909154	0.0337333	0.967	0.000533333	0.26794	0.80944	0.369993	0	0	0	5	1697; 1699; 1706; 1707; 1743	0	0
P40197	SIMULATED-INTERNAL	158	172	56.3667	0.728629	1.01143	0.872333	0.0596	0.0717333	0.0450133	0.865907	0.0852333	1	0	0	2	144; 187	0	0
O14744	SIMULATED-INTERNAL	103	115	24.9077	0.411716	1.05011	0.0109231	0.988615	0.00184615	0.128046	0.818262	0.298408	1	2	85; 95	3	85; 95; 98	0	0
Q16552	SIMULATED-INTERNAL	139	151	39.6308	0.731695	1.34398	0.352846	0.0173846	0.636462	0.0628	0.845935	0.196908	1	0	0	0	0	0	0
Q9NNZ6	SIMULATED-INTERNAL	89	101	106.038	0.786076	1.23293	0.83	0.158077	0.0157692	0.932208	0.575485	0.314838	0	0	0	1	73	0	0
Q2TAA8	SIMULATED-INTERNAL	12	24	83.6154	0.295351	0.828068	0.757154	0.0559231	0.185538	0.497585	0.740831	0.171238	0	0	0	2	30; 44	0	0
A6NNT2	SIMULATED-INTERNAL	1045	1057	92.2846	0.27429	0.939658	0.841231	0.130769	0.0306923	0.371338	0.675177	0.131077	0	0	0	1	1039	0	0
O14545	SIMULATED-INTERNAL	144	162	77.4579	0.504597	0.871945	0.800421	0.139368	0.0559474	0.394426	0.763753	0.2561	0	2	126; 129	2	126; 129	0	0
Q6AW86	SIMULATED-INTERNAL	64	82	86.0211	0.633184	0.816043	0.687632	0.200895	0.110579	0.437605	0.740011	0.288826	0	0	0	0	0	0	0
Q5JZY3	SIMULATED-INTERNAL	540	558	47.4474	0.472515	0.975588	0.516947	0.140526	0.350211	0.423205	0.731858	0.114489	0	0	0	1	520	1	569
Q6IF36	SIMULATED-INTERNAL	116	134	0	0	0	0	0	0	0	0	0	1	0	0	1	102	0	0
Q8N9H8	SIMULATED-INTERNAL	748	766	71.2632	0.140381	0.566831	0.668105	0.284474	0.0406316	0.688405	0.604074	0.169953	1	0	0	2	737; 744	0	0
P30559	SIMULATED-INTERNAL	103	121	42.6211	0.60685	0.980757	0.219421	0.757368	0.0193158	0.000405263	1.02218	0.0237158	1	0	0	0	0	0	0
P0DJR0	SIMULATED-INTERNAL	75	93	0	0	0	0	0	0	0	0	0	1	0	0	0	0	0	0
Q8IYJ3	SIMULATED-INTERNAL	20	38	69.0895	0.442532	0.950362	0.749632	0.172842	0.0786842	0.506374	0.705197	0.573621	0	0	0	0	0	0	0
Q6N043	SIMULATED-INTERNAL	130	148	74.3421	0.357861	0.924777	0.631421	0.0697368	0.300105	0.360974	0.767847	0.664384	1	0	0	1	126	0	0
Q9HBG7	SIMULATED-INTERNAL	461	479	91.5842	0.369204	0.851408	0.476737	0.444053	0.0593684	0.000831579	1.06886	0.744316	0	0	0	1	454	0	0
Q6P2D0	SIMULATED-INTERNAL	121	139	65.7211	0.655804	0.709229	0.664105	0.170158	0.165474	0.318053	0.771442	0.100216	0	4	105; 111; 114; 145	5	105; 111; 114; 145; 148	0	0
P33402	SIMULATED-INTERNAL	307	325	64.8632	0.459242	1.0268	0.603737	0.343053	0.0541053	0.169658	0.824979	0.0965158	1	0	0	2	294; 303	0	0
Q8NEC5	SIMULATED-INTERNAL	214	232	116.389	0.342903	1.17579	0.865737	0.106947	0.0322632	0.899184	0.505353	0.881616	0	0	0	1	239	0	0
O15068	SIMULATED-INTERNAL	463	481	61.5842	0.330658	0.953862	0.213947	0.758316	0.0232105	0.129205	0.8281	0.2369	0	1	456	3	456; 485; 501	0	0
Q96G30	SIMULATED-INTERNAL	27	45	46.4211	0.900369	1.01134	0.415947	0.344632	0.239421	0.0177211	0.909905	0.0690368	1	0	0	0	0	0	0
O75197	SIMULATED-INTERNAL	595	613	59.8	0.647104	0.942773	0.684579	0.126632	0.185105	0.0579947	0.784268	0.0482316	1	1	592	2	575; 592	0	0
Q96R67	SIMULATED-INTERNAL	165	183	42.5421	0.834402	1.06036	0.592526	0.253368	0.156421	0.000321053	0.988442	0.00326316	1	0	0	0	0	0	0
Q6ZU65	SIMULATED-INTERNAL	614	632	59.8368	0.534001	0.852768	0.410316	0.575	0.0158421	0.104605	0.863474	0.527847	1	1	639	6	594; 601; 602; 639; 647; 652	1	611
O75074	SIMULATED-INTERNAL	92	110	63.6684	0.562317	1.27095	0.668842	0.100684	0.229474	0.157263	0.823416	0.101968	1	0	0	0	0	0	0
Q9UIA0	SIMULATED-INTERNAL	311	329	51.3368	0.661005	0.930291	0.396842	0.0177368	0.587842	0.215589	0.815032	0.176189	1	0	0	5	297; 333; 335; 338; 349	0	0
Q4G163	SIMULATED-INTERNAL	380	398	100.895	0.472738	1.22074	0.688053	0.264211	0.0448421	0.679642	0.646337	0.297111	0	0	0	5	361; 363; 367; 374; 409	0	0
P00326	SIMULATED-INTERNAL	147	165	39.9316	0.585315	1.03424	0.395316	0.147158	0.456842	0.0942579	0.892253	0.0738211	1	0	0	2	136; 169	1	165
B5MCN3	SIMULATED-INTERNAL	32	50	47.5	0.533626	1.31635	0.395368	0.601789	0.00531579	0.103511	0.857342	0.295074	0	0	0	3	14; 58; 64	0	0
O95813	SIMULATED-INTERNAL	151	169	80.9053	0.650586	1.08419	0.489737	0.0753684	0.428316	0.189032	0.823042	0.161416	1	0	0	5	131; 132; 141; 178; 189	0	0
Q15361	SIMULATED-INTERNAL	34	52	96.0263	0.330026	0.811056	0.679474	0.275263	0.0471053	0.565174	0.720789	0.450442	0	0	0	11	17; 18; 19; 20; 21; 26; 31; 56; 57; 68; 69	0	0
Q96I15	SIMULATED-INTERNAL	424	442	53.9947	0.485962	1.1318	0.0376842	0.962211	0.00131579	0.27	0.8559	0.117379	1	0	0	0	0	0	0
Q9Y6D0	SIMULATED-INTERNAL	7	25	60.5053	0.753475	0.932679	0.394737	0.338526	0.267368	0.0776105	0.847726	0.158432	1	0	0	1	39	0	0
Q06481	SIMULATED-INTERNAL	717	735	76.5158	0.543119	0.968378	0.626789	0.0843684	0.288263	0.176884	0.801868	0.0840474	1	1	744	1	744	1	736
Q7Z7H5	SIMULATED-INTERNAL	149	167	68.3526	0.576248	1.03842	0.0868947	0.911158	0.00305263	0.247763	0.831826	0.0940842	1	1	172	1	172	0	0
Q8TCT1	SIMULATED-INTERNAL	108	126	30.1474	0.652408	0.979635	0.390526	0.284316	0.328789	0.0359316	0.895958	0.207726	1	0	0	0	0	0	0
Q9Y6R0	SIMULATED-INTERNAL	109	117	66.3556	0.532589	0.880372	0.580333	0.0326667	0.390667	0.168033	0.797133	0.229233	1	0	0	4	104; 105; 131; 133	0	0
Q96K19	SIMULATED-INTERNAL	136	144	63.7111	0.466524	0.973557	0.493444	0.379222	0.117	0.0653222	0.880711	0.0342444	0	0	0	0	0	0	0
O43679	SIMULATED-INTERNAL	129	137	57	0.659567	0.874172	0.459333	0.0164444	0.527778	0.126778	0.841578	0.0528111	1	0	0	1	156	0	0
Q9H7S9	SIMULATED-INTERNAL	530	538	79.9	0.506702	0.780705	0.898333	0.0608889	0.0384444	0.509189	0.615856	0.170533	0	0	0	1	550	1	528
Q8TC17	SIMULATED-INTERNAL	62	70	63.9333	0.141947	0.374717	0.532667	0.453222	0.0158889	0.188656	0.812356	0.136967	1	3	50; 56; 76	3	50; 56; 76	0	0
Q16647	SIMULATED-INTERNAL	488	495	59.775	0.548119	1.37265	0.42075	0.00175	0.578125	0.3203	0.78945	0.0240125	1	0	0	0	0	0	0
Q2M218	SIMULATED-INTERNAL	455	462	68.2625	0.731143	1.23889	0.721	0.042375	0.243375	0.16845	0.788675	0.041125	1	0	0	3	438; 466; 471	1	454
P0DMR3	SIMULATED-INTERNAL	7	14	0	0	0	0	0	0	0	0	0	0	0	0	1	24	0	0
Q9BYZ6	SIMULATED-INTERNAL	668	675	59.2125	0.668711	1.18588	0.455	0.52925	0.014125	0.207063	0.800575	0.117162	0	1	687	5	651; 663; 683; 687; 694	0	0
Q9C0B6	SIMULATED-INTERNAL	530	537	50.8125	0.761177	1.05435	0.43975	0.092625	0.450625	0.060275	0.830963	0.085325	1	1	555	4	515; 520; 548; 555	0	0
Q8TD90	SIMULATED-INTERNAL	419	425	35.8571	0.438203	0.951011	0.109286	0.767857	0.126286	0.0325714	0.904114	0.0532286	0	0	0	2	437; 443	0	0
Q02338	SIMULATED-INTERNAL	19	25	22.7286	0.21875	0.91869	0.415857	0.456714	0.132	0.474357	0.748307	0.0967286	0	0	0	1	16	0	0
Q6UXB8	SIMULATED-INTERNAL	437	443	51.8429	0.310833	0.996621	0.645857	0.289429	0.0684286	0.234429	0.624371	0.244257	0	0	0	1	430	0	0
Q9NV64	SIMULATED-INTERNAL	415	421	48.4857	0.520429	0.925501	0.309714	0.684286	0.008	0.0003	0.9856	0.0272143	1	0	0	0	0	1	411
P55884	SIMULATED-INTERNAL	805	811	78.6857	0.35246	0.862965	0.531429	0.00842857	0.451429	0.654086	0.840936	0.563057	0	0	0	0	0	0	0
P48023	SIMULATED-INTERNAL	242	248	17.9286	0.76762	1.17984	0.218571	0.032	0.749143	0.0452857	0.854557	0.0526286	1	0	0	1	228	2	231; 234
Q6PJ69	SIMULATED-INTERNAL	308	314	68.8571	0.43526	1.23126	0.872571	0.0282857	0.0957143	0.354471	0.660571	0.184629	0	2	299; 325	2	299; 325	0	0
Q8N1B4	SIMULATED-INTERNAL	623	629	96.2857	0.311017	0.877777	0.368857	0.641286	0.00185714	0.2982	0.818771	0.0388286	0	0	0	1	617	0	0
Q7Z5W3	SIMULATED-INTERNAL	134	140	76.4286	0.322297	0.600365	0.545143	0.289143	0.170429	0.0298286	0.930429	0.0313714	0	2	117; 143	3	117; 121; 143	0	0
A0A1B0GW35	SIMULATED-INTERNAL	78	84	0	0	0	0	0	0	0	0	0	1	0	0	5	62; 67; 68; 94; 95	0	0
Q99983	SIMULATED-INTERNAL	341	349	77.6889	0.666316	1.05147	0.798889	0.102333	0.0982222	0.0486333	0.848911	0.349622	0	0	0	0	0	0	0
Q9UPQ3	SIMULATED-INTERNAL	700	708	73.5778	0.463686	0.996985	0.521889	0.471333	0.00866667	0.503678	0.7103	0.0365556	1	0	0	2	715; 719	0	0
A0JD32	SIMULATED-INTERNAL	19	27	0	0	0	0	0	0	0	0	0	1	0	0	0	0	0	0
Q86UW2	SIMULATED-INTERNAL	112	120	66.4	0.539616	0.975086	0.593444	0.0353333	0.360778	0.312456	0.8235	0.6907	1	0	0	1	100	0	0
P24394	SIMULATED-INTERNAL	510	518	85.5222	0.49356	1.11211	0.785333	0.178	0.0292222	0.524311	0.640544	0.616767	0	0	0	0	0	0	0
P35548	SIMULATED-INTERNAL	251	258	24.8125	0.437437	0.757714	0.8465	0.077375	0.07475	0.0469125	0.788994	0.0498625	0	0	0	0	0	0	0
Q5T5Y3	SIMULATED-INTERNAL	1591	1598	110.037	0.369756	0.868172	0.941875	0.0455	0.014625	0.758375	0.715525	0.094625	0	0	0	2	1571; 1602	0	0
A5D8W1	SIMULATED-INTERNAL	815	822	75.9875	0.499499	1.08722	0.022125	0.97625	0.00125	0.3872	0.824337	0.244062	0	0	0	2	827; 834	1	825
Q9UM22	SIMULATED-INTERNAL	208	215	83.8625	0.477619	0.908673	0.6595	0.273875	0.066375	0.3932	0.801819	0.0546625	1	0	0	1	199	0	0
D6RCP7	SIMULATED-INTERNAL	286	293	69.6875	0.656724	0.907354	0.643375	0.016625	0.33875	0.120463	0.805013	0.0495	1	0	0	2	274; 281	0	0
Q7Z5D8	SIMULATED-INTERNAL	179	185	76.0857	0.09188	0.211055	0.668857	0.155429	0.184714	0.601757	0.761021	0.241143	0	0	0	7	159; 163; 165; 167; 168; 169; 188	0	0
Q8N0W4	SIMULATED-INTERNAL	302	308	64.5	0.425754	1.10666	0.671714	0.316857	0.0118571	0.117914	0.842957	0.100543	1	0	0	3	295; 321; 324	0	0
Q5VTD9	SIMULATED-INTERNAL	232	238	66.2429	0.997641	1.04615	0.726714	0.0708571	0.204143	0.267243	0.726214	0.189514	1	0	0	2	227; 255	2	243; 245
Q9NQ76	SIMULATED-INTERNAL	39	45	105.786	0.368837	1.05248	0.58	0.408429	0.014	0.585243	0.674143	0.189214	0	0	0	4	26; 28; 52; 61	0	0
P58401	SIMULATED-INTERNAL	499	505	77.1286	0.403907	0.914279	0.867714	0.0165714	0.120429	0.574529	0.653671	0.972429	0	0	0	2	485; 518	0	0
P63092	SIMULATED-INTERNAL	246	254	34.8444	0.734259	1.13226	0.416222	0.152667	0.433778	0.0441222	0.887556	0.1295	1	1	274	2	233; 274	0	0
Q6UXV1	SIMULATED-INTERNAL	78	86	57.7889	0.604262	0.763686	0.185	0.795222	0.0182222	0.101822	0.884456	0.0469778	1	0	0	2	90; 102	2	87; 93
Q8WTX7	SIMULATED-INTERNAL	174	182	77.5778	0.516826	1.21243	0.792222	0.0827778	0.122556	0.509589	0.690756	0.143633	0	0	0	0	0	0	0
Q03052	SIMULATED-INTERNAL	345	353	58.1667	0.832743	0.941372	0.338111	0.651889	0.0166667	0.390033	0.735778	0.377989	1	0	0	6	332; 339; 341; 342; 360; 363	0	0
Q5TAQ9	SIMULATED-INTERNAL	94	102	114.844	0.285302	0.935614	0.742111	0.242333	0.00922222	0.7311	0.5971	0.225222	0	0	0	2	76; 121	0	0
Q8WXI2	SIMULATED-INTERNAL	300	308	73.1778	0.441034	0.791046	0.678667	0.247556	0.0738889	0.387867	0.768311	0.502644	0	0	0	3	294; 295; 314	1	292
Q96HP0	SIMULATED-INTERNAL	345	353	58.7556	0.308121	0.963114	0.463889	0.276	0.250444	0.0820333	0.832256	0.0921778	0	0	0	5	341; 362; 368; 370; 372	0	0
P40939	SIMULATED-INTERNAL	518	526	35.3111	0.504463	0.812556	0.111	0.889111	0.00111111	0.257344	0.795478	0.0463667	1	1	531	4	505; 531; 534; 540	0	0
Q8TB96	SIMULATED-INTERNAL	575	583	63.1889	0.486696	0.967527	0.0281111	0.969333	0.00188889	0.0003	1.07743	0.508578	0	0	0	4	558; 593; 594; 600	0	0
A0A075B6R2	SIMULATED-INTERNAL	91	99	0	0	0	0	0	0	0	0	0	1	0	0	1	84	0	0
O14862	SIMULATED-INTERNAL	116	123	102.8	0.44813	0.895474	0.62525	0.355	0.019125	0.597162	0.68915	0.310925	0	0	0	5	97; 99; 126; 132; 136	0	0
Q96GW7	SIMULATED-INTERNAL	562	569	77.1	0.41745	0.815106	0.636375	0.10925	0.242375	0.732575	0.651813	0.953325	0	0	0	0	0	0	0
Q96AH0	SIMULATED-INTERNAL	42	49	27.7625	0.729265	0.979474	0.11025	0.003	0.885375	0.321862	0.8538	0.0664375	0	0	0	2	35; 37	0	0
P56880	SIMULATED-INTERNAL	109	116	74.1	0.669878	0.873026	0.553375	0.29525	0.152875	0.184787	0.767175	0.0166	1	0	0	1	103	0	0
Q9NQS3	SIMULATED-INTERNAL	406	413	29.2375	0.595052	0.975395	0.134375	0.747875	0.119875	0.0017125	0.941612	0.29135	0	0	0	2	386; 398	0	0
P62683	SIMULATED-INTERNAL	601	607	85.6571	0.2445	0.650368	0.831	0.00928571	0.161143	0.702657	0.599471	0.2532	1	0	0	4	586; 587; 589; 598	0	0
Q8TD46	SIMULATED-INTERNAL	203	209	59.0286	0.531141	0.801993	0.273286	0.0131429	0.713143	0.168314	0.852929	0.0717714	1	0	0	2	189; 225	0	0
O60381	SIMULATED-INTERNAL	358	364	81.2429	0.75154	1.12516	0.856143	0.107571	0.0317143	0.122571	0.8122	0.113443	0	0	0	1	355	1	372
P06239	SIMULATED-INTERNAL	244	250	70.3286	0.69816	0.903477	0.154857	0.101286	0.753714	0.280457	0.893471	0.128514	1	3	228; 231; 269	3	228; 231; 269	0	0
Q8N9R6	SIMULATED-INTERNAL	13	19	58.2	0.834321	1.14236	0.873857	0.0861429	0.0478571	0.5291	0.704929	0.251986	1	0	0	3	7; 8; 25	0	0
Q9NQX0	SIMULATED-INTERNAL	125	133	73.7667	0.333041	1.01992	0.731333	0.245778	0.0206667	0.139311	0.781611	0.324644	0	0	0	1	149	0	0
B7ZAQ6	SIMULATED-INTERNAL	298	306	44.7333	0.592622	1.05255	0.136	0.730778	0.122222	0.000488889	1.10594	0.0944889	1	1	279	4	279; 282; 284; 315	0	0
O94850	SIMULATED-INTERNAL	537	545	85.2444	0.843884	1.07129	0.569556	0.415444	0.0124444	0.680456	0.708456	0.685933	1	0	0	0	0	0	0
Q5SRD1	SIMULATED-INTERNAL	132	140	16.1	0.591201	1.08786	0.0125556	0.985	0.00344444	0.0158556	0.915311	0.165722	1	0	0	1	147	0	0
Q8IWU6	SIMULATED-INTERNAL	211	219	34.4444	0.599217	1.03944	0.440111	0.00411111	0.557333	0.306622	0.755711	0.0604556	1	0	0	3	204; 207; 236	0	0
Q9BYD5	SIMULATED-INTERNAL	50	58	39.1556	0.658152	0.998953	0.304222	0.688667	0.0126667	0.000277778	0.901322	0.0105889	1	0	0	0	0	0	0
Q5VWQ8	SIMULATED-INTERNAL	461	469	56.7	0.418759	0.737798	0.115333	0.884556	0.00177778	0.0914	0.757267	0.0236	1	0	0	4	443; 458; 472; 481	0	0
Q9BXC0	SIMULATED-INTERNAL	91	99	25.9222	0.841521	1.02723	0.0166667	0.982222	0.00211111	0.00805556	0.932022	0.0164556	1	0	0	1	116	0	0
P69905	SIMULATED-INTERNAL	94	102	55.4333	0.937424	1.00567	0.523667	0.444222	0.033	0.0259444	0.839	0.168544	1	0	0	1	91	1	109
Q8TE12	SIMULATED-INTERNAL	209	217	53.8444	0.612752	0.864348	0.237444	0.759667	0.00522222	0.451533	0.7552	0.807678	1	0	0	4	190; 193; 196; 223	0	0
Q8NFT6	SIMULATED-INTERNAL	196	204	85.9778	0.34326	0.709565	0.503222	0.450333	0.0426667	0.380778	0.777256	0.7176	0	1	208	3	207; 208; 222	0	0
Q6ZV70	SIMULATED-INTERNAL	275	283	64.6778	0.482532	0.938447	0.836778	0.107333	0.0537778	0.391778	0.781789	0.0263556	1	0	0	0	0	1	283
P13569	SIMULATED-INTERNAL	46	54	49.8222	0.500581	1.02291	0.0672222	0.927111	0.00611111	0.283222	0.744922	0.0175556	0	0	0	4	26; 64; 65; 68	1	45
Q9UGI9	SIMULATED-INTERNAL	295	303	50.5111	0.479509	0.902082	0.148333	0.851222	0.00411111	0.0357111	0.921089	0.0329889	1	0	0	1	282	0	0
P0CG40	SIMULATED-INTERNAL	172	180	51.9333	0.563719	0.976952	0.798667	0.108556	0.0898889	0.324233	0.734	0.201756	0	0	0	1	160	0	0
P0CZ25	SIMULATED-INTERNAL	47	55	59.1	0	0	0.733889	0.181333	0.084	0.483967	0.652911	0.758489	0	0	0	1	64	0	0
Q8IUR6	SIMULATED-INTERNAL	605	613	43.3	0.547098	1.36751	0.468	0.453889	0.0826667	0.342411	0.776622	0.247822	0	0	0	3	592; 598; 619	0	0
Q8WXI2	SIMULATED-INTERNAL	495	503	111.533	0.386458	1.02397	0.917	0.0398889	0.0361111	0.722478	0.574522	0.124056	1	0	0	3	476; 489; 490	0	0
Q8IY47	SIMULATED-INTERNAL	340	348	62	0.32378	0.624283	0.542333	0.162889	0.294444	0.120322	0.886578	0.242178	0	2	328; 336	4	328; 331; 336; 363	0	0
Q92521	SIMULATED-INTERNAL	330	338	82.7444	0.392506	0.81171	0.381222	0.608667	0.00333333	0.000477778	0.983489	0.0134556	1	0	0	1	358	0	0
Q9H1C0	SIMULATED-INTERNAL	195	208	46.1714	0.889236	1.13274	0.14	0.854714	0.00392857	0.00173571	0.937464	0.0253	1	0	0	1	185	0	0
Q9Y2I1	SIMULATED-INTERNAL	455	468	84.4286	0.408035	0.832267	0.416357	0.574143	0.00928571	0.4282	0.762693	0.267814	0	0	0	3	445; 471; 472	1	477
Q9HB71	SIMULATED-INTERNAL	46	59	113.664	0.495411	0.945557	0.399857	0.602071	0.00335714	0.464536	0.751307	0.0955357	1	3	33; 41; 74	5	33; 35; 41; 43; 74	2	68; 69
P42684	SIMULATED-INTERNAL	491	504	55.6786	0.771187	0.915864	0.323643	0.651929	0.0253571	0.172207	0.845607	0.101479	1	0	0	2	513; 523	1	515
Q9UI25	SIMULATED-INTERNAL	29	42	41.3429	0	0	0.403071	0.108714	0.4825	0.203486	0.817307	0.718271	0	0	0	0	0	0	0
O95178	SIMULATED-INTERNAL	26	39	57.6	0.42214	0.895825	0.625143	0.0600714	0.321714	0.397521	0.650257	0.0552214	1	0	0	0	0	1	25
Q9NVA2	SIMULATED-INTERNAL	73	86	72.85	0.603351	0.939357	0.328071	0.0148571	0.656714	0.454436	0.766029	0.0765357	1	1	65	3	54; 65; 95	2	64; 90
Q16621	SIMULATED-INTERNAL	286	299	99.5	0.656331	0.927352	0.0468571	0.953214	0.000571429	0.249421	0.841214	0.181186	1	0	0	2	275; 277	0	0
O95070	SIMULATED-INTERNAL	159	172	38.9643	0.488433	0.930245	0.329143	0.653357	0.0169286	0.00532143	0.910029	0.0258643	1	0	0	0	0	0	0
Q17R98	SIMULATED-INTERNAL	584	597	91.2929	0.415566	1.02108	0.705071	0.0930714	0.199857	0.4405	0.733871	0.349143	0	0	0	3	572; 580; 601	0	0
Q8IYP2	SIMULATED-INTERNAL	114	127	58.9357	0.643753	0.87479	0.667429	0.018	0.309214	0.0895714	0.890871	0.0745357	1	0	0	3	106; 108; 147	0	0
P01857	SIMULATED-INTERNAL	129	142	73.5857	0.419627	1.1139	0.639071	0.165	0.197143	0.307514	0.781607	0.176279	1	0	0	1	157	0	0
P09172	SIMULATED-INTERNAL	602	615	71.2357	0.546459	0.926312	0.825214	0.0162143	0.163429	0.769679	0.624529	0.337286	0	0	0	1	584	0	0
Q8NGT0	SIMULATED-INTERNAL	103	116	11.5286	0.99998	1.02552	0.0225	0.976714	0.002	0.00534286	0.935764	0.0250071	1	0	0	1	90	0	0
P22004	SIMULATED-INTERNAL	389	402	75.8	0.421828	0.929997	0.587929	0.355357	0.0484286	0.557514	0.658543	0.151986	0	0	0	2	409; 414	0	0
Q8NFB2	SIMULATED-INTERNAL	261	274	41.3	0.719336	1.14182	0.544286	0.354	0.108643	0.02745	0.877357	0.0398571	0	0	0	0	0	0	0
Q8IZP0	SIMULATED-INTERNAL	259	272	82.9571	0.42703	1.35534	0.964857	0.0105	0.0229286	0.644414	0.60095	0.700907	0	0	0	0	0	2	248; 252
Q8IVW4	SIMULATED-INTERNAL	493	506	86.6143	0.400714	0.956726	0.6785	0.271786	0.0480714	0.685043	0.6582	0.566643	0	0	0	3	509; 511; 520	0	0
Q96EW2	SIMULATED-INTERNAL	296	309	67.7857	0.380989	0.899682	0.4825	0.508571	0.00721429	0.348893	0.780786	0.0668714	0	0	0	0	0	0	0
O00257	SIMULATED-INTERNAL	142	155	97.9	0.477289	0.98275	0.835	0.0889286	0.0823571	0.718329	0.598293	0.728579	0	3	125; 158; 167	5	125; 126; 135; 158; 167	0	0
Q96G23	SIMULATED-INTERNAL	181	194	14.9071	0.515003	1.12747	0.00435714	0.994643	0.00235714	0.00102857	1.03729	0.0265071	1	0	0	5	164; 165; 202; 204; 207	0	0
Q9NPE6	SIMULATED-INTERNAL	263	276	42.0929	0.674553	1.06109	0.630786	0.0836429	0.285429	0.2065	0.774571	0.0909714	0	1	243	2	243; 256	0	0
A6NDZ8	SIMULATED-INTERNAL	95	108	66.4	0.505541	0.820179	0.702571	0.0975	0.201	0.437307	0.634786	0.384621	1	0	0	2	76; 83	0	0
Q5VTT5	SIMULATED-INTERNAL	412	425	68.2429	0.430764	0.748371	0.504571	0.0145714	0.487286	0.185279	0.779636	0.165614	1	0	0	0	0	0	0
P10826	SIMULATED-INTERNAL	98	111	42.2786	0.844763	1.05176	0.573429	0.174786	0.258714	0.0264214	0.8265	0.127657	1	0	0	4	86; 94; 118; 128	0	0
Q5MAI5	SIMULATED-INTERNAL	170	183	34.3714	0.817155	0.943354	0.509143	0.462714	0.0259286	0.0572143	0.861543	0.0360714	1	0	0	0	0	0	0
Q8NGW1	SIMULATED-INTERNAL	215	228	48.8214	0.665319	0.899738	0.184571	0.814714	0.00442857	0.000621429	0.989293	0.00552143	1	0	0	0	0	0	0
Q9P260	SIMULATED-INTERNAL	1161	1174	90.9714	0.381091	1.04611	0.515786	0.459714	0.0242143	0.446964	0.766629	0.0916143	0	0	0	2	1191; 1193	0	0
P25705	SIMULATED-INTERNAL	393	406	38.8929	0.679283	0.850621	0.377357	0.443	0.177214	0.0536929	0.938136	0.140336	1	0	0	0	0	0	0
Q0VAM2	SIMULATED-INTERNAL	135	148	62.0286	0.497851	0.769385	0.314214	0.6805	0.006	0.348179	0.760207	0.0964571	1	0	0	2	151; 163	1	149
Q8IU54	SIMULATED-INTERNAL	99	112	69.3143	0.496167	1.00588	0.388286	0.602429	0.00521429	0.118464	0.80315	0.220143	1	0	0	0	0	0	0
Q8WXI9	SIMULATED-INTERNAL	419	432	66.4643	0.737703	1.54129	0.542643	0.234857	0.225786	0.104907	0.840514	0.194757	1	0	0	5	407; 435; 438; 450; 451	0	0
O95471	SIMULATED-INTERNAL	190	203	106.193	0.571739	0.785875	0.945071	0.0250714	0.0274286	0.385671	0.699157	0.0270786	0	1	208	1	208	4	204; 206; 207; 210
Q9BS40	SIMULATED-INTERNAL	69	82	49.4929	0.58847	1.0715	0.383286	0.0128571	0.604571	0.34605	0.797286	0.409736	1	1	51	4	51; 55; 64; 97	0	0
Q8TE76	SIMULATED-INTERNAL	273	286	48.8143	0.620513	1.19864	0.401214	0.159429	0.424429	0.0800857	0.92935	0.361314	1	0	0	2	289; 297	0	0
P26440	SIMULATED-INTERNAL	303	309	40.3	0.716323	0.977028	0.0207143	0.978714	0.00242857	0.0482	0.874071	0.0524429	1	0	0	2	318; 328	0	0
P17900	SIMULATED-INTERNAL	163	169	39.5143	0.604376	1.1708	0.412571	0.0124286	0.573143	0.1322	0.849336	0.0592714	1	1	179	3	149; 179; 185	0	0
Q9H013	SIMULATED-INTERNAL	731	737	86.8143	0.259911	0.887338	0.834571	0.117714	0.0438571	0.280686	0.780443	0.158743	0	1	741	1	741	0	0
Q9Y383	SIMULATED-INTERNAL	20	26	87.7143	0.309579	0.555688	0.714571	0.260286	0.0231429	0.494529	0.715207	0.0367286	1	2	29; 37	2	29; 37	2	17; 18
Q9Y4H4	SIMULATED-INTERNAL	92	98	83.5429	0.672324	0.856595	0.937571	0.0467143	0.0165714	0.650286	0.657871	0.704414	0	0	0	0	0	5	83; 85; 86; 108; 109
Q9BXY4	SIMULATED-INTERNAL	241	247	106.457	0.500194	0.978546	0.68	0.289571	0.0198571	0.720029	0.631043	0.231829	0	0	0	11	221; 222; 225; 229; 236; 251; 255; 256; 258; 262; 264	4	235; 237; 240; 241
P61978	SIMULATED-INTERNAL	128	134	59.4	0.166851	0.727174	0.466571	0.416571	0.120143	0.192143	0.817143	0.202543	0	1	139	1	139	6	118; 120; 121; 135; 138; 141
Q8IWU9	SIMULATED-INTERNAL	353	359	38.6143	0.678011	0.958741	0.188714	0.693429	0.105714	0.0259571	0.957186	0.173414	1	0	0	1	368	0	0
Q9UNT1	SIMULATED-INTERNAL	28	34	33.4286	0.876609	1.30373	0.645286	0.247286	0.109286	0.152386	0.783214	0.241171	1	1	23	2	15; 23	0	0
Q4G0W2	SIMULATED-INTERNAL	29	35	33.1571	0.486681	1.04281	0.452571	0.488	0.0644286	0.279457	0.721886	0.422343	1	0	0	0	0	0	0
Q8WWY6	SIMULATED-INTERNAL	164	170	61.9143	0.736319	1.20367	0.0124286	0.987429	0.000714286	0.203357	0.897364	0.384114	1	0	0	4	145; 156; 160; 183	0	0
O00748	SIMULATED-INTERNAL	275	281	48.7143	0.548797	1.1505	0.544857	0.449571	0.00385714	0.0781857	0.844729	0.0993	1	0	0	2	295; 297	0	0
Q6NXN4	SIMULATED-INTERNAL	90	96	66.0714	0.157371	1.10323	0.161	0.827	0.0101429	0.0823143	0.881143	0.0301286	0	0	0	1	71	0	0
Q92843	SIMULATED-INTERNAL	70	76	47.7286	0.573283	0.817864	0.560857	0.445286	0.00557143	0.394486	0.721571	0.0694714	1	0	0	0	0	0	0
Q6IQ22	SIMULATED-INTERNAL	86	92	81.3429	0.99998	1	0.289286	0.000857143	0.709143	0.0970429	0.9105	0.0929857	1	0	0	3	72; 80; 82	2	83; 98
P0CG34	SIMULATED-INTERNAL	4	10	79.3857	0.945064	1.02934	0.606714	0.370429	0.0248571	0.739057	0.7314	0.575043	1	0	0	4	17; 19; 20; 26	2	2; 21
Q9UHY7	SIMULATED-INTERNAL	137	143	52.9714	0.48736	0.801841	0.0122857	0.985857	0.00242857	0.0570429	0.903957	0.0898857	0	0	0	3	128; 148; 161	0	0
P29144	SIMULATED-INTERNAL	686	692	18.7	0.423117	1.17072	0.0492857	0.0115714	0.939429	0.0397143	0.916114	0.0671429	0	2	697; 708	2	697; 708	0	0
O14986	SIMULATED-INTERNAL	61	67	46.6857	0.36237	0.9272	0.394	0.0177143	0.583429	0.1342	0.831243	0.187814	0	1	47	2	47; 84	0	0
P49802	SIMULATED-INTERNAL	144	150	77.4	0.45237	1.00633	0.204143	0.794857	0.00428571	0.139086	0.886514	0.0567286	1	0	0	3	134; 140; 163	0	0
Q8NE71	SIMULATED-INTERNAL	200	206	106.229	0.261171	0.992807	0.242	0.752286	0.00428571	0.626414	0.705214	0.267271	0	1	209	12	182; 184; 186; 188; 192; 209; 211; 215; 218; 220; 222; 223	0	0
Q6ZT21	SIMULATED-INTERNAL	168	174	35.7	0.352936	1.17119	0.0231429	0.975143	0.00271429	0.0230571	0.869871	0.0266714	0	0	0	3	158; 161; 191	0	0
Q7Z5A8	SIMULATED-INTERNAL	122	128	86.9857	0.825963	0.957733	0.616429	0.0234286	0.368571	0.409657	0.712564	0.0356714	1	0	0	1	110	0	0
Q96JG9	SIMULATED-INTERNAL	3183	3189	65.0429	0.813231	1.09908	0.858429	0.0918571	0.0404286	0.459443	0.631314	0.469829	0	0	0	1	3209	0	0
Q13496	SIMULATED-INTERNAL	236	242	21.2714	0.663344	1.11038	0.279857	0.00457143	0.721571	0.257629	0.858171	0.233	1	2	252; 259	3	252; 255; 259	0	0
A8MVM7	SIMULATED-INTERNAL	337	343	93.6	0.518601	0.934059	0.766429	0.107143	0.122571	0.3911	0.7366	0.0700143	1	0	0	2	322; 351	0	0
Q9UBN7	SIMULATED-INTERNAL	412	418	64.4429	0.367209	0.935401	0.793286	0.161857	0.0477143	0.273357	0.686814	0.108757	0	0	0	0	0	1	412
P63119	SIMULATED-INTERNAL	91	97	27.6714	0.541861	1.20482	0.173	0.769857	0.0498571	0.182586	0.860729	0.467029	1	0	0	1	117	0	0
Q8NHS1	SIMULATED-INTERNAL	101	107	33.3714	0.78527	1.23966	0.028	0.971571	0.00242857	0.00222857	0.9756	0.0363714	1	0	0	2	117; 121	0	0
Q7Z7K2	SIMULATED-INTERNAL	469	475	67.8571	0.99998	1.03634	0.688857	0.220429	0.101571	0.376529	0.687629	0.268529	0	0	0	0	0	1	482
Q6UWU2	SIMULATED-INTERNAL	559	565	30.8429	0.431126	0.852391	0.517571	0.026	0.454714	0.0545429	0.903957	0.0567429	0	0	0	2	543; 579	0	0
A0A0C4DH73	SIMULATED-INTERNAL	59	65	0	0	0	0	0	0	0	0	0	1	0	0	0	0	0	0
O14593	SIMULATED-INTERNAL	107	113	61.8571	0.646757	0.856519	0.304857	0.690571	0.00485714	0.4053	0.764214	0.160829	0	1	119	1	119	0	0
I1YAP6	SIMULATED-INTERNAL	232	238	0	0	0	0	0	0	0	0	0	0	1	213	3	213; 221; 253	0	0
P98168	SIMULATED-INTERNAL	266	272	70.4857	0.553787	1.31395	0.730429	0.145857	0.129143	0.0539143	0.903243	0.672086	0	0	0	3	280; 281; 285	0	0
Q8TBP6	SIMULATED-INTERNAL	187	194	39.8125	0.456674	0.819228	0.215	0.776375	0.010375	0.0369375	0.852087	0.0329875	1	0	0	3	168; 172; 173	0	0
Q9HCY8	SIMULATED-INTERNAL	47	54	47.6875	0.756555	1.09996	0.142875	0.853125	0.004875	0.43115	0.81225	0.227825	1	2	27; 38	3	27; 38; 67	2	40; 42
A2RU14	SIMULATED-INTERNAL	93	100	69.325	0.710235	0.924244	0.143875	0.84625	0.002875	0.0001	1.02299	0.0005375	0	0	0	1	110	0	0
Q9BWU1	SIMULATED-INTERNAL	426	433	83.95	0.282548	0.873439	0.885125	0.105375	0.014	0.794737	0.646537	0.934712	0	0	0	2	438; 439	0	0
A0A1B0GTY4	SIMULATED-INTERNAL	60	67	0	0	0	0	0	0	0	0	0	0	0	0	2	46; 48	0	0
O60760	SIMULATED-INTERNAL	84	91	17.2875	0.66504	1.064	0.00575	0.992625	0.00225	0.21615	0.878425	0.101675	0	0	0	3	73; 107; 108	0	0
P53671	SIMULATED-INTERNAL	101	108	62.7125	0.50047	0.987844	0.668875	0.039875	0.292	0.0039375	0.944837	0.0539625	1	0	0	2	90; 123	0	0
Q9NPA2	SIMULATED-INTERNAL	436	443	43.175	0.358312	0.873976	0.422375	0.017625	0.56325	0.337325	0.840125	0.271325	1	0	0	1	427	0	0
Q93099	SIMULATED-INTERNAL	162	169	36.5	0.628526	0.918635	0.303875	0.015125	0.675375	0.051825	0.922825	0.086925	1	0	0	0	0	0	0
P09234	SIMULATED-INTERNAL	24	31	76.55	0.749569	1.02915	0.48025	0.5025	0.0125	0.37245	0.696625	0.1509	1	2	35; 40	2	35; 40	5	14; 17; 19; 37; 38
P07996	SIMULATED-INTERNAL	582	588	50.9	0.709556	0.997331	0.789	0.0738571	0.137143	0.0871714	0.757986	0.0156429	0	0	0	2	571; 593	0	0
Q9UNE7	SIMULATED-INTERNAL	6	12	105.557	0.575351	1.00739	0.840714	0.123	0.0381429	0.781314	0.612421	0.134	0	2	22; 30	3	2; 22; 30	2	19; 23
O95873	SIMULATED-INTERNAL	154	160	70.8857	0.84393	1.231	0.632714	0.262286	0.1	0.512043	0.738871	0.4286	1	1	147	1	147	0	0
Q9NR19	SIMULATED-INTERNAL	619	625	75.4	0.403496	0.682579	0.812429	0.143143	0.0468571	0.0809857	0.821414	0.207057	1	0	0	4	607; 632; 633; 638	0	0
Q9BYE4	SIMULATED-INTERNAL	56	62	89.2143	0.714579	0.884906	0.964429	0.0111429	0.0212857	0.198143	0.644879	0.000228571	1	0	0	3	67; 71; 73	0	0
P37235	SIMULATED-INTERNAL	178	184	51.1143	0.654567	0.993948	0.167143	0.809429	0.025	0.4421	0.802521	0.597343	0	1	174	2	163; 174	3	175; 178; 191
Q9NQR7	SIMULATED-INTERNAL	683	689	110.214	0	0	0.426286	0.561714	0.00885714	0.468457	0.717314	0.104	1	0	0	1	707	0	0
Q9HBU6	SIMULATED-INTERNAL	206	212	30.7429	0.484699	1.1264	0.0794286	0.003	0.921714	0.0137429	0.924629	0.0847714	1	0	0	1	219	0	0
Q7Z6P3	SIMULATED-INTERNAL	234	240	113.157	0.368673	2.23371	0.076	0.928571	0.000285714	0.5952	0.743957	0.110143	0	0	0	1	214	0	0
O95817	SIMULATED-INTERNAL	326	332	85.9286	0.308501	0.898139	0.969571	0.0127143	0.0142857	0.790157	0.522357	0.530843	0	1	344	3	320; 344; 349	1	315
P22459	SIMULATED-INTERNAL	315	321	71.2714	0.572706	1.06716	0.0107143	0.988429	0.001	0.000328571	1.06479	0.2521	1	0	0	0	0	0	0
Q86UN3	SIMULATED-INTERNAL	382	388	62.0571	0.352076	0.947547	0.579857	0.0441429	0.375857	0.573314	0.686071	0.516343	0	0	0	0	0	0	0
Q9Y4D1	SIMULATED-INTERNAL	855	861	15.2286	0.689859	1.34707	0.126143	0.856429	0.0241429	0.0356429	0.951557	0.507814	1	1	842	5	836; 842; 847; 852; 867	0	0
P0DPH7	SIMULATED-INTERNAL	291	297	0	0	0	0	0	0	0	0	0	1	2	280; 304	3	280; 304; 311	2	282; 287
Q8WTQ4	SIMULATED-INTERNAL	170	176	70.0857	0.44474	0.899114	0.440429	0.268571	0.307143	0.4119	0.816486	0.519871	1	0	0	4	180; 189; 191; 196	0	0
Q9ULH0	SIMULATED-INTERNAL	70	76	35.1571	0.497476	1.1307	0.470714	0.420571	0.108429	0.158143	0.884771	0.124843	1	1	59	4	55; 59; 80; 92	0	0
B3EWG5	SIMULATED-INTERNAL	63	69	72.9714	0.99995	1	0.0811429	0.916286	0.003	0.462871	0.782343	0.219257	1	0	0	5	45; 52; 53; 60; 86	0	0
Q9NVE5	SIMULATED-INTERNAL	648	654	62.2714	0.33457	0.821052	0.708	0.0434286	0.253	0.124429	0.769857	0.0599714	0	0	0	0	0	0	0
Q9P2G9	SIMULATED-INTERNAL	444	450	59.1571	0.668104	1.06688	0.859286	0.0122857	0.123857	0.411786	0.734	0.0607143	1	0	0	0	0	1	433
P13762	SIMULATED-INTERNAL	170	176	48.9571	0.549534	0.838881	0.486143	0.0212857	0.483571	0.326086	0.818829	0.104657	1	0	0	0	0	0	0
Q8NGD1	SIMULATED-INTERNAL	137	143	47.9714	0.566553	0.804359	0.147143	0.852429	0.000714286	0.00474286	0.963686	0.0121429	1	0	0	0	0	0	0
Q8N0W5	SIMULATED-INTERNAL	79	85	60.8143	0.380844	0.885823	0.712571	0.033	0.260714	0.210129	0.843871	0.150129	0	1	74	3	60; 74; 76	0	0
Q9Y5E3	SIMULATED-INTERNAL	571	577	50.3857	0.61216	0.992282	0.368143	0.101	0.536286	0.295543	0.8109	0.0878286	1	0	0	1	586	0	0
P98155	SIMULATED-INTERNAL	573	579	45.5429	0.674954	0.86729	0.681571	0.0141429	0.303286	0.202357	0.820214	0.0598857	1	0	0	1	583	0	0
Q49AR2	SIMULATED-INTERNAL	354	360	25.4143	0.534551	1.06659	0.501429	0.378857	0.114143	0.229771	0.786014	0.267443	0	0	0	2	343; 344	0	0
Q3SXM5	SIMULATED-INTERNAL	18	24	30.4714	0.212413	0.730029	0.274571	0.716286	0.00871429	0.000785714	0.983721	0.0512143	0	0	0	1	36	1	17
O94898	SIMULATED-INTERNAL	287	293	60.0143	0.479887	1.01155	0.530857	0.0227143	0.449714	0.0290429	0.917429	0.119443	1	0	0	1	280	1	295
Q56P03	SIMULATED-INTERNAL	89	95	84.3714	0.318243	0.91385	0.897143	0.0238571	0.0827143	0.492271	0.597043	0.420243	0	1	79	2	74; 79	6	81; 82; 85; 87; 89; 106
O94921	SIMULATED-INTERNAL	259	265	19.8143	0.913469	1.06166	0.259714	0.376286	0.354143	0.102843	0.815286	0.0366571	1	1	271	2	271; 281	0	0
P13686	SIMULATED-INTERNAL	7	13	60.0286	0.528427	1.1816	0.265286	0.603714	0.114714	0.0110143	1.00659	0.0914429	0	0	0	0	0	0	0
F2Z398	SIMULATED-INTERNAL	51	58	46.675	0.87495	0.962498	0.373375	0.235375	0.3965	0.0332625	0.948937	0.186112	0	0	0	0	0	0	0
O95424	SIMULATED-INTERNAL	66	73	26.5125	0.997576	1.06147	0.23575	0.63625	0.123625	0.117887	0.8666	0.0142125	1	0	0	0	0	0	0
Q8IX04	SIMULATED-INTERNAL	421	428	38.025	0.625286	0.949935	0.456375	0.010875	0.533	0.0320875	0.908475	0.3694	1	1	407	6	405; 406; 407; 416; 443; 447	0	0
A8MPY1	SIMULATED-INTERNAL	269	276	49.0125	0.55427	0.933392	0.166875	0.80425	0.021375	0.0001	1.10261	0.0307375	1	0	0	0	0	0	0
P58549	SIMULATED-INTERNAL	10	17	87.8875	0.732177	0.925961	0.949875	0.030875	0.01875	0.482875	0.7004	0.0532875	1	0	0	0	0	0	0
Q9P2T0	SIMULATED-INTERNAL	157	163	73.5857	0.286334	0.720874	0.755857	0.167286	0.0731429	0.00361429	0.905686	0.478257	0	0	0	3	142; 145; 150	0	0
Q8IUR6	SIMULATED-INTERNAL	160	166	90	0.345129	0.90113	0.814857	0.135429	0.0464286	0.372557	0.737014	0.360514	0	0	0	2	175; 176	0	0
Q86XR8	SIMULATED-INTERNAL	183	189	86.2	0.579351	1.13061	0.0784286	0.921429	0.00171429	0.442414	0.772529	0.498357	1	4	167; 198; 208; 209	4	167; 198; 208; 209	0	0
P57737	SIMULATED-INTERNAL	318	324	36.3571	0.548049	1.098	0.506286	0.136571	0.353143	0.0141571	0.901529	0.116457	0	0	0	0	0	0	0
Q8NE09	SIMULATED-INTERNAL	58	64	67.3286	0.283339	0.65308	0.431714	0.541429	0.0257143	0.167657	0.840586	0.140229	0	0	0	2	69; 70	0	0
Q86VY4	SIMULATED-INTERNAL	232	238	80.2	0.518029	0.954715	0.247	0.752	0.00171429	0.196729	0.801471	0.260571	0	0	0	1	229	1	227
F2Z333	SIMULATED-INTERNAL	152	158	83.4286	0.738457	1.03614	0.891143	0.0491429	0.0531429	0.265457	0.697043	0.0268	1	0	0	0	0	0	0
Q8N769	SIMULATED-INTERNAL	62	68	29.1286	0.903467	0.99299	0.707857	0.0811429	0.213571	0.474529	0.660657	0.563886	0	0	0	1	81	0	0
Q92696	SIMULATED-INTERNAL	241	247	52.7429	0.253044	0.616319	0.438571	0.215286	0.346143	0.0991	0.814729	0.0632571	1	0	0	0	0	0	0
Q14258	SIMULATED-INTERNAL	21	27	45.7857	0.609763	0.817365	0.755857	0.0302857	0.222571	0.00642857	0.786521	0.0106571	1	0	0	0	0	1	12
Q8WZ59	SIMULATED-INTERNAL	87	93	43.1429	0.813601	0.975665	0.0895714	0.909	0.00371429	0.000742857	1.00393	0.254114	1	0	0	2	79; 105	0	0
P43366	SIMULATED-INTERNAL	122	128	97.8714	0.480389	1.01892	0.598857	0.383857	0.0201429	0.0909429	0.8646	0.313586	1	2	136; 143	5	105; 131; 136; 141; 143	0	0
P01019	SIMULATED-INTERNAL	243	249	57.7429	0.529399	0.778749	0.0148571	0.984429	0.002	0.101814	0.909171	0.0531286	1	0	0	1	253	0	0
D6RIA3	SIMULATED-INTERNAL	879	885	72.5714	0.642916	1.01763	0.741	0.213429	0.048	0.547929	0.644186	0.8702	0	0	0	2	894; 899	0	0
P15692	SIMULATED-INTERNAL	164	170	80.8143	0.165826	0.766892	0.719143	0.204429	0.0767143	0.143014	0.844457	0.768986	0	0	0	7	147; 149; 152; 154; 156; 157; 161	0	0
O00230	SIMULATED-INTERNAL	19	25	76.5857	0.756749	1.20467	0.796714	0.171429	0.0262857	0.470529	0.693893	0.177743	0	0	0	1	43	1	32
Q9Y3L5	SIMULATED-INTERNAL	121	127	87.6429	0.660091	0.938609	0.626857	0.0792857	0.289	0.3813	0.792357	0.0374429	1	2	108; 117	3	104; 108; 117	0	0
Q86V35	SIMULATED-INTERNAL	181	187	77.6429	0.743424	1.13547	0.322857	0.608714	0.0632857	0.0124714	0.965886	0.0609571	0	0	0	0	0	0	0
Q96PC3	SIMULATED-INTERNAL	22	28	82.6714	0.699974	0.868873	0.436857	0.554429	0.0101429	0.0879571	0.881	0.0146714	1	0	0	2	13; 18	0	0
Q9UKY3	SIMULATED-INTERNAL	22	28	55.5714	0.425681	1.18231	0.568857	0.00728571	0.426857	0.0914143	0.751871	0.0305	1	0	0	2	33; 37	0	0
Q68DX3	SIMULATED-INTERNAL	525	534	57.87	0.956499	0.986851	0.3027	0.6919	0.0095	0.11291	0.82712	0.06351	1	0	0	0	0	0	0
P04554	SIMULATED-INTERNAL	76	85	159.06	0.936627	1.04961	0.8265	0.1791	0.0141	0.55462	0.65226	0.36581	1	0	0	1	96	0	0
Q9H009	SIMULATED-INTERNAL	101	110	45.99	0.720865	1.02343	0.3801	0.0978	0.5189	0.02135	1.00142	0.61688	1	3	82; 113; 127	4	82; 98; 113; 127	1	92
Q8NAA4	SIMULATED-INTERNAL	493	502	72.97	0.469079	0.783461	0.4982	0.0088	0.4972	0.27351	0.79056	0.06532	1	0	0	1	484	0	0
Q8NAA4	SIMULATED-INTERNAL	544	553	46.13	0.404296	0.76783	0.623	0.0547	0.3262	0.11433	0.82279	0.0679	1	0	0	1	527	1	557
O96020	SIMULATED-INTERNAL	15	24	99	0.342092	0.864086	0.7139	0.2616	0.0242	0.77015	0.57894	0.11558	0	1	31	6	11; 31; 32; 34; 40; 41	0	0
Q33E94	SIMULATED-INTERNAL	614	623	81.73	0.287089	1.06817	0.8904	0.0601	0.0487	0.61303	0.65327	0.22729	0	0	0	0	0	0	0
Q9NZ56	SIMULATED-INTERNAL	423	432	86.66	0.491863	1.04963	0.7978	0.025	0.1821	0.71065	0.60123	0.46777	0	0	0	3	409; 420; 444	3	432; 436; 440
Q8N5B7	SIMULATED-INTERNAL	246	255	13.79	0.620697	1.21775	0.3567	0.6121	0.0269	0.00131	0.9878	0.00349	1	0	0	2	258; 264	0	0
Q6MZN7	SIMULATED-INTERNAL	8	17	71.23	0	0	0.1902	0.8127	0.0053	0.19123	0.777385	0.08278	0	0	0	2	22; 33	0	0
P0DMV1	SIMULATED-INTERNAL	82	91	0	0	0	0	0	0	0	0	0	0	0	0	0	0	0	0
Q96JM4	SIMULATED-INTERNAL	1061	1070	48.62	0.667344	1.03415	0.4784	0.1049	0.4185	0.01374	0.8677	0.03206	0	0	0	2	1073; 1085	0	0
Q9NRW3	SIMULATED-INTERNAL	97	106	37.21	0.79995	0.838087	0.145	0.8533	0.0029	0.06284	0.85781	0.03016	1	0	0	1	85	0	0
Q9UMQ3	SIMULATED-INTERNAL	118	127	95.09	0.646895	1.07032	0.8259	0.1568	0.0199	0.79174	0.59858	0.07844	0	0	0	2	131; 132	0	0
Q53SF7	SIMULATED-INTERNAL	110	119	48.37	0.565368	1.00298	0.5765	0.0138	0.4177	0.24176	0.75568	0.06925	0	1	129	6	125; 129; 131; 135; 136; 137	0	0
P23083	SIMULATED-INTERNAL	31	40	59.87	0.749333	1.09433	0.4521	0.0033	0.5453	0.21781	0.76629	0.08862	1	0	0	0	0	0	0
Q9Y5Z0	SIMULATED-INTERNAL	438	447	59.5	0.418383	0.898929	0.765	0.0441	0.1914	0.21048	0.72705	0.0255	0	0	0	1	424	0	0
P08686	SIMULATED-INTERNAL	186	195	40	0.370979	0.91039	0.0176	0.9806	0.001	0.02173	0.98054	0.10927	1	0	0	3	180; 182; 199	0	0
Q9Y5H7	SIMULATED-INTERNAL	341	350	39.57	0.683435	1.31934	0.6156	0.011	0.3701	0.11061	0.83711	0.04583	0	0	0	4	324; 334; 338; 359	0	0
A8MXZ1	SIMULATED-INTERNAL	443	452	58.11	0.304915	0.80661	0.4939	0.2741	0.2382	0.52641	0.753625	0.7492	0	0	0	1	433	0	0
Q8IZY5	SIMULATED-INTERNAL	73	82	63.8	0	0	0.5816	0.3472	0.0696	0.35478	0.70048	0.07239	0	0	0	3	55; 61; 68	2	63; 70
O75663	SIMULATED-INTERNAL	209	218	43.21	0.544797	1.0396	0.0779	0.0104	0.9102	0.26891	0.79652	0.08544	1	0	0	0	0	2	208; 209
P30040	SIMULATED-INTERNAL	187	196	69.88	0.332454	0.676083	0.3239	0.6679	0.0079	0.32505	0.76157	0.05796	1	1	182	3	182; 204; 208	0	0
P21860	SIMULATED-INTERNAL	95	104	63.76	0.373185	0.939012	0.6902	0.0482	0.2583	0.05378	0.88227	0.03897	1	0	0	1	114	0	0
Q9HD42	SIMULATED-INTERNAL	17	26	91.9	0.572513	0.91857	0.0347	0.9684	0.0006	0.35554	0.76808	0.08569	1	2	13; 40	6	9; 13; 32; 34; 35; 40	0	0
Q5TGY3	SIMULATED-INTERNAL	638	647	71.87	0.84482	1.01317	0.7545	0.1332	0.1033	0.50169	0.65024	0.08651	1	0	0	1	618	1	633
Q13438	SIMULATED-INTERNAL	409	418	124.69	0.250543	1.09231	0.4382	0.5547	0.0028	0.93248	0.57619	0.10854	0	2	402; 438	2	402; 438	0	0
Q9C019	SIMULATED-INTERNAL	28	37	41.17	0.660936	1.42821	0.5553	0.2098	0.2451	0.00423	0.90066	0.04183	1	0	0	2	8; 53	0	0
Q9NTX5	SIMULATED-INTERNAL	180	189	37.73	0.625805	0.99126	0.3165	0.1561	0.538	0.2198	0.85856	0.08733	1	0	0	0	0	1	175
Q96DN2	SIMULATED-INTERNAL	74	83	45.35	0.493464	1.00674	0.6346	0.0207	0.3479	0.00043	0.81051	0.01071	0	0	0	0	0	0	0
P02675	SIMULATED-INTERNAL	374	383	43.17	0.724164	1.0346	0.4669	0.1914	0.3332	0.29499	0.7661	0.15728	1	0	0	1	367	2	368; 371
Q5VWZ2	SIMULATED-INTERNAL	228	237	104.58	0.336581	0.665701	0.7815	0.2126	0.0039	0.52795	0.778455	0.04685	1	0	0	2	215; 222	0	0
A3QJZ7	SIMULATED-INTERNAL	428	437	50.67	0	0	0.1235	0.7854	0.0928	0.06815	0.93425	0.03744	0	0	0	2	408; 451	0	0
Q6PJI9	SIMULATED-INTERNAL	128	137	31.12	0.612933	1.10888	0.474	0.0097	0.5121	0.05243	0.99025	0.25866	1	2	140; 155	2	140; 155	2	142; 146
Q96GE9	SIMULATED-INTERNAL	63	72	45.28	0.691927	0.93799	0.3965	0.5109	0.095	0.05774	0.91813	0.21987	1	0	0	1	45	0	0
Q9HB15	SIMULATED-INTERNAL	115	124	22.57	0.582077	0.991144	0.4547	0.1677	0.3722	0.02264	0.90126	0.04856	1	0	0	1	143	0	0
P19876	SIMULATED-INTERNAL	8	17	74.56	0.315846	0.753251	0.4736	0.5191	0.0059	0.07883	0.791555	0.08514	0	0	0	0	0	0	0
Q9HBH0	SIMULATED-INTERNAL	190	199	69.71	0.512193	0.844496	0.5247	0.4759	0.0067	0.1469	0.845675	0.0672	1	0	0	3	176; 203; 204	0	0
Q9NUU6	SIMULATED-INTERNAL	43	52	62.97	0.553966	0.969619	0.2879	0.6817	0.0201	0.00365	0.97956	0.17775	0	0	0	1	72	0	0
Q9UM07	SIMULATED-INTERNAL	312	321	59.81	0.391659	0.768096	0.3941	0.5286	0.0803	0.12523	0.87026	0.27128	1	0	0	3	329; 331; 333	0	0
P55084	SIMULATED-INTERNAL	458	467	20.42	0.715902	1.24553	0.4543	0.0365	0.5011	0.09794	0.726235	0.101	1	0	0	2	447; 474	0	0
P13682	SIMULATED-INTERNAL	479	488	74.35	0.871592	0.978824	0.7567	0.0925	0.1401	0.24042	0.76378	0.04738	1	0	0	3	472; 500; 506	2	495; 497
Q96FJ0	SIMULATED-INTERNAL	222	231	59.66	0.42595	1.18637	0.6334	0.275	0.0908	0.46419	0.74413	0.30151	0	0	0	0	0	1	242
O94829	SIMULATED-INTERNAL	48	57	56.49	0.503992	1.14635	0.2638	0.7329	0.0012	0.14174	0.82578	0.08066	1	2	28; 42	3	28; 42; 70	0	0
O75608	SIMULATED-INTERNAL	110	119	25.2	0.690423	1.18521	0.2013	0.2498	0.5465	0.1806	0.79247	0.15454	1	2	97; 105	4	90; 97; 105; 135	0	0
P54855	SIMULATED-INTERNAL	147	156	11.82	0.466597	1.1972	0.4198	0.1049	0.4772	0.02416	0.90416	0.03036	1	0	0	4	129; 135; 136; 140	1	144
Q9NWL6	SIMULATED-INTERNAL	610	619	79.32	0.406575	0.780216	0.2769	0.6993	0.0232	0.33441	0.779765	0.06439	1	0	0	3	601; 623; 639	1	608
P11926	SIMULATED-INTERNAL	147	156	39.88	0.613374	1.16463	0.3295	0.0061	0.6663	0.17242	0.85211	0.08961	1	2	141; 161	3	141; 161; 169	0	0
Q9HB96	SIMULATED-INTERNAL	421	430	54.05	0.365386	0.94374	0.507	0.47	0.0194	0.0847	0.88946	0.14885	1	0	0	1	447	0	0
P31415	SIMULATED-INTERNAL	224	233	46.53	0.459117	0.852969	0.4601	0.0126	0.5247	0.09075	0.9017	0.27331	1	0	0	4	217; 220; 221; 245	2	213; 216
Q9HCJ6	SIMULATED-INTERNAL	235	240	50.8667	0.54202	0.937671	0.0366667	0.959667	0.005	0.160567	0.892	0.0457	1	0	0	2	217; 222	0	0
Q96MN2	SIMULATED-INTERNAL	334	339	28.7667	0.34765	1.06978	0.207667	0.782333	0.00716667	0.00298333	0.95565	0.117933	0	0	0	5	316; 319; 352; 357; 359	0	0
Q5T7P2	SIMULATED-INTERNAL	19	24	103.183	0.95304	1.04622	0.963833	0.0136667	0.0188333	0.00243333	0.629642	0	1	0	0	4	15; 28; 32; 36	2	17; 26
A0A0C4DH43	SIMULATED-INTERNAL	107	112	0	0	0	0	0	0	0	0	0	1	0	0	2	92; 96	0	0
Q9BZL4	SIMULATED-INTERNAL	566	571	82.1167	0.49713	0.9351	0.297	0.695667	0.00866667	0.64825	0.727783	0.983417	0	0	0	3	547; 577; 583	5	556; 559; 560; 564; 566
Q9Y6M0	SIMULATED-INTERNAL	73	78	45.3667	0.603223	1.04379	0.436667	0.0101667	0.538333	0.0209833	0.876533	0.0642833	1	0	0	0	0	0	0
Q96C55	SIMULATED-INTERNAL	183	188	68.75	0.750802	0.909312	0.552333	0.326833	0.1335	0.290533	0.6534	0.138233	1	0	0	0	0	1	193
Q9H0D6	SIMULATED-INTERNAL	160	165	35.6	0.833405	1.54236	0.576167	0.3265	0.0951667	0.204767	0.795283	0.2138	1	3	142; 152; 172	3	142; 152; 172	1	176
Q8N3J3	SIMULATED-INTERNAL	33	38	76.3833	0.300528	0.928742	0.854333	0.0573333	0.089	0.457567	0.702283	0.295467	0	0	0	0	0	2	46; 47
Q9H773	SIMULATED-INTERNAL	103	108	10.65	0.817157	1.07133	0.00716667	0.992167	0.00183333	0.0167833	0.958633	0.810467	1	1	121	1	121	0	0
Q8NGZ5	SIMULATED-INTERNAL	231	236	79.75	0.689683	0.940929	0.744667	0.243167	0.00783333	0.0216667	0.8959	0.0147667	1	0	0	1	239	0	0
Q4VXA5	SIMULATED-INTERNAL	123	128	40.6	0.916828	1.16106	0.484667	0.117167	0.400333	0.0458667	0.882567	0.171283	1	0	0	0	0	0	0
Q9Y6X2	SIMULATED-INTERNAL	160	165	33.3667	0.371423	1.14619	0.506167	0.0248333	0.467	0.23125	0.847167	0.2686	1	1	183	1	183	0	0
P07814	SIMULATED-INTERNAL	748	753	78.5	0.197905	0.920407	0.4205	0.508333	0.0676667	0.35905	0.825883	0.80615	1	1	733	4	733; 768; 770; 771	5	739; 745; 746; 747; 754
Q8IVF2	SIMULATED-INTERNAL	406	411	91.7667	0.374182	1.02008	0.837667	0.0461667	0.111833	0.653717	0.657683	0.7655	0	0	0	1	422	1	397
O14753	SIMULATED-INTERNAL	80	85	82.3333	0.503472	1.12787	0.8275	0.0761667	0.0965	0.471783	0.69615	0.293867	0	0	0	1	104	0	0
P0DML2	SIMULATED-INTERNAL	31	36	0	0	0	0	0	0	0	0	0	1	0	0	0	0	0	0
Q96MU6	SIMULATED-INTERNAL	591	596	64.6167	0.699598	0.963425	0.688833	0.230833	0.0628333	0.182783	0.837867	0.0450333	1	2	587; 615	2	587; 615	2	582; 584
O14556	SIMULATED-INTERNAL	76	81	12.6	0.791277	1.443	0.151333	0.00666667	0.836167	0.185333	0.80705	0.76725	1	0	0	3	68; 97; 100	0	0
P33908	SIMULATED-INTERNAL	582	587	21.4667	0.487637	1.05905	0.5695	0.0576667	0.376833	0.0681333	0.7338	0.0515667	1	0	0	2	563; 566	0	0
Q9BZK7	SIMULATED-INTERNAL	246	251	18.5833	0.720248	1.07932	0.3925	0.00133333	0.610167	0.192367	0.853133	0.347333	1	1	266	3	226; 254; 266	0	0
P19021	SIMULATED-INTERNAL	317	322	75.3	0.451673	0.920842	0.4955	0.135167	0.370333	0.0271667	0.8867	0.390283	1	0	0	0	0	0	0
P05783	SIMULATED-INTERNAL	407	412	96.3	0.48999	1.05387	0.436667	0.0111667	0.547833	0.455067	0.796225	0.121933	0	2	417; 426	2	417; 426	6	398; 399; 401; 404; 420; 422
Q8IYU2	SIMULATED-INTERNAL	91	96	65.8667	0.726657	0.926016	0.6625	0.22	0.119667	0.100583	0.766367	0.03835	1	0	0	5	86; 87; 111; 112; 116	0	0
Q96BY2	SIMULATED-INTERNAL	6	11	59.8333	0.835365	1.00698	0.0968333	0.9035	0.00366667	0.277333	0.914067	0.109733	1	0	0	1	19	0	0
Q8NEX6	SIMULATED-INTERNAL	65	70	42.5167	0.888893	1.18165	0.589167	0.1415	0.281667	0.00025	0.991567	0.0141333	0	0	0	5	45; 49; 54; 57; 62	0	0
O43583	SIMULATED-INTERNAL	126	131	45.5333	0.717692	1.03663	0.109	0.0278333	0.861667	0.116267	0.9067	0.436483	1	1	107	7	107; 108; 109; 114; 119; 142; 151	0	0
Q96LJ7	SIMULATED-INTERNAL	122	127	19.3	0.723517	1.14921	0.390833	0.6045	0.0103333	0.0335667	0.832783	0.114717	1	1	106	1	106	1	133
Q8IU85	SIMULATED-INTERNAL	92	97	30.9	0.613892	0.908795	0.186167	0.00283333	0.812167	0.0583333	0.909383	0.120917	1	0	0	3	75; 77; 113	0	0
O14523	SIMULATED-INTERNAL	662	667	75.9167	0.683357	1.08424	0.586	0.393667	0.0206667	0.580283	0.668633	0.36365	0	0	0	4	645; 655; 677; 678	5	660; 662; 670; 672; 674
Q9GZU8	SIMULATED-INTERNAL	10	15	93.4	0.634497	0.945611	0.478833	0.270833	0.270833	0.438483	0.83735	0.900433	1	0	0	2	26; 34	1	17
P02794	SIMULATED-INTERNAL	55	60	41.0667	0.581545	0.879795	0.0528333	0.944333	0.00466667	0.1869	0.807417	0.22705	1	2	69; 72	3	50; 69; 72	0	0
Q8N6L7	SIMULATED-INTERNAL	12	17	65.2333	0.832022	0.987962	0.164167	0.825	0.00483333	0.000116667	1.04941	0.0152833	0	0	0	0	0	0	0
Q00889	SIMULATED-INTERNAL	424	429	82.5333	0.411098	1.34067	0.548167	0.0258333	0.431833	0.180117	0.838808	0.149333	0	0	0	2	406; 411	0	0
A0A0U1RRK4	SIMULATED-INTERNAL	36	41	0	0	0	0	0	0	0	0	0	1	0	0	2	23; 31	0	0
P49006	SIMULATED-INTERNAL	103	108	90.35	0.862672	0.965885	0.772667	0.0338333	0.201333	0.608483	0.689967	0.90815	1	4	83; 88; 95; 99	9	83; 87; 88; 89; 90; 91; 95; 96; 99	5	93; 101; 116; 117; 119
Q9H3M7	SIMULATED-INTERNAL	129	134	61.2167	0.663623	1.02527	0.6655	0.00816667	0.325	0.311717	0.785667	0.0819833	1	4	115; 117; 140; 141	5	115; 117; 126; 140; 141	0	0
Q16348	SIMULATED-INTERNAL	6	11	114.15	0.543248	1.00758	0.7945	0.201333	0.0185	0.729333	0.656783	0.0745	0	0	0	1	31	0	0
Q86UX7	SIMULATED-INTERNAL	196	201	87	0.381168	0.860592	0.692833	0.266167	0.0405	0.578083	0.67505	0.229683	0	0	0	0	0	0	0
P0C851	SIMULATED-INTERNAL	122	127	93.2	0.82675	0.935774	0.2455	0.745333	0.00383333	0.200817	0.817825	0.0226333	1	0	0	5	115; 116; 117; 119; 131	1	132
Q9H467	SIMULATED-INTERNAL	84	89	57.1333	0.613365	1.11814	0.175333	0.821833	0.006	0.5996	0.710533	0.465967	0	1	93	1	93	0	0
O95479	SIMULATED-INTERNAL	117	122	56.05	0.505832	1.15689	0.0085	0.991667	0.00116667	0.268583	0.8234	0.1093	1	0	0	2	99; 112	1	117
P04080	SIMULATED-INTERNAL	74	79	101.15	0.412347	0.721298	0.870833	0.0198333	0.113167	0.284683	0.74945	0.0769833	1	1	91	3	56; 89; 91	2	72; 83
P12319	SIMULATED-INTERNAL	33	38	42.0833	0.769243	1.24089	0.601667	0.00583333	0.388	0.264583	0.779017	0.0548	1	0	0	2	29; 43	0	0
Q03052	SIMULATED-INTERNAL	0	5	84.96	0.542654	1.20404	0.7688	0.185	0.056	0.8733	0.76474	0.54508	0	0	0	0	0	0	0
Q8IWP9	SIMULATED-INTERNAL	178	183	48.25	0.80396	1.01331	0.0336667	0.966333	0.00133333	0.303883	0.8116	0.7167	1	0	0	1	193	1	167
P47898	SIMULATED-INTERNAL	94	99	33.1333	0.893138	1.05121	0.359333	0.637	0.00483333	0.00911667	0.890933	0.01315	1	0	0	0	0	0	0
Q7L273	SIMULATED-INTERNAL	282	287	31.6167	0.46356	0.882002	0.740667	0.0261667	0.238833	0.04475	0.784633	0.0558667	1	3	279; 291; 302	3	279; 291; 302	0	0
Q8IYT3	SIMULATED-INTERNAL	385	390	97.25	0.459642	1.09629	0.0596667	0.942167	0.0005	0.434967	0.737083	0.19915	0	0	0	2	382; 396	0	0
Q9NP78	SIMULATED-INTERNAL	188	193	40.5333	0.391627	0.960187	0.003	0.9955	0.00283333	0.00261667	1.00148	0.111433	1	0	0	2	176; 182	0	0
Q9P1V8	SIMULATED-INTERNAL	25	30	99.0167	0.328225	0.823312	0.9335	0.0428333	0.0236667	0.726933	0.66315	0.9806	0	0	0	2	42; 46	0	0
Q01780	SIMULATED-INTERNAL	231	236	59.6333	0.229303	1.08351	0.689167	0.287833	0.025	0.668867	0.695217	0.416433	0	1	218	1	218	0	0
Q6IF00	SIMULATED-INTERNAL	304	309	58.1667	0.639342	1.07754	0.2265	0.764833	0.0143333	0.140717	0.811667	0.09	1	0	0	2	296; 323	0	0
Q6NUK4	SIMULATED-INTERNAL	53	58	32.55	0.654395	1.05289	0.0546667	0.941	0.00433333	0.0005	1.02963	0.0076	1	0	0	2	33; 69	0	0
Q8N8M0	SIMULATED-INTERNAL	145	150	74.3167	0.594588	0.906711	0.120333	0.879167	0.00233333	0.214717	0.772417	0.12275	0	0	0	2	133; 155	0	0
P29536	SIMULATED-INTERNAL	380	385	30.5333	0.622858	0.886922	0.101167	0.893333	0.006	0.0192333	0.93865	0.264067	0	0	0	2	362; 402	0	0
Q96N66	SIMULATED-INTERNAL	451	456	128.833	0.34399	1.09074	0.933167	0.039	0.0221667	0.423717	0.6408	0.0171333	0	1	468	1	468	1	459
Q8TE96	SIMULATED-INTERNAL	213	218	63.5167	0.554742	1.02646	0.436167	0.558667	0.00716667	0.276767	0.76225	0.1973	0	0	0	1	193	0	0
Q9Y536	SIMULATED-INTERNAL	151	156	75.6833	0.508377	1.03082	0.449833	0.0156667	0.532833	0.268833	0.783367	0.09605	1	0	0	2	131; 133	0	0
Q7Z769	SIMULATED-INTERNAL	244	249	43.05	0.629982	1.06266	0.5695	0.413833	0.0103333	0.00116667	0.943933	0.0137	1	0	0	1	260	0	0
P17540	SIMULATED-INTERNAL	385	390	36.35	0.543915	0.884914	0.00766667	0.991833	0.000833333	0.05545	0.926583	0.292333	1	0	0	3	399; 400; 408	1	393
O95218	SIMULATED-INTERNAL	94	99	87.35	0.536148	0.769089	0.651167	0.1935	0.149333	0.286733	0.794517	0.17385	1	0	0	0	0	4	83; 90; 93; 102
Q9BX97	SIMULATED-INTERNAL	114	119	78.9333	0.554593	1.0826	0.0828333	0.918667	0.00116667	0.18525	0.81495	0.0834833	1	0	0	1	95	0	0
Q07954	SIMULATED-INTERNAL	4012	4017	25.75	0.578667	0.91633	0.3765	0.00483333	0.619833	0.238033	0.78085	0.1833	1	0	0	2	3993; 4025	0	0
Q13619	SIMULATED-INTERNAL	290	295	30.35	0.46489	1.12652	0.0656667	0.927833	0.0055	0.109517	0.847417	0.179117	1	1	284	2	284; 305	0	0
P48052	SIMULATED-INTERNAL	142	147	50.0667	0.454257	0.908928	0.294167	0.0623333	0.640333	0.306317	0.766333	0.141633	1	0	0	1	162	0	0
O60687	SIMULATED-INTERNAL	45	50	64.2167	0.522138	0.91196	0.697667	0.0231667	0.278667	0.211783	0.821667	0.0401333	0	0	0	0	0	0	0
A2RUB6	SIMULATED-INTERNAL	555	560	102.9	0.695527	1.17551	0.520833	0.484833	0.00316667	0.456433	0.694783	0.311433	1	0	0	2	547; 567	0	0
A6NGH7	SIMULATED-INTERNAL	97	102	100.6	0.461942	0.968341	0.758833	0.210833	0.0285	0.619517	0.64595	0.3601	0	0	0	2	83; 88	0	0
A6NDR6	SIMULATED-INTERNAL	100	105	61.0333	0.642438	0.996658	0.636667	0.191	0.1775	0.559283	0.77015	0.5862	0	0	0	0	0	0	0
Q8NFI4	SIMULATED-INTERNAL	172	177	55.5333	0.636062	0.933745	0.0241667	0.975667	0.00116667	0.362733	0.828667	0.138817	0	0	0	5	153; 160; 163; 186; 190	0	0
O60242	SIMULATED-INTERNAL	656	661	74.3	0.517208	0.97917	0.0868333	0.913167	0.00266667	0.339367	0.815817	0.0322	1	0	0	0	0	0	0
Q9Y2M5	SIMULATED-INTERNAL	402	407	26.1	0.612008	1.05645	0.547667	0.0451667	0.400333	0.163	0.837917	0.166417	1	1	388	1	388	0	0
P51688	SIMULATED-INTERNAL	134	139	44.2167	0.484678	0.916574	0.5095	0.169333	0.320667	0.1869	0.890167	0.138833	1	0	0	3	123; 124; 156	0	0
P00751	SIMULATED-INTERNAL	173	178	57.5667	0.594707	0.992573	0.554833	0.0153333	0.4265	0.353183	0.75505	0.139233	1	0	0	0	0	2	179; 181
P82912	SIMULATED-INTERNAL	146	152	39.0571	0.614113	1.05943	0.0757143	0.00857143	0.915857	0.163086	0.9135	0.488914	1	0	0	2	140; 142	0	0
Q9HCE6	SIMULATED-INTERNAL	768	774	88.5429	0.393334	0.708277	0.786286	0.164714	0.0441429	0.196357	0.7885	0.0323857	0	0	0	1	754	0	0
Q9ULX5	SIMULATED-INTERNAL	205	211	66.7857	0.607341	0.736175	0.711286	0.113429	0.167857	0.504771	0.685586	0.0486714	1	0	0	0	0	0	0
O60931	SIMULATED-INTERNAL	148	154	70.6	0.421183	0.696972	0.312571	0.338429	0.373857	0.00161429	0.991171	0.0211429	1	0	0	0	0	2	141; 143
C4AMC7	SIMULATED-INTERNAL	163	169	54.0714	0.664641	0.927386	0.692	0.210571	0.0995714	0.271857	0.748929	0.577671	1	0	0	3	147; 182; 183	0	0
O94762	SIMULATED-INTERNAL	29	33	60.18	0.545436	1.01611	0.4816	0.503	0.0098	0.17358	0.81158	0.07468	1	1	22	4	21; 22; 43; 46	2	28; 36
Q96H86	SIMULATED-INTERNAL	291	295	59.18	0.88619	1.13824	0.6106	0.2036	0.1574	0.28606	0.72932	0.09984	1	0	0	1	313	0	0
Q86VS3	SIMULATED-INTERNAL	795	799	49.76	0.502268	0.898524	0.2062	0.792	0.0026	0.1017	0.89252	0.10562	0	0	0	1	808	0	0
Q99990	SIMULATED-INTERNAL	57	61	88.7	0.536534	0.879152	0.823	0.1456	0.031	0.56384	0.63794	0.09518	0	0	0	2	53; 70	2	46; 62
Q9NQR1	SIMULATED-INTERNAL	73	77	99.42	0.356456	0.959902	0.8386	0.0396	0.1088	0.70896	0.67596	0.10636	0	0	0	1	94	0	0
Q16587	SIMULATED-INTERNAL	322	325	66.05	0.84715	1.12968	0.43325	0.081	0.467	0.137	0.78265	0.048375	1	0	0	4	302; 311; 333; 339	1	327
P0DO97	SIMULATED-INTERNAL	28	31	0	0	0	0	0	0	0	0	0	0	0	0	0	0	0	0
Q6P4F7	SIMULATED-INTERNAL	526	529	85.075	0.309275	0.916594	0.80125	0.1265	0.075	0.521375	0.6801	0.344625	0	0	0	0	0	0	0
Q9Y2B4	SIMULATED-INTERNAL	22	25	93.675	0.669812	1.14181	0.4565	0.5285	0.014	0.564	0.700675	0.067825	0	0	0	6	6; 7; 10; 16; 32; 44	0	0
Q12929	SIMULATED-INTERNAL	792	795	78.025	0.395182	1.14868	0.03075	0.964	0.00325	0.5613	0.759775	0.165675	0	1	781	2	781; 803	3	787; 790; 791
Q6ZQV5	SIMULATED-INTERNAL	42	45	61.45	0.02036	1	0.35875	0.643	0.0005	0.2861	0.819575	0.231625	1	0	0	0	0	0	0
P17538	SIMULATED-INTERNAL	107	110	49.4	0.710017	1.14498	0.59425	0.0105	0.3885	0.03845	0.86035	0.164525	1	0	0	2	102; 125	0	0
P41247	SIMULATED-INTERNAL	242	245	37.25	0.586827	1.08666	0.00225	0.998	0	0.05945	0.922687	0.119525	0	0	0	3	228; 230; 248	0	0
Q9HAA7	SIMULATED-INTERNAL	62	65	35.625	0	0	0.37575	0.4765	0.142	0.3641	0.7554	0.21755	0	0	0	0	0	0	0
Q8IZF4	SIMULATED-INTERNAL	70	73	35.625	0.37001	0.814024	0.60775	0.01175	0.39	0.09365	0.852725	0.085975	0	0	0	1	79	0	0
P63165	SIMULATED-INTERNAL	11	14	82.225	0.293467	0.686114	0.7485	0.245	0.02125	0.581625	0.680075	0.07485	0	4	7; 17; 23; 25	4	7; 17; 23; 25	3	2; 9; 10
Q16587	SIMULATED-INTERNAL	82	85	49.5	0.656885	1.13543	0.76725	0.046	0.1855	0.315175	0.67045	0.54485	1	0	0	1	88	0	0
Q14106	SIMULATED-INTERNAL	82	85	47.775	0.63961	0.861028	0.27725	0.72175	0.00375	0.146775	0.8217	0.047075	1	0	0	1	73	0	0
P62249	SIMULATED-INTERNAL	48	51	52.675	0.62772	1.04909	0.24625	0.72525	0.0225	0.06285	0.91675	0.1396	1	2	33; 60	2	33; 60	0	0
Q9NTX7	SIMULATED-INTERNAL	342	345	67.225	0.605773	1.01675	0.62425	0.106	0.267	0.600525	0.7275	0.835425	0	0	0	0	0	1	340
Q9BU19	SIMULATED-INTERNAL	81	84	33.175	0.44045	0.977912	0.10975	0.69525	0.192	0.26475	0.858475	0.57495	0	0	0	1	78	0	0
Q96CC6	SIMULATED-INTERNAL	642	645	44.55	0.465642	0.833768	0.78525	0.133	0.0875	0.01145	0.902975	0.026575	0	0	0	0	0	0	0
Q9UD71	SIMULATED-INTERNAL	135	138	105.15	0.516493	1.16324	0.347	0.64925	0.00175	0.812925	0.710825	0.686725	1	0	0	2	143; 152	1	148
Q8WV92	SIMULATED-INTERNAL	7	10	120.325	0.467362	0.894789	0.70425	0.29275	0.00275	0.600425	0.6703	0.069575	0	1	20	2	3; 20	0	0
Q14533	SIMULATED-INTERNAL	319	322	96.1	0.65053	1.38247	0.01225	0.98825	0.0005	0.373125	0.816025	0.063825	1	3	300; 305; 340	3	300; 305; 340	2	314; 318
P13762	SIMULATED-INTERNAL	150	153	45	0.78374	1.28631	0.73475	0.07825	0.18875	0.072775	0.7947	0.385175	1	0	0	2	134; 168	0	0
P19532	SIMULATED-INTERNAL	175	178	90.75	0.694383	0.983074	0.59475	0.162	0.23425	0.61995	0.76445	0.86385	1	0	0	0	0	0	0
Q96A09	SIMULATED-INTERNAL	356	359	51.725	0.683022	1.16633	0.69725	0.2105	0.106	0.13265	0.85835	0.067175	1	0	0	0	0	0	0
O43680	SIMULATED-INTERNAL	117	120	41.4	0.94778	1.15589	0.012	0.98575	0.0015	0.1681	0.866275	0.3145	1	0	0	4	97; 103; 114; 139	0	0
Q13151	SIMULATED-INTERNAL	200	203	46.45	0.440135	0.999076	0.9365	0.02925	0.03575	0.7092	0.5432	0.09355	0	0	0	1	211	0	0
Q2M296	SIMULATED-INTERNAL	202	205	23.875	0.659415	1.05602	0.21975	0.0025	0.78175	0.13555	0.940625	0.2797	1	0	0	2	216; 219	0	0
Q86XE3	SIMULATED-INTERNAL	362	365	59.875	0.51807	0.91659	0.07475	0.923	0.0045	0.0466	0.951175	0.084125	0	0	0	3	349; 350; 352	0	0
Q6ZTC4	SIMULATED-INTERNAL	200	203	65.05	0.99995	1	0.82225	0.0235	0.15425	0.696625	0.695462	0.300475	0	0	0	1	206	0	0
P98196	SIMULATED-INTERNAL	191	194	43.625	0.618772	0.9128	0.3195	0.2265	0.45825	0.483475	0.7572	0.15945	1	0	0	1	199	0	0
Q96FA7	SIMULATED-INTERNAL	211	214	25.8	0.958725	1.7314	0.26875	0.729	0.00675	0.310975	0.830025	0.103925	0	0	0	4	197; 198; 218; 219	1	215
Q8N543	SIMULATED-INTERNAL	118	121	44.125	0.520342	1.05758	0.0735	0.92475	0.0025	0.067475	0.910125	0.084475	0	1	105	3	105; 106; 132	2	128; 131
P24593	SIMULATED-INTERNAL	191	194	78.975	0.662813	1.46249	0.26175	0.69025	0.0375	0.6318	0.660675	0.1527	1	0	0	1	204	0	0
Q9UKI9	SIMULATED-INTERNAL	109	112	55.55	0.468665	1.09725	0.3765	0.5115	0.102	0.41815	0.77195	0.811375	0	0	0	0	0	0	0
Q96PL1	SIMULATED-INTERNAL	45	48	47.05	0.708723	0.904036	0.4535	0.5225	0.021	0.017475	0.9202	0.031725	1	0	0	3	26; 33; 54	2	55; 59
P40855	SIMULATED-INTERNAL	176	179	45.4	0.634243	1.07044	0.02875	0.96575	0.00525	0.24265	0.843575	0.84225	1	2	193; 198	3	185; 193; 198	0	0
Q9UI12	SIMULATED-INTERNAL	419	422	73.725	0.515118	0.909079	0.471	0.52375	0.0035	0.283375	0.8048	0.121425	1	0	0	2	425; 434	0	0
P42081	SIMULATED-INTERNAL	19	22	79.425	0.431603	1.0137	0.53825	0.45125	0.012	0.004725	0.872437	0.1162	0	0	0	1	27	0	0
P05111	SIMULATED-INTERNAL	35	38	47.125	0.613277	0.957692	0.07175	0.928	0.00325	0.07465	0.8777	0.61185	0	0	0	1	32	0	0
Q8N163	SIMULATED-INTERNAL	505	508	82.025	0.632012	0.990593	0.75525	0.2175	0.03475	0.6354	0.699625	0.584275	1	0	0	0	0	1	495
Q8N5C1	SIMULATED-INTERNAL	244	247	64.9	0.67917	1.39334	0.47975	0.50275	0.02525	0.32265	0.846225	0.10355	1	0	0	1	236	1	238
Q4G0F5	SIMULATED-INTERNAL	170	173	35.275	0.864525	1.03553	0.25975	0.023	0.71725	0.0522	0.939025	0.1419	1	1	186	5	163; 180; 182; 186; 192	0	0
P02533	SIMULATED-INTERNAL	186	189	56.7	0.544922	0.903649	0.0085	0.99	0.00175	0.086325	0.916625	0.166875	1	0	0	3	167; 175; 203	0	0
Q9Y6K1	SIMULATED-INTERNAL	439	442	71.125	0.21346	0.672563	0.59875	0.14825	0.2645	0.42	0.80135	0.7536	0	1	420	6	420; 429; 433; 455; 456; 459	0	0
O43869	SIMULATED-INTERNAL	114	117	24.75	0.914265	1.05993	0.208	0.7885	0.0065	0.000775	0.946075	0.00525	1	0	0	1	130	0	0
P30203	SIMULATED-INTERNAL	30	33	67.7	0.517153	0.793363	0.75425	0.0625	0.1695	0.659175	0.66385	0.142475	0	0	0	0	0	0	0
P32119	SIMULATED-INTERNAL	0	3	95.9667	0.214357	0.459329	0.949667	0.011	0.034	0.874133	0.6956	0.0291333	0	2	10; 16	2	10; 16	1	3
P34995	SIMULATED-INTERNAL	396	399	83.925	0.587093	0.862892	0.84375	0.12175	0.036	0.687325	0.600262	0.049875	0	0	0	0	0	0	0
Q9BQQ7	SIMULATED-INTERNAL	1	4	85.1	0.378825	0.688767	0.93	0.0295	0.03925	0.798775	0.7354	0.054225	0	0	0	2	9; 20	0	0
O95273	SIMULATED-INTERNAL	64	67	50.8	0.698775	1.3115	0.21825	0.6955	0.08075	0.174375	0.802425	0.089925	1	0	0	1	87	0	0
Q99788	SIMULATED-INTERNAL	345	348	90.175	0.309022	0.688011	0.92375	0.03825	0.0435	0.453775	0.614825	0.04285	0	0	0	3	325; 327; 355	5	339; 342; 345; 349; 352
Q5JVG2	SIMULATED-INTERNAL	356	359	59.55	0.49736	0.957592	0.37125	0.16325	0.46225	0.34925	0.772375	0.0533	0	1	340	4	340; 363; 375; 376	0	0
O96033	SIMULATED-INTERNAL	8	11	27.8	0.754277	1.12467	0.057	0.03625	0.90275	0.055	0.95615	0.21075	1	0	0	1	14	1	15
A6NED2	SIMULATED-INTERNAL	155	158	71.075	0.772182	1.04234	0.90925	0.05175	0.04275	0.205925	0.810825	0.0959	0	0	0	0	0	1	145
Q13286	SIMULATED-INTERNAL	428	431	44.05	0.44535	0.90069	0.035	0.96575	0.002	0.0134	0.875425	0.016425	1	0	0	0	0	0	0
Q96EP1	SIMULATED-INTERNAL	618	621	64.925	0.507955	1.04882	0.75525	0.23375	0.00475	0.142625	0.824	0.034175	1	0	0	0	0	0	0
Q8NDV1	SIMULATED-INTERNAL	136	139	56.175	0.47198	0.834699	0.5585	0.38575	0.04825	0.1073	0.8524	0.140325	1	0	0	1	145	0	0
P49747	SIMULATED-INTERNAL	663	666	38.85	0.654645	1.00161	0.22825	0.0145	0.755	0.357925	0.85905	0.0862	1	0	0	4	669; 677; 679; 680	0	0
O15397	SIMULATED-INTERNAL	878	881	93.975	0.301757	0.843716	0.20275	0.78575	0.00925	0.194675	0.850875	0.21485	0	0	0	3	873; 889; 892	0	0
Q7Z6I5	SIMULATED-INTERNAL	100	103	59.15	0.99995	1	0.766	0.16675	0.08475	0.2092	0.74485	0.1995	0	0	0	0	0	0	0
O60701	SIMULATED-INTERNAL	367	370	34.275	0.619973	1.53947	0.7285	0.01675	0.25475	0.332675	0.792825	0.073825	1	0	0	1	355	0	0
Q8WWH5	SIMULATED-INTERNAL	182	185	33.55	0.42653	0.912848	0.01075	0.986	0.00325	0.333725	0.84655	0.2246	1	2	176; 204	5	172; 176; 188; 204; 205	1	174
O95236	SIMULATED-INTERNAL	88	91	102.2	0.21017	0.662023	0.6	0.3785	0.0155	0.149225	0.8558	0.062275	0	1	85	5	70; 76; 77; 85; 107	0	0
Q9Y6A2	SIMULATED-INTERNAL	277	280	44.9	0.537748	1.21189	0.04825	0.94425	0.00975	0.384575	0.87885	0.1456	1	0	0	1	266	0	0
Q8N264	SIMULATED-INTERNAL	314	317	27.2	0.454483	1.15794	0.00525	0.99375	0.001	0.144325	0.90135	0.506325	0	0	0	3	300; 324; 331	0	0
Q96S19	SIMULATED-INTERNAL	5	8	49.075	0.74593	1.00753	0.40225	0.59125	0.0075	0.442425	0.77635	0.16495	1	1	11	1	11	0	0
Q8NFY4	SIMULATED-INTERNAL	331	334	49.9	0.68768	0.977929	0.158	0.4855	0.36875	0.188	0.88285	0.217275	1	0	0	4	338; 341; 345; 348	0	0
Q6ZP29	SIMULATED-INTERNAL	97	100	39.775	0.565078	0.905115	0.26575	0.63825	0.0765	0.0009	0.947775	0.018175	1	0	0	1	120	0	0
Q8TDM6	SIMULATED-INTERNAL	379	382	87.175	0.38082	0.969064	0.02325	0.9755	0.001	0.263225	0.790025	0.308225	0	0	0	2	385; 391	0	0
Q8IVB4	SIMULATED-INTERNAL	419	422	32.375	0.42571	0.825467	0.32275	0.6425	0.02625	0.004175	0.91225	0.014825	1	0	0	1	426	0	0
Q8NHA6	SIMULATED-INTERNAL	292	295	30.325	0.99998	1.00456	0.49675	0.44825	0.046	0.0775	0.8964	0.0387	1	0	0	6	278; 301; 304; 308; 309; 313	0	0
B8ZZ34	SIMULATED-INTERNAL	43	46	79.025	0	0	0.895	0.03025	0.0645	0.703925	0.573225	0.050475	0	0	0	0	0	0	0
Q8N4V1	SIMULATED-INTERNAL	77	80	89.875	0.719812	0.956664	0.509	0.447	0.0385	0.324875	0.810925	0.052325	1	0	0	1	68	3	80; 83; 89
Q99661	SIMULATED-INTERNAL	303	306	82.15	0.779203	1.07902	0.41125	0.3235	0.28425	0.0131	0.9195	0.11705	1	2	286; 297	3	286; 295; 297	1	301
Q9Y6G5	SIMULATED-INTERNAL	144	147	68.675	0.543945	0.967153	0.41075	0.068	0.5115	0.2282	0.805275	0.126625	1	1	154	3	133; 152; 154	2	136; 155
Q5XKE5	SIMULATED-INTERNAL	59	62	55.275	0.09148	0.39098	0.6355	0.15275	0.20775	0.3325	0.74135	0.437	1	0	0	1	69	0	0
P11464	SIMULATED-INTERNAL	21	24	12.275	0.802142	1.17243	0.0065	0.9925	0.00225	0.056625	0.913388	0.209875	0	0	0	3	14; 16; 44	0	0
P02760	SIMULATED-INTERNAL	327	330	55.575	0.9154	1.17787	0.72275	0.2615	0.02175	0.042375	0.828225	0.02315	1	0	0	2	309; 311	0	0
P26640	SIMULATED-INTERNAL	569	572	70.15	0.516107	0.855125	0.47275	0.02325	0.4935	0.101175	0.820725	0.196425	1	2	552; 562	4	552; 560; 562; 591	1	572
Q6ZUI0	SIMULATED-INTERNAL	130	133	38.35	0.710045	0.931	0.282	0.00775	0.71275	0.001175	1.02143	0.249225	1	0	0	3	118; 124; 150	0	0
Q07699	SIMULATED-INTERNAL	115	118	49.95	0.792845	0.932719	0.5675	0.024	0.4005	0.038075	0.787925	0.053475	1	0	0	1	99	0	0
Q9NQT8	SIMULATED-INTERNAL	1008	1011	49.7	0.378937	0.840897	0.148	0.00725	0.84625	0.340175	0.87055	0.200075	1	0	0	1	988	0	0
A6NHQ2	SIMULATED-INTERNAL	322	325	20.125	0.502607	0.950928	0.012	0.00125	0.988	0.45205	0.786462	0.361525	1	0	0	3	304; 330; 334	0	0
O00295	SIMULATED-INTERNAL	380	383	59.675	0.446055	1.10667	0.615	0.26025	0.13075	0.3172	0.8296	0.124	1	0	0	1	361	0	0
Q8NH70	SIMULATED-INTERNAL	222	225	64.575	0.522282	0.82208	0.6005	0.392	0.0145	0.006	0.971975	0.01275	1	0	0	1	233	0	0
Q6P4Q7	SIMULATED-INTERNAL	495	498	56.575	0.818845	1.44464	0.26675	0.6365	0.09475	0.072475	0.9222	0.1934	1	0	0	2	477; 505	0	0
Q6V9R5	SIMULATED-INTERNAL	142	145	88.075	0.623757	1.06357	0.5995	0.12125	0.28375	0.194675	0.8514	0.050125	0	1	160	2	125; 160	0	0
Q8TAY7	SIMULATED-INTERNAL	104	107	62.05	0.7721	1.18105	0.5295	0.40075	0.06175	0.440325	0.730725	0.79525	0	0	0	3	90; 94; 99	0	0
Q5T2W1	SIMULATED-INTERNAL	61	64	68.725	0.718915	1.07947	0.47	0.007	0.526	0.21115	0.83685	0.2641	1	0	0	2	46; 77	0	0
Q92619	SIMULATED-INTERNAL	486	489	65.15	0.402265	0.878164	0.0145	0.98475	0.00125	0.2808	0.8819	0.43545	0	1	474	3	474; 477; 503	0	0
Q8N9L9	SIMULATED-INTERNAL	221	224	51.325	0.50196	0.884965	0.76375	0.11375	0.139	0.03305	0.767825	0.022725	1	0	0	0	0	0	0
Q8N126	SIMULATED-INTERNAL	261	264	56.275	0.432167	0.874542	0.584	0.01175	0.403	0.4671	0.736375	0.216125	1	0	0	3	249; 269; 277	0	0
Q9BPU6	SIMULATED-INTERNAL	181	184	60.675	0.412098	0.859648	0.108	0.89425	0.00125	0.043475	0.8736	0.1669	1	0	0	2	164; 203	0	0
P31939	SIMULATED-INTERNAL	572	575	33.8	0.60459	0.97813	0.00425	0.99475	0.00125	0.0444	0.92065	0.196025	0	0	0	2	552; 569	0	0
Q96RQ9	SIMULATED-INTERNAL	409	412	67.625	0.485455	1.00128	0.73075	0.268	0.00075	0.06455	0.790075	0.117025	1	0	0	0	0	0	0
Q9Y2Z4	SIMULATED-INTERNAL	473	476	86.1	0.305378	0.657742	0.31025	0.03425	0.65925	0.171625	0.98995	0.359675	0	0	0	3	456; 463; 466	0	0
Q14696	SIMULATED-INTERNAL	210	213	132.425	0.353948	1.1076	0.741	0.20675	0.0555	0.692525	0.63415	0.1029	1	1	207	9	193; 198; 200; 202; 204; 207; 217; 222; 230	0	0
Q8N966	SIMULATED-INTERNAL	235	238	35.525	0.582078	1.16131	0.045	0.9505	0.00625	0.10845	0.884025	0.03125	0	0	0	2	221; 232	0	0
Q9C0J1	SIMULATED-INTERNAL	174	177	80.1	0.547808	1.04087	0.0485	0.94875	0.0025	0.07825	0.8414	0.03175	1	0	0	2	154; 196	1	187
Q9NP86	SIMULATED-INTERNAL	117	120	53.6	0.782415	1.17003	0.716	0.26575	0.02025	0.352625	0.748825	0.12385	1	0	0	0	0	0	0
Q9Y4C4	SIMULATED-INTERNAL	163	166	15.625	0.646717	1.10227	0.42675	0.02075	0.5595	0.07365	0.822525	0.1015	1	0	0	0	0	0	0
P07360	SIMULATED-INTERNAL	94	100	41.3714	0.673689	1.18416	0.228571	0.011	0.759714	0.0513571	0.955086	0.141686	1	0	0	1	91	1	103
Q92633	SIMULATED-INTERNAL	201	207	48.2143	0.577599	1.19071	0.467714	0.365571	0.184571	0.000842857	0.994943	0.0271143	1	0	0	0	0	0	0
Q8NGC0	SIMULATED-INTERNAL	71	77	71.2429	0.88102	0.981242	0.369143	0.618571	0.0102857	0.00417143	0.928457	0.0297571	0	0	0	1	53	0	0
Q96G97	SIMULATED-INTERNAL	325	331	102.571	0.312981	0.918894	0.860571	0.107429	0.0328571	0.960586	0.601129	0.548429	0	0	0	0	0	0	0
Q15485	SIMULATED-INTERNAL	227	233	38.3286	0.65391	1.16161	0.589429	0.222286	0.175714	0.163343	0.7305	0.0957429	1	0	0	3	211; 218; 246	0	0
Q9UBZ4	SIMULATED-INTERNAL	61	67	59.9429	0.570721	0.98593	0.719714	0.155571	0.127	0.114557	0.868971	0.288386	1	0	0	2	50; 87	0	0
P84022	SIMULATED-INTERNAL	284	290	68.1857	0.891604	1.00979	0.317714	0.0268571	0.651857	0.0975	0.867043	0.0488714	1	0	0	0	0	1	275
Q7Z3V5	SIMULATED-INTERNAL	198	204	61.5	0.62554	0.97147	0.715143	0.122429	0.140143	0.282243	0.7832	0.0816571	1	1	179	5	178; 179; 193; 215; 221	0	0
Q14641	SIMULATED-INTERNAL	31	37	49.8429	0.95117	1.0166	0.224857	0.745714	0.0325714	0.106943	0.732486	0.195	0	0	0	1	48	0	0
P62136	SIMULATED-INTERNAL	265	271	10.4857	0.795821	1.33861	0.414714	0.0384286	0.541	0.0540429	0.864729	0.207429	0	1	260	1	260	1	255
Q99829	SIMULATED-INTERNAL	328	334	62.0571	0.629873	1.13742	0.642714	0.293714	0.062	0.0978286	0.869714	0.0862143	1	0	0	0	0	0	0
Q16572	SIMULATED-INTERNAL	351	357	81.6571	0.371724	0.846988	0.44	0.558714	0.00685714	0.000914286	0.972814	0.0144429	1	0	0	0	0	0	0
O00748	SIMULATED-INTERNAL	423	429	42.9714	0.47483	0.785971	0.257857	0.738	0.00514286	0.0399571	0.854286	0.258929	1	0	0	1	446	0	0
Q9UGI9	SIMULATED-INTERNAL	344	350	42.4571	0.438856	1.05207	0.307143	0.432286	0.262143	0.0222	0.912314	0.0298714	0	0	0	2	325; 329	0	0
P61582	SIMULATED-INTERNAL	15	21	33.1429	0	0	0.228857	0.0174286	0.752	0.620486	0.793229	0.626986	0	0	0	2	9; 25	0	0
Q5T749	SIMULATED-INTERNAL	396	402	103.143	0.771234	1.0407	0.946429	0.0175714	0.0275714	0.567386	0.5799	0.0291143	0	0	0	0	0	1	394
Q16829	SIMULATED-INTERNAL	388	394	94.3429	0.300807	0.78577	0.908	0.0752857	0.0145714	0.339729	0.671629	0.0619571	0	0	0	0	0	0	0
P52735	SIMULATED-INTERNAL	480	486	47.9429	0.402907	0.904082	0.318571	0.0102857	0.673143	0.0546571	0.890843	0.251286	1	0	0	7	465; 468; 469; 473; 495; 500; 502	0	0
Q8NA97	SIMULATED-INTERNAL	130	136	97.7286	0	0	0.561	0.392143	0.0321429	0.500786	0.838879	0.292186	0	0	0	2	114; 127	0	0
Q9P2J3	SIMULATED-INTERNAL	542	548	42.3714	0.582929	0.945284	0.287857	0.00228571	0.710286	0.0475857	0.928386	0.330829	1	0	0	1	566	0	0
A6NJY4	SIMULATED-INTERNAL	17	23	40.7286	0	0	0.00871429	0.989571	0.00257143	0.000142857	1.0762	0.00112857	1	0	0	0	0	0	0
Q15434	SIMULATED-INTERNAL	1	7	102.029	0.485126	0.938704	0.951714	0.013	0.0282857	0.677	0.785571	0.899786	0	0	0	2	21; 22	0	0
Q15109	SIMULATED-INTERNAL	289	295	59.3429	0.786096	0.956822	0.611143	0.320571	0.0737143	0.475857	0.692643	0.359786	1	0	0	1	273	0	0
P54707	SIMULATED-INTERNAL	193	199	66.4714	0.473293	0.802108	0.0602857	0.392429	0.550286	0.300643	0.768186	0.0577571	1	0	0	2	178; 209	0	0
Q8N9N8	SIMULATED-INTERNAL	80	86	22.6571	0.5976	1.164	0.0327143	0.005	0.962286	0.1224	0.889543	0.505557	1	1	98	3	64; 90; 98	0	0
Q03112	SIMULATED-INTERNAL	21	27	78.1429	0.545204	1.00908	0.678714	0.121286	0.206	0.454671	0.773821	0.507229	0	0	0	2	4; 9	0	0
P0C5J1	SIMULATED-INTERNAL	173	179	24.1714	0.43061	0.714347	0.176	0.823429	0.00571429	0.0419143	0.9023	0.1805	1	0	0	0	0	1	187
Q92824	SIMULATED-INTERNAL	1540	1546	57.4143	0.374106	0.923896	0.528143	0.0167143	0.448857	0.00385714	0.820357	0.0219143	0	0	0	0	0	0	0
Q6JVE9	SIMULATED-INTERNAL	56	62	37.7	0.86848	1.18425	0.145429	0.00985714	0.842143	0.101071	0.871229	0.117786	1	0	0	2	53; 70	0	0
Q8N5I3	SIMULATED-INTERNAL	2	8	79.3429	0.697403	0.868457	0.656286	0.0184286	0.322714	0.544886	0.802371	0.0353571	1	0	0	2	14; 24	0	0
P50148	SIMULATED-INTERNAL	145	151	74.6286	0.554696	0.90905	0.562429	0.394	0.0434286	0.342643	0.8519	0.107043	1	1	158	2	133; 158	1	154
Q9NRK6	SIMULATED-INTERNAL	652	658	22.6571	0.761103	0.944556	0.369429	0.00185714	0.627714	0.0605429	0.8677	0.110529	1	0	0	1	639	0	0
P43359	SIMULATED-INTERNAL	21	27	63.9857	0	0	0.617857	0.284429	0.0951429	0.586157	0.761936	0.951529	1	0	0	2	6; 11	0	0
Q9UPS8	SIMULATED-INTERNAL	630	636	84.2	0.358619	0.948761	0.783571	0.132571	0.0805714	0.475686	0.7241	0.915486	0	0	0	5	613; 616; 620; 622; 626	0	0
Q8IUC0	SIMULATED-INTERNAL	114	120	60.3714	0.624829	0.888853	0.713571	0.0411429	0.243143	0.0265143	0.785986	0.00967143	1	0	0	0	0	2	114; 124
Q9BQ49	SIMULATED-INTERNAL	41	45	53.14	0.885228	1.19448	0.3506	0.63	0.0194	0.12436	0.8337	0.01506	0	1	26	4	22; 24; 25; 26	2	39; 50
Q9Y294	SIMULATED-INTERNAL	98	102	47.7	0.630292	0.927366	0.2074	0.001	0.7904	0.03022	0.94658	0.56924	1	0	0	0	0	0	0
Q9C009	SIMULATED-INTERNAL	85	89	100.32	0.387886	0.962782	0.457	0.5526	0.002	0.3899	0.7793	0.84068	0	0	0	0	0	0	0
A8MQB3	SIMULATED-INTERNAL	148	152	112.58	0.99995	1	0.8246	0.1468	0.0336	0.75042	0.60198	0.1195	1	0	0	3	137; 156; 170	0	0
Q9H714	SIMULATED-INTERNAL	71	75	64.66	0.527594	1.01197	0.8262	0.052	0.1178	0.61662	0.58384	0.66288	0	0	0	0	0	0	0
Q9NQ50	SIMULATED-INTERNAL	114	121	65.25	0.746374	1.32546	0.019	0.980625	0.000875	0.16795	0.87285	0.5294	1	0	0	3	97; 125; 130	0	0
P47890	SIMULATED-INTERNAL	222	229	53.2	0.744874	1.02228	0.40375	0.582625	0.016	0.02185	0.964213	0.030675	1	0	0	2	234; 236	0	0
Q92974	SIMULATED-INTERNAL	618	625	86.2	0.416456	0.937004	0.321875	0.66375	0.010375	0.402737	0.769675	0.265637	0	1	600	2	600; 611	0	0
Q8IY67	SIMULATED-INTERNAL	478	485	70.025	0.226793	0.924088	0.89475	0.049625	0.0505	0.404487	0.667863	0.866513	0	0	0	1	501	1	474
P59045	SIMULATED-INTERNAL	660	667	60.75	0.491675	1.04445	0.48375	0.205125	0.3135	0.08505	0.813825	0.052825	0	2	655; 683	2	655; 683	0	0
Q3SY46	SIMULATED-INTERNAL	12	16	57.56	0.730752	1.03161	0.7458	0.1206	0.13	0.01398	0.67576	0.00332	1	0	0	0	0	0	0
P26439	SIMULATED-INTERNAL	279	283	86.06	0.357136	0.819759	0.834	0.061	0.1094	0.00422	0.89736	0.02772	1	0	0	1	273	0	0
O43542	SIMULATED-INTERNAL	285	289	13.8	0.780044	1.32883	0.433	0.4428	0.102	0.05756	0.87596	0.31832	1	0	0	0	0	0	0
Q5MAI5	SIMULATED-INTERNAL	162	166	30.32	0.956196	1.25237	0.4426	0.258	0.3208	0.0377	0.99244	0.04098	1	0	0	0	0	0	0
P50454	SIMULATED-INTERNAL	412	416	112.82	0.376796	0.687152	0.6686	0.2122	0.122	0.65296	0.74785	0.02664	0	0	0	0	0	0	0
Q5JQD4	SIMULATED-INTERNAL	29	38	70.47	0.79995	0.879993	0.9004	0.0641	0.034	0.22609	0.76165	0.01372	1	0	0	0	0	0	0
P07585	SIMULATED-INTERNAL	267	276	50.46	0.818804	1.14426	0.6476	0.0143	0.3363	0.34325	0.77044	0.11966	1	1	280	3	249; 280; 292	0	0
Q96FV0	SIMULATED-INTERNAL	61	70	56.59	0.57984	0.968235	0.692	0.1532	0.1544	0.08696	0.82888	0.09272	1	0	0	1	77	1	72
O43598	SIMULATED-INTERNAL	60	69	71.45	0.368915	0.626678	0.57	0.3204	0.096	0.38772	0.73518	0.05876	1	0	0	0	0	0	0
Q8N2U9	SIMULATED-INTERNAL	99	108	70.09	0.32638	0.811653	0.4935	0.4577	0.0413	0.14099	0.83245	0.01789	0	1	122	3	93; 117; 122	2	110; 112
