# Supplementary material for: MetaDegron: multimodal feature-integrated protein language model for predicting E3 ligase targeted degrons
Source: Brief Bioinform. 2024 Oct 21;25(6):bbae519. doi: 10.1093/bib/bbae519 (PMC11491831; doi:10.1093/bib/bbae519)
Supplement: Supplementary_Table_S4_bbae519 [file supplementary_table_s4_bbae519.xlsx]

## Sheet: Positive
Table S4. TrCP degrons with annotated properties.
Gene name	Entry	Degron type	Start	End	ASA_SCORE	CONS_SCORE	FCONS_SCORE	COIL	HELIX	STRAND	DSS_SCORE	RIG_SCORE	ANCHOR_SCORE	Domain_pfam	nflanking_ub_lysines	ub_lysines	nflanking_lysines	any_lysines	nflanking_ptms	ptms_flanking	Hit	Protein name
ATF4	P18848	DEG_SCF_TRCP1_1	218	224	75.5143	0.561789	0.927861	0.877	0.0375714	0.0907143	0.632043	0.6762	0.711714	0	0	0	1	209	3	S215-p,S219-p,S224-p	DSGICMS	Cyclic AMP-dependent transcription factor ATF-4 (cAMP-dependent transcription factor ATF-4) (Activating transcription factor 4) (Cyclic AMP-responsive element-binding protein 2) (CREB-2) (cAMP-responsive element-binding protein 2) (Tax-responsive enhancer element-binding protein 67) (TaxREB67)
AXIN2	Q9Y2T1	DEG_SCF_TRCP1_1	268	273	73.45	0.41165	1.04438	0.754833	0.173833	0.0745	0.4323	0.750333	0.174933	0	0	0	1	253	0	0	DSGYRS	Axin-2 (Axin-like protein) (Axil) (Axis inhibition protein 2) (Conductin)
BORA	Q6PGQ7	DEG_SCF_TRCP1_1	496	501	56.9667	0.547243	1.13319	0.6975	0.113833	0.196667	0.362917	0.712183	0.103033	0	0	0	1	519	2	S497-p,T501-p	DSGYNT	Protein aurora borealis (HsBora)
CLSPN	Q9HAW4	DEG_SCF_TRCP1_1	29	34	71.4833	0.351308	1.13825	0.868333	0.0871667	0.0453333	0.76575	0.543567	0.5447	0	0	0	1	54	2	S30-p,S34-p	DSGQGS	Claspin (hClaspin)
CTNNB1	P35222	DEG_SCF_TRCP1_1	32	37	49.8333	0.326943	1.06378	0.706167	0.141667	0.164167	0.551533	0.629483	0.714933	0	2	K19-ub,K49-ub	2	19,49	8	S23-p,S29-p,Y30-p,S33-p,S37-p,T41-p,S45-p,S47-p	DSGIHS	Catenin beta-1 (Beta-catenin)
EEF2K	O00418	DEG_SCF_TRCP1_1	440	445	63.2	0.286998	1.03393	0.853	0.1055	0.0446667	0.764883	0.50155	0.385417	0	1	K447-ub	0	0.0	5	S435-p,S438-p,S441-p,Y443-p,S445-p	DSGYPS	Eukaryotic elongation factor 2 kinase (eEF-2 kinase) (eEF-2K) (EC 2.7.11.20) (Calcium/calmodulin-dependent eukaryotic elongation factor 2 kinase)
FBXO5	Q9UKT4	DEG_SCF_TRCP1_1	144	149	61.9333	0.534843	1.38622	0.758167	0.165333	0.0935	0.39835	0.6886	0.481183	0	0	0	0	0.0	3	Y142-p,S145-p,S149-p	DSGYSS	F-box only protein 5 (Early mitotic inhibitor 1)
FNIP1	Q8TF40	DEG_SCF_TRCP1_1	253	259	63.6	0.496337	1.32452	0.682429	0.0852857	0.235571	0.477286	0.6925	0.1643	0	0	0	0	0.0	5	S254-p,S259-p,S261-p,S263-p,S264-p	DSGIARS	Folliculin-interacting protein 1
FOXN2	P32314	DEG_SCF_TRCP1_1	364	369	62.1333	0.527818	0.997412	0.810833	0.088	0.0971667	0.587583	0.661067	0.548533	0	0	0	5	374,378,383,384,387	2	S365-p,S369-p	DSGYAS	Forkhead box protein N2 (Human T-cell leukemia virus enhancer factor)
HIVEP2	P31629	DEG_SCF_TRCP1_1	397	402	77.2667	0.430553	0.847701	0.698333	0.0436667	0.260167	0.6354	0.604467	0.6189	0	0	0	3	377,393,419	4	S389-p,S402-p,S406-p,S412-p	DSGYFS	Transcription factor HIVEP2 (Human immunodeficiency virus type I enhancer-binding protein 2) (HIV-EP2) (MHC-binding protein 2) (MBP-2)
LPIN1	Q14693	DEG_SCF_TRCP1_1	448	454	71.4429	0.273281	0.904515	0.764143	0.069	0.167714	0.5881	0.626643	0.219929	0	0	0	0	0.0	2	S438-p,S449-p	DSGVEST	Phosphatidate phosphatase LPIN1 (EC 3.1.3.4) (Lipin-1)
MTSS1	O43312	DEG_SCF_TRCP1_1	321	326	69.5	0.418502	0.860771	0.852833	0.105667	0.0415	0.530183	0.633467	0.71705	0	0	0	1	333	2	S318-p,S322-p	DSGFIS	Protein MTSS 1 (Metastasis suppressor YGL-1) (Metastasis suppressor protein 1) (Missing in metastasis protein)
NCKAP5L	Q9HCH0	DEG_SCF_TRCP1_1	1123	1128	73.7	0.941477	1.16338	0.9065	0.0161667	0.0776667	0.640217	0.623883	0.97015	1	0	0	3	1142,1146,1148	0	0	DSGIGT	Nck-associated protein 5-like (NCKAP5-like) (Centrosomal protein of 169 kDa) (Cep169)
NFKB1	P19838	DEG_SCF_TRCP1_1	926	932	60.6429	0.335933	1.05541	0.584	0.238857	0.188	0.348543	0.737057	0.473457	0	0	0	1	935	6	S923-p,S927-p,S932-p,S937-p,T939-p,S941-p	DSGVETS	Nuclear factor NF-kappa-B p105 subunit (DNA-binding factor KBF1) (EBP-1) (Nuclear factor of kappa light polypeptide gene enhancer in B-cells 1) [Cleaved into: Nuclear factor NF-kappa-B p50 subunit]
NFKBIA	P25963	DEG_SCF_TRCP1_1	31	36	48.5333	0.782963	1.35755	0.757333	0.190667	0.0541667	0.599567	0.626433	0.335767	0	4	K21-ub,K22-ub,K38-ub,K47-ub	3	21,22,47	3	S32-p,S36-p,Y42-p	DSGLDS	NF-kappa-B inhibitor alpha (I-kappa-B-alpha) (IkB-alpha) (IkappaBalpha) (Major histocompatibility complex enhancer-binding protein MAD3)
PDCD4	Q53EL6	DEG_SCF_TRCP1_1	70	76	87.7429	0.364493	1.11421	0.933143	0.0432857	0.0237143	0.636	0.528171	0.160857	0	3	K58-ub,K60-ub,K96-ub	4	58,60,65,96	8	S67-p,S68-p,S71-p,S76-p,S78-p,S80-p,S82-p,S87-p	DSGRGDS	Programmed cell death protein 4 (Neoplastic transformation inhibitor protein) (Nuclear antigen H731-like) (Protein 197/15a)
RAPGEF2	Q9Y4G8	DEG_SCF_TRCP1_1	1243	1248	59.85	0.364853	1.03998	0.8975	0.0558333	0.0528333	0.5162	0.58415	0.367217	0	0	0	0	0.0	4	S1244-p,S1248-p,S1254-p,S1256-p	DSGRGS	Rap guanine nucleotide exchange factor 2 (Cyclic nucleotide ras GEF) (CNrasGEF) (Neural RAP guanine nucleotide exchange protein) (nRap GEP) (PDZ domain-containing guanine nucleotide exchange factor 1) (PDZ-GEF1) (RA-GEF-1) (Ras/Rap1-associating GEF-1)
TANC1	Q9C0D5	DEG_SCF_TRCP1_1	223	229	70.6143	0.417814	1.08322	0.774714	0.0525714	0.175429	0.530429	0.710329	0.737843	0	0	0	2	206,248	4	S213-p,S214-p,S217-p,T218-p	DSGIIAT	Protein TANC1 (Tetratricopeptide repeat, ankyrin repeat and coiled-coil domain-containing protein 1)
TIAM1	Q13009	DEG_SCF_TRCP1_1	369	375	80.3143	0.575214	1.28131	0.899857	0.0421429	0.0601429	0.552271	0.553657	0.351943	0	0	0	0	0.0	4	S358-p,S368-p,S370-p,Y384-p	DSGSSST	Rho guanine nucleotide exchange factor TIAM1 (T-lymphoma invasion and metastasis-inducing protein 1) (TIAM-1)
ZNF395	Q9H8N7	DEG_SCF_TRCP1_1	211	217	50.1429	0.516184	1.47795	0.847857	0.0722857	0.0772857	0.631671	0.524671	0.318314	0	0	0	1	204	0	0	DSGSSTT	Zinc finger protein 395 (HD-regulating factor 2) (HDRF-2) (Huntington disease gene regulatory region-binding protein 2) (HD gene regulatory region-binding protein 2) (HDBP-2) (Papillomavirus regulatory factor 1) (PRF-1) (Papillomavirus-binding factor)

## Sheet: Simulated
Table S4. Simulated degrons with annotated properties.
Entry	Degron type	START	END	ASA_SCORE	CONS_SCORE	FCONS_SCORE	COIL	HELIX	STRAND	DSS_SCORE	RIG_SCORE	ANCHOR_SCORE	Domain_pfam	nflanking_ub_lysines	ub_lysines	nflanking_lysines	any_lysines	nflanking_ptms	ptms_flanking
Q96D09	SIMULATED-INTERNAL	754	766	44.530769230769224	0.4393407692307693	0.7235937006098332	0.34346153846153843	0.6193846153846153	0.029384615384615384	0.012846153846153847	0.9037846153846155	0.06827692307692308	1	0	0.0	3	735,740,782	1	746
Q9H267	SIMULATED-INTERNAL	406	418	53.79999999999999	0.5524476923076922	0.8664406719432157	0.34215384615384614	0.6562307692307693	0.0028461538461538463	0.15039999999999998	0.8118384615384614	0.12945384615384614	1	0	0.0	0	0.0	0	0.0
Q02241	SIMULATED-INTERNAL	396	408	48.92307692307692	0.5551169230769231	0.9957067505209694	0.4343846153846153	0.37192307692307686	0.19815384615384615	0.1391	0.8272230769230771	0.46669999999999995	1	1	384	3	384,392,416	1	388
P02741	SIMULATED-INTERNAL	30	42	54.76923076923076	0.7282884615384615	1.0632689174657926	0.6076923076923078	0.03053846153846154	0.36623076923076925	0.15132307692307692	0.7983769230769232	0.025015384615384613	1	0	0.0	3	25,46,49	0	0.0
Q86VB7	SIMULATED-INTERNAL	117	129	49.846153846153854	0.5108761538461539	1.2017916173496206	0.46930769230769237	0.21769230769230766	0.29953846153846153	0.19065384615384617	0.7757000000000001	0.11170769230769231	1	0	0.0	2	99,137	0	0.0
Q8NFI3	SIMULATED-INTERNAL	451	463	21.676923076923078	0.44080615384615385	1.0665419567383676	0.5515384615384614	0.16607692307692307	0.2857692307692308	0.13030769230769235	0.8399076923076922	0.11299230769230764	0	0	0.0	0	0.0	0	0.0
A0A1B0GX51	SIMULATED-INTERNAL	19	31	0.0	0.0	0.0	0.0	0.0	0.0	0.0	0.0	0.0	1	0	0.0	0	0.0	0	0.0
Q9H324	SIMULATED-INTERNAL	278	290	36.646153846153844	0.5753446153846155	1.0962266954022033	0.38161538461538463	0.05023076923076923	0.5675384615384615	0.028553846153846152	0.8720153846153844	0.16976923076923076	1	0	0.0	2	273,309	1	278
Q5MJ07	SIMULATED-INTERNAL	53	65	72.38461538461539	0.99995	1.0000000000000002	0.43753846153846143	0.06946153846153846	0.4916923076923077	0.3178153846153846	0.8427269230769231	0.7865769230769231	1	0	0.0	3	41,42,44	0	0.0
P21217	SIMULATED-INTERNAL	314	326	58.43846153846154	0.6041569230769231	1.285481287864343	0.20853846153846156	0.7536923076923077	0.03430769230769231	0.05046923076923076	0.8955538461538459	0.0369	1	0	0.0	4	300,311,339,343	0	0.0
P43629	SIMULATED-INTERNAL	14	26	65.6076923076923	0.5901046153846154	0.9155302638037939	0.7256923076923077	0.1359230769230769	0.1413076923076923	0.14984615384615385	0.7589999999999999	0.07785384615384615	0	0	0.0	0	0.0	0	0.0
Q9NSQ0	SIMULATED-INTERNAL	78	90	100.16153846153847	0.625003076923077	1.1233073020585174	0.029461538461538463	0.9717692307692307	0.0003846153846153846	0.37244615384615376	0.791407692307692	0.1574846153846154	1	1	73	3	60,73,99	0	0.0
Q6PGP7	SIMULATED-INTERNAL	815	827	56.53076923076924	0.3922523076923076	1.005130833292268	0.3129230769230769	0.6875384615384614	0.0012307692307692308	0.042599999999999985	0.8542384615384614	0.0567923076923077	0	0	0.0	2	804,809	0	0.0
Q96AP7	SIMULATED-INTERNAL	217	229	52.14615384615384	0.7326146153846155	1.0001285436312073	0.40576923076923077	0.03438461538461539	0.5556153846153846	0.08686923076923078	0.8154461538461538	0.15759999999999996	1	0	0.0	0	0.0	0	0.0
Q8N7B6	SIMULATED-INTERNAL	55	67	93.89999999999999	0.8126561538461536	1.0513758106308444	0.9127692307692309	0.037384615384615384	0.04876923076923077	0.7084692307692306	0.6383846153846153	0.30210000000000004	0	0	0.0	2	40,86	2	47,50
A2A3K4	SIMULATED-INTERNAL	362	374	77.31538461538462	0.29646384615384613	1.0654829344107544	0.6176153846153846	0.3344615384615385	0.049615384615384624	0.316223076923077	0.8014538461538461	0.40930000000000005	0	0	0.0	1	388	0	0.0
Q7Z4K8	SIMULATED-INTERNAL	528	540	47.1923076923077	0.44597538461538466	1.0061414173859657	0.5153076923076922	0.07738461538461539	0.4022307692307693	0.18378461538461538	0.8225538461538461	0.26063846153846154	0	1	550	2	511,550	0	0.0
Q86UN2	SIMULATED-INTERNAL	88	100	56.10769230769232	0.7122330769230769	0.8570354490201078	0.7762307692307693	0.06530769230769232	0.16092307692307692	0.056684615384615396	0.8327153846153845	0.047692307692307694	1	0	0.0	0	0.0	0	0.0
P14859	SIMULATED-INTERNAL	532	544	84.66153846153847	0.3268876923076923	0.8785757675542465	0.9020769230769231	0.07361538461538462	0.019692307692307693	0.6313692307692307	0.5445846153846153	0.21660769230769228	1	0	0.0	0	0.0	0	0.0
P11310	SIMULATED-INTERNAL	68	80	63.53846153846154	0.6615892307692307	1.026908027253741	0.38423076923076915	0.6102307692307692	0.006923076923076924	0.16396153846153846	0.8423461538461539	0.12333846153846154	1	0	0.0	1	54	0	0.0
Q9BZI1	SIMULATED-INTERNAL	248	259	84.54166666666667	0.3823383333333333	0.9618255464751121	0.8130833333333333	0.155	0.028000000000000008	0.44015000000000004	0.6627916666666667	0.8605583333333332	0	0	0.0	1	240	0	0.0
Q9BSE5	SIMULATED-INTERNAL	16	27	65.60000000000001	0.2173058333333333	0.9859346976205746	0.8641666666666666	0.07158333333333333	0.06658333333333334	0.6216083333333334	0.6231958333333333	0.6578416666666667	0	0	0.0	0	0.0	0	0.0
P02042	SIMULATED-INTERNAL	30	41	43.25833333333333	0.9314849999999999	1.023305760775394	0.2064166666666667	0.7903333333333334	0.0030833333333333338	0.051866666666666665	0.9417500000000002	0.26095833333333335	1	0	0.0	2	18,60	3	45,50,51
P16520	SIMULATED-INTERNAL	260	271	50.866666666666674	0.7011666666666668	0.9106576681244432	0.4340833333333333	0.014166666666666668	0.5546666666666666	0.007908333333333335	0.9148	0.06800833333333334	1	0	0.0	0	0.0	0	0.0
Q8IXS2	SIMULATED-INTERNAL	158	169	75.64166666666667	0.44568083333333336	0.869232585463645	0.01025	0.9892499999999997	0.0005	0.26055	0.8347083333333333	0.08320833333333333	0	0	0.0	1	151	0	0.0
Q8N7Y1	SIMULATED-INTERNAL	194	204	61.781818181818174	0.0	0.0	0.4561818181818182	0.15863636363636363	0.3875454545454545	0.12008181818181818	0.7835	0.3007818181818182	0	0	0.0	3	176,179,207	0	0.0
A4FU01	SIMULATED-INTERNAL	371	381	40.51818181818182	0.7123827272727273	1.181619345105481	0.4434545454545455	0.10045454545454545	0.4505454545454546	0.11317272727272726	0.8168999999999997	0.023527272727272727	1	0	0.0	1	356	0	0.0
Q6ZMT4	SIMULATED-INTERNAL	34	44	77.80000000000001	0.38066999999999995	0.9712850238856549	0.7744545454545455	0.017363636363636362	0.20972727272727273	0.13582727272727274	0.7877545454545453	0.03555454545454546	1	0	0.0	1	59	0	0.0
Q9NYZ4	SIMULATED-INTERNAL	111	121	64.34545454545454	0.4671427272727273	0.9086234502465372	0.5750000000000001	0.15609090909090909	0.2798181818181818	0.21072727272727268	0.7968909090909091	0.09375454545454547	1	0	0.0	2	132,136	0	0.0
Q7Z2Q7	SIMULATED-INTERNAL	222	232	61.309090909090905	0.49192545454545455	0.906342933281075	0.8012727272727272	0.06945454545454545	0.12954545454545452	0.10995454545454546	0.8491818181818181	0.05030909090909091	1	0	0.0	2	218,249	0	0.0
Q5VW22	SIMULATED-INTERNAL	273	284	75.175	0.2627725	1.076150612816274	0.35508333333333325	0.1689166666666667	0.4673333333333333	0.10758333333333332	0.9322916666666666	0.5376916666666666	0	0	0.0	3	262,268,301	2	292,293
Q5T6R2	SIMULATED-INTERNAL	125	136	61.93333333333333	0.0	0.0	0.5221666666666668	0.06716666666666667	0.4205833333333333	0.28858333333333336	0.8505249999999999	0.04359166666666667	0	0	0.0	0	0.0	0	0.0
Q8N8A6	SIMULATED-INTERNAL	408	419	62.53333333333333	0.40830833333333333	0.9461018917579123	0.4564166666666667	0.4835833333333333	0.053666666666666675	0.18880833333333333	0.7741333333333333	0.21065	1	0	0.0	1	427	0	0.0
Q8NGK3	SIMULATED-INTERNAL	30	41	44.19166666666666	0.6581708333333333	1.0181339384112438	0.01775	0.9803333333333332	0.0015000000000000002	0.00015833333333333335	1.0366083333333334	0.020758333333333333	1	0	0.0	0	0.0	0	0.0
O14498	SIMULATED-INTERNAL	81	92	51.116666666666674	0.8555658333333332	0.98223688833875	0.7430833333333333	0.044750000000000005	0.21383333333333332	0.04670833333333333	0.8575416666666668	0.05904166666666666	1	0	0.0	1	101	0	0.0
Q9Y624	SIMULATED-INTERNAL	172	183	71.23333333333333	0.5633533333333333	0.8213491959877699	0.6509999999999999	0.09041666666666666	0.26599999999999996	0.37842499999999996	0.7336999999999999	0.13565000000000002	1	0	0.0	1	168	0	0.0
Q9BUF5	SIMULATED-INTERNAL	386	397	51.683333333333344	0.8836599999999999	1.071497388570559	0.19383333333333333	0.7285833333333334	0.06933333333333332	0.11210833333333332	0.8586833333333335	0.3987416666666666	0	1	379	1	379	0	0.0
Q52LW3	SIMULATED-INTERNAL	461	472	68.41666666666667	0.30283750000000004	0.9479115832186816	0.48208333333333336	0.48033333333333345	0.034333333333333334	0.4820583333333333	0.7347750000000001	0.2678333333333333	0	1	477	3	455,477,484	0	0.0
P48735	SIMULATED-INTERNAL	11	22	70.2	0.2614666666666667	0.9205816423533277	0.7035	0.2196666666666667	0.06808333333333334	0.269275	0.7027583333333333	0.24548333333333336	0	0	0.0	1	42	0	0.0
Q9NY64	SIMULATED-INTERNAL	170	181	52.59166666666666	0.5970758333333334	0.9072364802627112	0.4023333333333334	0.5895833333333332	0.006583333333333333	0.00010833333333333334	1.0696166666666667	0.031275	1	0	0.0	0	0.0	0	0.0
O43824	SIMULATED-INTERNAL	230	240	73.99090909090908	0.3315136363636363	0.6982408271702447	0.5366363636363636	0.3309090909090909	0.13563636363636364	0.20350909090909095	0.7822181818181818	0.10140909090909091	1	0	0.0	1	215	0	0.0
Q86U28	SIMULATED-INTERNAL	114	124	47.89090909090908	0.6535090909090908	1.1843301876845211	0.3711818181818182	0.2636363636363636	0.3616363636363636	0.13228181818181817	0.8412363636363636	0.11470909090909091	1	0	0.0	0	0.0	0	0.0
Q9BWU1	SIMULATED-INTERNAL	357	367	113.85454545454544	0.3374427272727272	0.8802356230458122	0.7949090909090909	0.1890909090909091	0.01572727272727273	0.8288999999999999	0.6688454545454543	0.5718090909090908	0	0	0.0	1	370	0	0.0
Q8IYP2	SIMULATED-INTERNAL	84	94	60.400000000000006	0.8006572727272728	1.172699335039453	0.4594545454545455	0.018454545454545456	0.5194545454545454	0.16929999999999998	0.7672090909090911	0.03436363636363637	1	0	0.0	3	77,106,108	1	74
P01597	SIMULATED-INTERNAL	14	24	55.599999999999994	0.5045618181818181	1.1098750681151233	0.4102727272727273	0.2472727272727272	0.34254545454545454	0.04333636363636364	0.9094727272727273	0.25559090909090904	0	0	0.0	0	0.0	0	0.0
Q8NGZ2	SIMULATED-INTERNAL	128	138	43.018181818181816	0.6827772727272726	0.8899926412122919	0.41845454545454536	0.42300000000000004	0.15145454545454543	0.0013	0.9368454545454544	0.014927272727272728	1	0	0.0	0	0.0	0	0.0
O75976	SIMULATED-INTERNAL	411	421	47.16363636363636	0.47368727272727273	1.1421982651851108	0.3615454545454545	0.008818181818181819	0.6295454545454546	0.05419090909090909	0.8882000000000001	0.18342727272727274	1	0	0.0	0	0.0	0	0.0
P56693	SIMULATED-INTERNAL	353	363	91.76363636363637	0.3506409090909091	0.9217887776001301	0.8520000000000002	0.11154545454545452	0.03136363636363637	0.691990909090909	0.6593818181818183	0.27579090909090903	0	0	0.0	1	336	1	346
Q9NRR1	SIMULATED-INTERNAL	7	17	48.50909090909091	0.5095045454545455	0.9302471013180332	0.157	0.8352727272727273	0.010363636363636365	0.3063181818181818	0.8161590909090911	0.3195545454545454	1	0	0.0	0	0.0	0	0.0
Q8NCU7	SIMULATED-INTERNAL	245	255	64.05454545454545	0.70265	0.9542455014043645	0.656909090909091	0.15736363636363637	0.18054545454545454	0.37531818181818183	0.7408545454545453	0.6270636363636363	0	0	0.0	0	0.0	0	0.0
O60575	SIMULATED-INTERNAL	20	31	75.04166666666667	0.3703641666666666	0.6406137922557754	0.6129166666666667	0.19149999999999998	0.1938333333333333	0.056516666666666666	0.8242791666666669	0.04804166666666667	0	0	0.0	0	0.0	0	0.0
Q8NH55	SIMULATED-INTERNAL	3	14	66.13333333333334	0.6052558333333332	1.0483916133920663	0.7340833333333334	0.036500000000000005	0.23199999999999998	0.2806166666666667	0.7851583333333333	0.008533333333333334	0	0	0.0	0	0.0	0	0.0
O14777	SIMULATED-INTERNAL	235	246	58.48333333333333	0.39505999999999997	0.9679575633448154	0.4589166666666666	0.5327500000000001	0.007833333333333333	0.17753333333333335	0.7930166666666666	0.14318333333333333	1	3	253,255,264	5	223,231,253,255,264	0	0.0
P12524	SIMULATED-INTERNAL	13	24	74.63333333333334	0.551605	0.9813773544165705	0.8734166666666666	0.08833333333333333	0.03525	0.21034166666666668	0.8176291666666667	0.48960833333333337	1	0	0.0	2	31,32	1	3
Q70Z35	SIMULATED-INTERNAL	746	757	81.29166666666667	0.5014391666666667	1.1375122103458493	0.5800833333333334	0.076	0.33983333333333327	0.36074166666666674	0.7961333333333331	0.2557333333333333	0	0	0.0	3	729,770,774	0	0.0
Q9NX09	SIMULATED-INTERNAL	107	110	70.0	0.5078225	0.8659793614657962	0.53775	0.44825000000000004	0.0135	0.25859999999999994	0.7168749999999999	0.09555	1	1	129	1	129	0	0.0
Q6P9G0	SIMULATED-INTERNAL	103	106	71.925	0.413805	0.8466189033406428	0.91275	0.014499999999999999	0.07525	0.184875	0.8176000000000001	0.04755	0	0	0.0	1	118	0	0.0
Q8IZP0	SIMULATED-INTERNAL	497	500	25.6	0.780095	1.3903845324017703	0.299	0.6025	0.1	0.11984999999999998	0.8119125	0.107975	1	0	0.0	2	477,478	3	502,506,507
Q8NBI2	SIMULATED-INTERNAL	112	115	28.1	0.750195	1.1780506972604234	0.49550000000000005	0.219	0.29475	0.005849999999999999	0.9212249999999998	0.002425	1	0	0.0	0	0.0	0	0.0
P20138	SIMULATED-INTERNAL	19	22	79.45000000000002	0.3657225	0.5936869577536704	0.62	0.02575	0.35350000000000004	0.01645	0.9054875	0.040475	0	0	0.0	0	0.0	0	0.0
Q9BQ89	SIMULATED-INTERNAL	70	73	85.875	0.705075	0.8572217254684376	0.707	0.26175000000000004	0.0305	0.589875	0.7269249999999999	0.77895	1	1	55	3	50,52,55	2	78,84
Q9GZQ4	SIMULATED-INTERNAL	118	121	30.174999999999997	0.6270450000000001	0.9802193788694534	0.09425	0.8702500000000001	0.0435	0.0011749999999999998	0.9844	0.03745	1	0	0.0	0	0.0	0	0.0
Q86SE5	SIMULATED-INTERNAL	142	145	88.57499999999999	0.4539175	1.014091508232613	0.8815000000000001	0.04625	0.06925	0.261625	0.7836000000000001	0.23117500000000002	0	0	0.0	1	157	0	0.0
Q8TDS5	SIMULATED-INTERNAL	56	59	76.07499999999999	0.30353	0.8258819193394588	0.958	0.01525	0.02375	0.546925	0.578075	0.084275	0	0	0.0	1	37	0	0.0
Q8NDV3	SIMULATED-INTERNAL	69	72	86.52499999999999	0.3138625	0.7235499869540479	0.9035	0.02725	0.0645	0.231925	0.7438000000000001	0.05495	1	1	92	4	52,59,81,92	0	0.0
Q9NQ35	SIMULATED-INTERNAL	3	6	84.8	0.348645	0.5486803494211017	0.847	0.13325	0.02375	0.7689750000000001	0.7582	0.9287000000000001	0	0	0.0	1	13	0	0.0
P54259	SIMULATED-INTERNAL	987	990	64.14999999999999	0.896825	1.1918307359513947	0.9215	0.01975	0.055499999999999994	0.5711249999999999	0.6402249999999996	0.724925	1	0	0.0	0	0.0	0	0.0
A0A1W2PP97	SIMULATED-INTERNAL	84	87	0.0	0.0	0.0	0.0	0.0	0.0	0.0	0.0	0.0	0	0	0.0	3	70,91,107	0	0.0
P07320	SIMULATED-INTERNAL	47	50	80.375	0.79834	1.0177568008437134	0.84675	0.05675	0.10124999999999999	0.0462	0.841175	0.10217499999999999	1	0	0.0	0	0.0	0	0.0
O75348	SIMULATED-INTERNAL	16	19	78.45	0.8103725	1.0707084447391242	0.01575	0.98475	0.00075	0.470975	0.7153750000000001	0.264975	1	1	37	4	27,29,34,37	0	0.0
Q8N1W2	SIMULATED-INTERNAL	47	58	74.56666666666666	0.5354875	1.2812294042541161	0.8957499999999999	0.05816666666666667	0.043416666666666666	0.5510166666666667	0.6476000000000001	0.31915833333333327	0	0	0.0	0	0.0	0	0.0
P50458	SIMULATED-INTERNAL	180	191	79.15833333333335	0.48774	0.900801129623831	0.3901666666666666	0.6061666666666666	0.005416666666666667	0.08740833333333332	0.8273416666666668	0.08405833333333333	0	0	0.0	1	197	0	0.0
P59103	SIMULATED-INTERNAL	30	41	69.96666666666665	0.99995	1.0000000000000004	0.41133333333333333	0.56675	0.014750000000000004	0.16080000000000003	0.7891166666666668	0.1933916666666667	0	0	0.0	3	22,46,58	0	0.0
Q9NR45	SIMULATED-INTERNAL	336	347	68.49166666666667	0.49419166666666675	1.1459589379924056	0.6427499999999998	0.08966666666666667	0.2691666666666666	0.25085	0.8755833333333333	0.14634999999999998	0	2	320,333	5	320,333,355,356,358	0	0.0
Q63HN8	SIMULATED-INTERNAL	3665	3676	43.333333333333336	0.3666133333333333	1.1004947944026695	0.38225	0.6017499999999999	0.012083333333333335	0.029591666666666665	0.9512833333333334	0.20350000000000001	0	0	0.0	1	3687	0	0.0
Q9GZM3	SIMULATED-INTERNAL	38	41	42.925	0.8613075	1.3999536766140046	0.44575000000000004	0.50675	0.042	0.093225	0.8311499999999999	0.05575	1	4	22,46,51,61	6	22,25,28,46,51,61	0	0.0
P41214	SIMULATED-INTERNAL	432	435	60.400000000000006	0.40417749999999997	1.1868596468747832	0.5625	0.12325	0.31875	0.0293	0.8893000000000001	0.1431	0	2	446,454	4	420,421,446,454	0	0.0
A8MYZ0	SIMULATED-INTERNAL	16	19	94.44999999999999	0.2827	1.0258922577250376	0.17425000000000002	0.8290000000000001	0.0065	0.3456	0.820725	0.52705	0	0	0.0	2	23,29	0	0.0
Q9P2G9	SIMULATED-INTERNAL	475	478	17.25	0.697195	0.9796480027387215	0.25399999999999995	0.00425	0.7384999999999999	0.3737	0.760675	0.151275	1	2	486,491	2	486,491	0	0.0
P06312	SIMULATED-INTERNAL	118	121	101.95	0.509345	0.6872975936957184	0.94275	0.01425	0.03875000000000001	0.613825	0.8108624999999998	0.21545000000000003	1	0	0.0	0	0.0	0	0.0
Q9HA65	SIMULATED-INTERNAL	568	579	42.483333333333334	0.49666416666666674	1.1087682429317363	0.018083333333333337	0.9789166666666667	0.001166666666666667	0.26829166666666665	0.8088749999999997	0.44202500000000006	0	0	0.0	2	553,561	0	0.0
O95264	SIMULATED-INTERNAL	399	410	53.50833333333333	0.7699716666666667	0.9541203670325579	0.04858333333333333	0.9505833333333332	0.0016666666666666663	0.05367500000000001	0.9366583333333333	0.05031666666666667	0	0	0.0	1	379	0	0.0
Q9P0U1	SIMULATED-INTERNAL	40	51	57.80833333333334	0.8080858333333333	0.9748149294902466	0.6765833333333333	0.031083333333333334	0.29716666666666663	0.2367	0.7712291666666665	0.02043333333333333	1	0	0.0	1	37	0	0.0
O43296	SIMULATED-INTERNAL	533	544	68.06666666666666	0.9999699999999998	0.9999999999999994	0.6788333333333333	0.13916666666666666	0.17675	0.19490833333333332	0.782075	0.10350833333333335	1	0	0.0	2	518,564	0	0.0
Q9UF11	SIMULATED-INTERNAL	94	105	45.125	0.4832558333333333	0.8065329276251989	0.43674999999999997	0.056250000000000015	0.5085000000000001	0.35590000000000005	0.7620583333333335	0.17364166666666667	1	0	0.0	3	76,113,120	0	0.0
Q96QD8	SIMULATED-INTERNAL	255	258	53.05	0.2385475	0.9507431240194639	0.52025	0.29275	0.20450000000000002	0.0706	0.8859500000000002	0.015475	1	0	0.0	2	239,240	0	0.0
Q71RC2	SIMULATED-INTERNAL	460	463	104.6	0.399305	0.8766615705184501	0.9445	0.020999999999999998	0.0295	0.7327499999999999	0.59205	0.256525	0	0	0.0	2	471,476	4	466,467,470,474
Q6S8J7	SIMULATED-INTERNAL	256	259	55.150000000000006	0.48042250000000003	0.962014284635052	0.8792500000000001	0.066	0.053	0.037700000000000004	0.8982750000000002	0.160425	1	0	0.0	0	0.0	0	0.0
Q75LS8	SIMULATED-INTERNAL	64	67	64.425	0.495235	1.1001366187810937	0.70475	0.20025	0.09425000000000001	0.13025	0.8135250000000002	0.09545	0	0	0.0	1	74	0	0.0
O14543	SIMULATED-INTERNAL	40	43	74.7	0.6138225	1.171005588772161	0.059750000000000004	0.94225	0.0045	0.05405	0.83885	0.15207500000000002	0	1	23	2	23,28	0	0.0
Q9Y520	SIMULATED-INTERNAL	244	247	88.875	0.6916549999999999	1.551161147803855	0.914	0.0685	0.021249999999999998	0.24275	0.7369249999999999	0.91545	0	0	0.0	1	229	2	241,253
Q6PF18	SIMULATED-INTERNAL	195	198	21.375	0.666095	1.162083204138875	0.1005	0.00475	0.8927499999999999	0.24775	0.8233499999999999	0.43075	0	0	0.0	1	218	0	0.0
Q9P2M1	SIMULATED-INTERNAL	69	72	90.10000000000001	0.5736175	1.0255064518829062	0.44325	0.553	0.00675	0.02985	0.8941749999999999	0.15402500000000002	0	0	0.0	4	51,56,86,88	0	0.0
O94842	SIMULATED-INTERNAL	612	615	97.175	0.527385	0.9393976066463184	0.8075	0.18525	0.014750000000000001	0.1007	0.8014875	0.11275	0	0	0.0	2	599,621	0	0.0
P10242	SIMULATED-INTERNAL	605	608	61.125	0.2886925	0.929574630328098	0.69375	0.059000000000000004	0.23575	0.424875	0.6989000000000001	0.292725	0	3	593,615,628	4	587,593,615,628	1	599
Q8NEV1	SIMULATED-INTERNAL	17	28	0.0	0.0	0.0	0.0	0.0	0.0	0.0	0.0	0.0	0	0	0.0	1	44	3	12,13,17
O15520	SIMULATED-INTERNAL	120	131	42.50833333333333	0.6638241666666667	0.9321599738218002	0.3701666666666666	0.028416666666666663	0.5997499999999999	0.037741666666666666	0.9207583333333336	0.32619166666666666	1	0	0.0	7	102,103,136,137,139,144,151	1	114
P08754	SIMULATED-INTERNAL	136	147	0.0	0.0	0.0	0.0	0.0	0.0	0.0	0.0	0.0	1	1	128	1	128	0	0.0
Q9H201	SIMULATED-INTERNAL	486	497	78.79166666666667	0.30286583333333333	0.9873493844979022	0.6545833333333333	0.31975000000000003	0.02966666666666667	0.5373500000000001	0.7280416666666668	0.577125	0	0	0.0	2	469,515	1	498
Q6ZN16	SIMULATED-INTERNAL	683	694	72.96666666666665	0.47725749999999995	0.7743875321104502	0.4459166666666666	0.4130833333333333	0.14166666666666664	0.33580000000000004	0.7421166666666666	0.05750833333333333	1	0	0.0	2	702,705	0	0.0
P53609	SIMULATED-INTERNAL	173	176	24.275000000000002	0.7262125	1.3499844947615955	0.08125000000000002	0.8907499999999999	0.0305	0.0115	0.9742	0.0971	1	1	195	2	194,195	0	0.0
P35367	SIMULATED-INTERNAL	85	88	46.825	0.73096	0.9678640943818441	0.11674999999999999	0.82625	0.058750000000000004	0.0007999999999999999	1.0731	0.023325000000000002	1	0	0.0	1	92	0	0.0
Q9NPJ8	SIMULATED-INTERNAL	55	58	55.125	0.7066250000000001	0.9223533976803739	0.27025	0.7132499999999999	0.018500000000000003	0.07155	0.8204750000000001	0.10214999999999999	1	0	0.0	1	43	2	45,54
Q9C0B6	SIMULATED-INTERNAL	173	176	65.3	0.32721500000000003	0.6625711929489988	0.8222500000000001	0.086	0.08750000000000001	0.453475	0.716725	0.055975	1	0	0.0	3	164,166,170	0	0.0
P51397	SIMULATED-INTERNAL	20	23	66.27499999999999	0.9119025	1.3657052473358955	0.60425	0.108	0.30224999999999996	0.783275	0.6088375000000001	0.9889	1	3	8,12,29	6	8,12,29,37,40,42	0	0.0
Q9UQM7	SIMULATED-INTERNAL	441	453	70.06923076923077	0.2990369230769231	0.9201110357302928	0.5484615384615386	0.022461538461538463	0.42815384615384616	0.3771923076923077	0.7593538461538463	0.055361538461538455	1	0	0.0	1	461	0	0.0
Q96PE1	SIMULATED-INTERNAL	219	231	53.407692307692294	0.45271076923076914	0.9788004268233448	0.5506923076923076	0.36246153846153845	0.07938461538461539	0.04725384615384615	0.7703615384615383	0.050861538461538465	0	0	0.0	0	0.0	0	0.0
P30953	SIMULATED-INTERNAL	263	275	60.646153846153844	0.7245492307692308	0.8322086607160967	0.5744615384615385	0.1959230769230769	0.23738461538461542	0.04644615384615385	0.8505153846153846	0.023092307692307693	1	0	0.0	0	0.0	0	0.0
Q86SI9	SIMULATED-INTERNAL	121	133	66.5076923076923	0.5136746153846155	1.1586062889911806	0.5924615384615385	0.20915384615384613	0.1976153846153846	0.4616615384615385	0.7560692307692306	0.3255076923076923	0	0	0.0	0	0.0	0	0.0
A6NFQ2	SIMULATED-INTERNAL	175	187	18.315384615384616	0.4453800000000001	1.0857461986982164	0.3133846153846154	0.45376923076923076	0.2226923076923077	0.20754615384615382	0.818976923076923	0.16212307692307693	0	0	0.0	5	166,195,198,199,202	0	0.0
Q9H4L7	SIMULATED-INTERNAL	300	311	96.23333333333335	0.2437558333333333	0.9328208232515717	0.7912499999999999	0.1455	0.06691666666666667	0.5606666666666666	0.6851666666666666	0.1910583333333333	0	0	0.0	6	290,321,325,327,329,331	4	313,314,316,319
Q6P4F2	SIMULATED-INTERNAL	101	112	51.991666666666674	0.8575683333333334	1.1442080535963015	0.6884166666666666	0.18583333333333332	0.12725	0.10332500000000001	0.7748666666666666	0.48911666666666664	1	0	0.0	0	0.0	0	0.0
Q9NQ86	SIMULATED-INTERNAL	410	421	61.666666666666664	0.35409749999999995	0.9327727621054648	0.6573333333333333	0.09325	0.252	0.27976666666666666	0.7882333333333333	0.3438583333333333	0	0	0.0	2	402,428	0	0.0
Q15928	SIMULATED-INTERNAL	112	123	83.14166666666667	0.39418250000000005	1.0748322126855265	0.5708333333333334	0.22883333333333333	0.21558333333333335	0.0855	0.8053583333333334	0.074225	0	0	0.0	4	97,105,127,143	0	0.0
A0A087WW87	SIMULATED-INTERNAL	80	91	0.0	0.0	0.0	0.0	0.0	0.0	0.0	0.0	0.0	1	0	0.0	2	65,100	0	0.0
P10645	SIMULATED-INTERNAL	304	316	98.36923076923078	0.3342615384615385	0.710734228899441	0.5461538461538462	0.43292307692307685	0.01769230769230769	0.7596153846153845	0.6932000000000001	0.7342538461538461	1	0	0.0	3	294,321,334	2	300,322
Q9UKJ5	SIMULATED-INTERNAL	83	95	27.476923076923075	0.5754346153846154	0.9795230453901274	0.12853846153846152	0.7713076923076922	0.10615384615384614	0.00010000000000000002	1.0657615384615384	0.09548461538461539	1	1	77	4	65,76,77,109	0	0.0
Q8N9F8	SIMULATED-INTERNAL	110	122	85.31538461538463	0.5586084615384616	0.879558592252781	0.6030769230769232	0.23592307692307693	0.17561538461538462	0.24981538461538463	0.7926384615384616	0.3039	0	0	0.0	3	92,93,97	0	0.0
Q3SY46	SIMULATED-INTERNAL	19	31	62.75384615384615	0.6786292307692308	0.8884299425414289	0.7864615384615384	0.03969230769230769	0.1713846153846154	0.06845384615384616	0.6751499999999999	0.006446153846153847	1	0	0.0	0	0.0	0	0.0
P01742	SIMULATED-INTERNAL	5	17	42.692307692307686	0.0	0.0	0.3834615384615384	0.1380769230769231	0.477	0.09196923076923079	0.9466269230769231	0.3962307692307692	0	0	0.0	2	31,32	0	0.0
A8K7I4	SIMULATED-INTERNAL	590	602	52.5	0.39149769230769227	0.8797620073737045	0.5047692307692307	0.028000000000000004	0.4682307692307693	0.4333846153846154	0.7432923076923077	0.06601538461538461	0	0	0.0	0	0.0	1	580
Q4V348	SIMULATED-INTERNAL	681	693	72.51538461538463	0.37621692307692306	0.8555758480215164	0.5204615384615384	0.279	0.20915384615384613	0.33657692307692305	0.7247384615384617	0.20269999999999996	1	0	0.0	4	668,677,696,705	1	693
Q6IEU7	SIMULATED-INTERNAL	134	146	35.43076923076923	0.7744515384615386	0.9041982305578502	0.14999999999999997	0.7686923076923076	0.07838461538461534	0.008684615384615384	0.8833692307692308	0.017830769230769233	1	0	0.0	0	0.0	0	0.0
P16066	SIMULATED-INTERNAL	602	614	22.1	0.5815315384615384	0.8666058736173258	0.37038461538461537	0.008384615384615384	0.6204615384615384	0.08715384615384617	0.8678153846153845	0.08820769230769229	1	0	0.0	1	585	0	0.0
A0A0B4J273	SIMULATED-INTERNAL	71	83	0.0	0.0	0.0	0.0	0.0	0.0	0.0	0.0	0.0	1	0	0.0	4	56,58,88,89	0	0.0
A0A0A0MS03	SIMULATED-INTERNAL	63	75	0.0	0.0	0.0	0.0	0.0	0.0	0.0	0.0	0.0	1	0	0.0	0	0.0	0	0.0
Q14542	SIMULATED-INTERNAL	405	417	30.192307692307697	0.7270746153846155	1.1883984818873299	0.12838461538461537	0.8433076923076922	0.03207692307692308	0.005546153846153846	0.9186000000000001	0.01366153846153846	1	0	0.0	0	0.0	1	395
A4FU69	SIMULATED-INTERNAL	1374	1386	34.94615384615385	0.28966846153846154	1.133876987240165	0.06853846153846153	0.9295384615384614	0.0034615384615384625	0.056499999999999995	0.9233999999999998	0.05634615384615384	0	0	0.0	2	1368,1405	0	0.0
Q9NR48	SIMULATED-INTERNAL	1335	1347	78.53076923076922	0.39569153846153843	0.9622284958714001	0.6890769230769231	0.2591538461538462	0.0613846153846154	0.4088769230769231	0.7665846153846153	0.1282538461538461	0	0	0.0	1	1355	0	0.0
P59817	SIMULATED-INTERNAL	390	402	73.84615384615384	0.5564007692307693	1.065348031637761	0.6748461538461539	0.05346153846153846	0.2637692307692307	0.10790000000000001	0.8102000000000001	0.028846153846153848	0	0	0.0	2	384,421	0	0.0
Q3KQV9	SIMULATED-INTERNAL	242	253	40.56666666666667	0.6216025	0.9609097942110392	0.32558333333333334	0.26791666666666664	0.41124999999999995	0.02373333333333334	0.9090583333333333	0.07018333333333333	1	0	0.0	1	237	0	0.0
P58512	SIMULATED-INTERNAL	91	102	68.43333333333332	0.99995	1.0476215420807762	0.7485	0.17350000000000002	0.07758333333333335	0.4982083333333333	0.6807333333333334	0.3164416666666667	0	0	0.0	0	0.0	0	0.0
Q7RTV5	SIMULATED-INTERNAL	145	156	46.650000000000006	0.62285	1.062897974918999	0.08950000000000001	0.9005	0.011000000000000001	0.348975	0.7166250000000001	0.17395833333333335	1	0	0.0	2	127,132	1	143
Q68DY9	SIMULATED-INTERNAL	129	140	79.00833333333334	0.4349141666666667	0.9041934379330298	0.6880833333333333	0.03025000000000001	0.27925	0.5069999999999999	0.6826333333333333	0.12022499999999998	0	0	0.0	1	154	0	0.0
Q6ZU52	SIMULATED-INTERNAL	423	434	98.19166666666666	0.35166000000000003	0.6526648973235453	0.8580833333333332	0.08775	0.052583333333333336	0.37933333333333336	0.7391083333333333	0.3764833333333332	0	0	0.0	2	437,441	0	0.0
A4D263	SIMULATED-INTERNAL	302	313	60.78333333333333	0.4660691666666666	0.8532080560666109	0.7591666666666667	0.06833333333333333	0.1755833333333333	0.16235	0.8275333333333333	0.29916666666666664	1	0	0.0	2	282,320	0	0.0
Q96FC7	SIMULATED-INTERNAL	356	367	74.69166666666666	0.6672316666666668	1.0757289953675342	0.8104166666666667	0.08858333333333333	0.09866666666666664	0.29983333333333334	0.7397458333333332	0.06140000000000001	1	0	0.0	0	0.0	0	0.0
A6NGN4	SIMULATED-INTERNAL	461	472	62.791666666666664	0.06627833333333334	0.2246313145796943	0.6118333333333332	0.13016666666666668	0.2574166666666667	0.04110833333333334	0.8290416666666666	0.036316666666666664	0	0	0.0	2	442,451	0	0.0
Q8N511	SIMULATED-INTERNAL	117	128	75.21666666666665	0.5849224999999999	0.950129321833793	0.636	0.30225	0.06174999999999999	0.34217499999999995	0.8052916666666666	0.058641666666666675	1	2	107,138	4	105,107,138,144	1	115
Q8NEY3	SIMULATED-INTERNAL	145	156	54.991666666666674	0.5685049999999999	1.1707192647943931	0.17475	0.8150000000000001	0.007166666666666666	0.06080833333333333	0.9350916666666668	0.06247500000000001	1	0	0.0	2	127,137	1	159
Q2M1Z3	SIMULATED-INTERNAL	655	666	88.85000000000001	0.31203333333333333	1.0844623343359536	0.5584166666666667	0.3700833333333333	0.069	0.31784166666666663	0.818725	0.7480416666666666	0	0	0.0	1	678	0	0.0
P53420	SIMULATED-INTERNAL	1471	1482	75.17499999999998	0.3115333333333333	1.0096986304060656	0.903	0.027416666666666673	0.07050000000000001	0.37175833333333336	0.7887666666666666	0.24807500000000005	1	0	0.0	2	1456,1501	0	0.0
Q96BS2	SIMULATED-INTERNAL	34	45	79.50833333333334	0.5795549999999999	0.8592017305048654	0.609	0.32066666666666666	0.07316666666666667	0.498125	0.7055916666666667	0.14824166666666666	0	1	17	2	17,61	0	0.0
P01023	SIMULATED-INTERNAL	606	617	63.699999999999996	0.4729558333333334	0.9151670457497256	0.6873333333333335	0.20133333333333334	0.107	0.23470000000000002	0.7687916666666667	0.22357499999999997	1	0	0.0	1	625	0	0.0
P07602	SIMULATED-INTERNAL	418	429	71.14166666666667	0.42468999999999996	0.8771061218818881	0.4136666666666667	0.5805833333333333	0.006583333333333333	0.16968333333333332	0.8296749999999999	0.042850000000000006	1	2	414,449	5	404,413,414,438,449	1	418
Q969N4	SIMULATED-INTERNAL	176	187	50.85833333333333	0.45423333333333327	0.8688200387875921	0.4958333333333333	0.38125000000000003	0.12650000000000003	0.013725000000000001	0.944725	0.017108333333333333	1	0	0.0	0	0.0	0	0.0
P48201	SIMULATED-INTERNAL	44	55	60.76666666666667	0.5453758333333333	0.9298806274293406	0.49666666666666665	0.4361666666666666	0.07	0.4065583333333333	0.7523249999999999	0.06671666666666667	0	0	0.0	1	74	0	0.0
Q8TCY9	SIMULATED-INTERNAL	391	402	79.53333333333332	0.5175083333333333	0.9967618528995219	0.4065833333333333	0.5423333333333333	0.05375	0.09409166666666668	0.8574083333333334	0.05859999999999999	0	1	377	5	371,377,382,409,418	2	383,390
Q8NE31	SIMULATED-INTERNAL	572	583	69.2	0.571125	0.8776629698541527	0.4453333333333333	0.5205	0.035666666666666666	0.193075	0.8748416666666666	0.28168333333333334	0	0	0.0	3	563,566,568	0	0.0
A0A0A6YYG2	SIMULATED-INTERNAL	33	44	0.0	0.0	0.0	0.0	0.0	0.0	0.0	0.0	0.0	1	0	0.0	2	28,63	0	0.0
Q8NA75	SIMULATED-INTERNAL	357	368	37.483333333333334	0.3734775000000001	1.0140791096004533	0.5251666666666667	0.022999999999999996	0.45566666666666666	0.2897666666666667	0.7387916666666666	0.049975	0	0	0.0	0	0.0	0	0.0
A6NF34	SIMULATED-INTERNAL	395	406	110.43333333333332	0.28160499999999994	0.8818657894474627	0.9711666666666665	0.016333333333333335	0.009499999999999998	0.7582499999999999	0.34355833333333335	0.0031	0	0	0.0	4	377,381,388,391	0	0.0
Q16720	SIMULATED-INTERNAL	794	805	37.324999999999996	0.8285566666666667	1.2121400330405874	0.4098333333333333	0.5733333333333334	0.022500000000000003	0.36471666666666674	0.7470583333333334	0.06879166666666667	1	0	0.0	2	775,820	1	792
O00257	SIMULATED-INTERNAL	397	408	90.48333333333333	0.3721366666666666	0.9888310215939488	0.68825	0.2674166666666667	0.04075	0.6803916666666668	0.5928749999999999	0.9752416666666667	0	0	0.0	3	411,425,426	2	415,417
Q309B1	SIMULATED-INTERNAL	169	180	57.75	0.0	0.0	0.6028333333333333	0.011166666666666667	0.38233333333333336	0.4487083333333333	0.768925	0.06899166666666666	1	0	0.0	0	0.0	0	0.0
O75478	SIMULATED-INTERNAL	256	263	59.275	0.5897125000000001	0.86229603535941	0.43025	0.361875	0.1765	0.16238750000000002	0.7928125	0.109575	0	0	0.0	2	245,268	1	253
Q8IYI8	SIMULATED-INTERNAL	316	323	55.025	0.49290875	1.397059846611896	0.673375	0.1395	0.1625	0.0995875	0.7721875	0.0744	1	0	0.0	2	309,343	0	0.0
Q9H6N6	SIMULATED-INTERNAL	142	149	0.0	0.0	0.0	0.0	0.0	0.0	0.0	0.0	0.0	1	0	0.0	6	132,134,155,158,160,166	0	0.0
Q9NQX4	SIMULATED-INTERNAL	192	199	51.425	0.7813937500000001	1.1367839248151228	0.32375	0.66225	0.009250000000000001	0.4324	0.7743625000000002	0.22235	1	1	208	2	183,208	0	0.0
Q96A09	SIMULATED-INTERNAL	346	353	44.675	0.528525	0.9550647165989576	0.28337500000000004	0.6905	0.020875	0.0422	0.8866125	0.1008625	1	0	0.0	0	0.0	0	0.0
Q9H4L5	SIMULATED-INTERNAL	493	500	85.9375	0.308905	1.059690228297971	0.74275	0.18225000000000002	0.07400000000000001	0.5548500000000001	0.716725	0.1862	0	0	0.0	1	509	1	504
Q8IU54	SIMULATED-INTERNAL	51	58	76.7875	0.43057249999999997	1.0016553980463025	0.06712499999999999	0.9355	0.001875	0.266875	0.800475	0.0898625	1	0	0.0	4	32,40,62,64	0	0.0
Q9BQ04	SIMULATED-INTERNAL	224	231	86.9375	0.32966875	0.980472573257845	0.389	0.59875	0.004750000000000001	0.044062500000000004	0.9068375000000002	0.34877499999999995	0	0	0.0	0	0.0	1	215
Q6SZW1	SIMULATED-INTERNAL	60	67	62.37499999999999	0.4617775	1.0325311539857078	0.02325	0.9705	0.007000000000000001	0.5384375	0.8079624999999999	0.14221250000000002	0	1	80	1	80	1	54
Q9Y2V0	SIMULATED-INTERNAL	162	169	39.125	0.61912375	1.2499756809115345	0.115125	0.8751249999999999	0.011875	0.0221375	0.8889374999999999	0.049475000000000005	1	1	176	3	158,176,189	0	0.0
Q9HDB5	SIMULATED-INTERNAL	583	590	89.725	0.67662125	1.035805714245952	0.472	0.413875	0.10312500000000001	0.05543750000000001	0.9039	0.4977125	1	0	0.0	0	0.0	0	0.0
P83105	SIMULATED-INTERNAL	219	226	71.4125	0.45616	0.8599093093319534	0.519125	0.114375	0.3775	0.036574999999999996	0.9401125000000001	0.0317625	1	0	0.0	2	241,246	0	0.0
Q9NS25	SIMULATED-INTERNAL	75	82	105.6125	0.98955875	1.2735425241659786	0.534	0.454625	0.0195	0.6099125	0.7172750000000001	0.6406375	1	0	0.0	2	66,102	0	0.0
Q8NE01	SIMULATED-INTERNAL	316	323	47.037499999999994	0.58768875	1.1978757852020678	0.29762500000000003	0.28900000000000003	0.409625	0.07155	0.9189499999999999	0.10698750000000001	0	1	306	1	306	1	305
O43747	SIMULATED-INTERNAL	286	293	11.225000000000001	0.7789062499999999	1.1701518348561204	0.0045000000000000005	0.9937499999999999	0.00325	0.063075	0.9304875000000001	0.1706875	1	0	0.0	2	282,300	0	0.0
P0DN24	SIMULATED-INTERNAL	67	74	0.0	0.0	0.0	0.0	0.0	0.0	0.0	0.0	0.0	0	0	0.0	1	80	0	0.0
P78556	SIMULATED-INTERNAL	50	57	83.2	0.52456625	0.861545143101156	0.5972500000000001	0.026875000000000003	0.371375	0.0298	0.8717125000000001	0.0185375	1	0	0.0	4	44,68,69,70	0	0.0
Q8N9C0	SIMULATED-INTERNAL	319	326	55.1625	0.3660725	0.9696560882872078	0.2849999999999999	0.003	0.7125	0.21962500000000001	0.8436000000000001	0.08931249999999999	1	0	0.0	4	315,329,335,338	0	0.0
Q9GZP4	SIMULATED-INTERNAL	11	18	78.0125	0.428695	1.0237946586970168	0.711625	0.24275000000000002	0.045375	0.500525	0.6680562499999998	0.16846250000000002	0	0	0.0	0	0.0	2	2,6
Q5R3F8	SIMULATED-INTERNAL	781	788	78.30000000000001	0.8565775	0.8822415043424562	0.23425	0.7378750000000001	0.029	0.32814999999999994	0.7853875000000001	0.2248	0	0	0.0	6	768,777,778,794,795,800	0	0.0
P33241	SIMULATED-INTERNAL	40	47	112.1125	0.7309950000000001	1.2034469314587313	0.33875	0.6487499999999999	0.006625000000000001	0.7551375	0.6719	0.6940500000000001	0	1	60	1	60	0	0.0
P16109	SIMULATED-INTERNAL	709	716	59.6125	0.542095	0.8895101838675127	0.54375	0.022375	0.4335	0.0373	0.8681000000000001	0.037587499999999996	1	0	0.0	1	703	0	0.0
P24043	SIMULATED-INTERNAL	3073	3080	69.9375	0.31288375	0.8481104481032403	0.61825	0.31124999999999997	0.067	0.27575000000000005	0.8197500000000001	0.42098749999999996	1	0	0.0	3	3092,3095,3099	0	0.0
Q5T7M4	SIMULATED-INTERNAL	110	117	61.6875	0.437615	0.9125370013525693	0.44175	0.49787499999999996	0.06225	0.5530999999999999	0.7348625	0.44182499999999997	0	0	0.0	3	96,97,126	0	0.0
Q8N6I1	SIMULATED-INTERNAL	60	67	97.0625	0.44156375000000003	0.8650010106397663	0.25949999999999995	0.7441249999999999	0.002	0.43735	0.7215749999999999	0.685975	0	0	0.0	0	0.0	0	0.0
Q15742	SIMULATED-INTERNAL	173	180	59.05	0.4086375	1.174679903882966	0.955125	0.016625	0.030125000000000002	0.70445	0.5156000000000001	0.72355	0	1	169	2	161,169	2	162,171
Q96NW4	SIMULATED-INTERNAL	119	126	107.44999999999999	0.3385025	0.7231519559528259	0.9143749999999999	0.048125	0.036	0.46449999999999997	0.6637000000000002	0.0231125	0	1	136	2	104,136	0	0.0
Q06323	SIMULATED-INTERNAL	115	122	68.30000000000001	0.45160125	0.9493631242743774	0.1245	0.87375	0.003	0.0765625	0.8854249999999999	0.354325	1	1	109	2	97,109	0	0.0
P52803	SIMULATED-INTERNAL	10	17	70.8875	0.51871625	1.051155332870626	0.14200000000000002	0.682375	0.1445	0.0014875	1.0695625	0.22617500000000001	0	0	0.0	1	26	1	8
O75112	SIMULATED-INTERNAL	657	664	57.9375	0.60875625	1.0244807655089536	0.214125	0.775	0.017875000000000002	0.0414875	0.8846750000000001	0.026850000000000002	1	0	0.0	4	640,641,668,681	3	656,666,667
Q9BPU6	SIMULATED-INTERNAL	554	561	66.875	0.27291999999999994	1.071817687090096	0.836125	0.034625	0.13025	0.6470750000000001	0.6079312499999999	0.5336749999999999	0	0	0.0	1	546	2	549,561
Q9UHQ7	SIMULATED-INTERNAL	90	97	96.9375	0.89170125	0.9597243814352855	0.48024999999999995	0.50075	0.01375	0.1017125	0.83783125	0.27954999999999997	1	1	86	1	86	0	0.0
Q92838	SIMULATED-INTERNAL	354	361	53.05	0.5111224999999999	0.9816896170302669	0.49975	0.00425	0.496375	0.031450000000000006	0.940725	0.0698375	1	0	0.0	2	340,375	0	0.0
O00148	SIMULATED-INTERNAL	339	346	10.912500000000001	0.797175	1.1278853351786446	0.32675000000000004	0.0905	0.586875	0.09887499999999999	0.8791749999999999	0.0809	1	1	333	1	333	1	329
P54821	SIMULATED-INTERNAL	202	209	13.212499999999999	0.7761175	1.0332452859874615	0.8147500000000001	0.11825	0.063625	0.2758875	0.7756500000000002	0.47113750000000004	0	0	0.0	0	0.0	0	0.0
Q5TC63	SIMULATED-INTERNAL	195	202	35.0	0.53074875	0.9133775532234444	0.076375	0.913	0.012374999999999999	0.0823875	0.8256375	0.0138625	1	0	0.0	1	211	0	0.0
Q68DY9	SIMULATED-INTERNAL	25	32	40.375	0.5044712499999999	1.3773189831160528	0.36275	0.0315	0.6055	0.0792	0.8651875	0.0884125	1	0	0.0	0	0.0	0	0.0
Q9Y4C2	SIMULATED-INTERNAL	737	744	30.725	0.46015249999999996	0.7895227154323933	0.504625	0.433	0.0565	0.10598750000000001	0.8785	0.08879999999999999	1	1	750	1	750	0	0.0
Q5TFG8	SIMULATED-INTERNAL	123	130	85.48750000000001	0.78200625	1.015343191990633	0.7577499999999999	0.157875	0.081	0.4213625	0.770325	0.8021375	0	0	0.0	1	141	2	118,123
P02746	SIMULATED-INTERNAL	63	70	59.0625	0.40634875000000004	0.8373529778168266	0.8745	0.016999999999999998	0.10725	0.745925	0.6059625	0.8701625000000001	1	0	0.0	3	59,77,88	0	0.0
Q13045	SIMULATED-INTERNAL	624	631	70.2	0.476955	0.8468927789404529	0.45675	0.004125	0.5297499999999999	0.1328125	0.8589	0.09863749999999999	1	1	638	1	638	0	0.0
Q8N6N7	SIMULATED-INTERNAL	36	43	49.3375	0.8185975	1.0296317619602466	0.565375	0.061125000000000006	0.37612500000000004	0.059625	0.8897750000000001	0.2200375	1	0	0.0	7	16,18,27,52,54,56,63	2	30,33
Q8IYS0	SIMULATED-INTERNAL	515	522	112.88750000000002	0.26817375	0.9339876456629217	0.820875	0.16225	0.026125	0.54445	0.7398750000000001	0.059725	0	0	0.0	3	505,525,540	2	515,532
Q9NQ50	SIMULATED-INTERNAL	133	140	74.975	0.44464250000000005	0.7070790779908592	0.011	0.988875	0.0005	0.3988625	0.8156999999999999	0.22916249999999996	1	0	0.0	5	119,120,125,130,156	0	0.0
Q8WYR1	SIMULATED-INTERNAL	706	713	68.8	0.8486175	0.9320117974249543	0.75575	0.20600000000000002	0.040875	0.42915	0.6535375	0.0510125	1	0	0.0	1	686	0	0.0
Q9UKZ1	SIMULATED-INTERNAL	14	21	73.725	0.4313175	1.0025033570022683	0.429375	0.543875	0.027124999999999996	0.6043625	0.7273499999999999	0.7347875	0	0	0.0	0	0.0	2	7,10
Q15019	SIMULATED-INTERNAL	312	319	110.4375	0.3052775	0.6398106319698352	0.716	0.27	0.01225	0.47285	0.7423374999999999	0.1601125	1	1	325	2	305,325	0	0.0
Q96F85	SIMULATED-INTERNAL	47	54	46.1625	0.57634125	1.0185799656497077	0.240625	0.001	0.756625	0.17830000000000001	0.8457874999999999	0.15297499999999997	1	0	0.0	2	39,74	0	0.0
Q5T447	SIMULATED-INTERNAL	390	397	74.85	0.6510475	1.0610574686417502	0.63	0.353375	0.026125000000000002	0.2565125	0.7873874999999999	0.040425	1	0	0.0	2	371,416	0	0.0
Q92963	SIMULATED-INTERNAL	34	41	17.8125	0.73376	1.073445478623482	0.038625	0.938	0.023125	0.3027375	0.7605875000000001	0.24968749999999998	1	0	0.0	2	23,59	0	0.0
Q9Y6N8	SIMULATED-INTERNAL	291	298	40.8625	0.86288625	1.2149959390258656	0.45449999999999996	0.008375	0.5233749999999999	0.432025	0.7546750000000001	0.15735	1	0	0.0	0	0.0	0	0.0
Q9NQW5	SIMULATED-INTERNAL	445	452	95.0625	0.330735	1.033900809794262	0.684125	0.24025000000000002	0.078125	0.4008625	0.7825125	0.1300375	0	0	0.0	1	430	0	0.0
O60269	SIMULATED-INTERNAL	156	163	77.225	0.4748775	1.0648997003241392	0.9119999999999999	0.033	0.048	0.7514000000000001	0.5351625	0.4158625	0	0	0.0	1	138	0	0.0
P25090	SIMULATED-INTERNAL	26	33	32.4	0.52964375	0.9696342369645844	0.032875	0.9626250000000001	0.003875	0.00165	1.033725	0.028624999999999998	0	0	0.0	0	0.0	0	0.0
Q5VWJ9	SIMULATED-INTERNAL	429	436	110.075	0.44208624999999996	0.9182264585944044	0.63575	0.365	0.001375	0.46775	0.8138062499999998	0.0765125	0	0	0.0	2	411,418	0	0.0
Q9ULL0	SIMULATED-INTERNAL	838	845	104.6125	0.6493950000000001	1.0567273803139852	0.857125	0.127625	0.0175	0.5241625000000001	0.7442375000000001	0.7497375	0	0	0.0	2	819,859	2	827,828
P20930	SIMULATED-INTERNAL	770	777	131.16250000000002	0.19229	1.0000000000000002	0.934125	0.051375000000000004	0.016125	0.9019625	0.5709124999999999	0.793925	0	0	0.0	0	0.0	0	0.0
Q14CW9	SIMULATED-INTERNAL	121	128	106.2875	0.54318	0.8420036512782644	0.783	0.19675000000000004	0.01975	0.5924625	0.6278625	0.208275	0	0	0.0	1	104	2	129,131
O75467	SIMULATED-INTERNAL	500	507	77.5875	0.8496812499999999	1.286416845307118	0.818625	0.04625	0.13875	0.5705125	0.7332624999999999	0.4540875	1	0	0.0	0	0.0	0	0.0
Q9UI17	SIMULATED-INTERNAL	277	284	62.7625	0.378715	0.9319545953830289	0.48425000000000007	0.47687500000000005	0.040875	0.1192375	0.8484625	0.11258750000000001	1	0	0.0	1	257	0	0.0
Q9BTM9	SIMULATED-INTERNAL	26	33	70.6875	0.48006625	0.8024484596787307	0.551625	0.03475	0.412125	0.233	0.7784499999999999	0.0227625	1	0	0.0	4	23,46,47,51	0	0.0
A0A1B0GUA9	SIMULATED-INTERNAL	103	110	0.0	0.0	0.0	0.0	0.0	0.0	0.0	0.0	0.0	0	0	0.0	4	83,89,90,98	0	0.0
Q9NQ39	SIMULATED-INTERNAL	42	49	47.6125	0.6763012500000001	1.1662523397744415	0.28137500000000004	0.404125	0.315625	0.329075	0.8202625000000001	0.1681625	1	4	24,31,38,53	6	24,25,31,38,53,59	0	0.0
P43364	SIMULATED-INTERNAL	262	269	37.925	0.40267625	0.7869052938077983	0.01025	0.987625	0.002125	0.023325	0.9443250000000001	0.07677500000000001	1	1	245	3	245,254,280	2	251,256
A4D0V7	SIMULATED-INTERNAL	394	401	59.3625	0.446585	1.0324633904129386	0.186375	0.8105	0.008	0.2529	0.8628	0.0279375	0	0	0.0	0	0.0	0	0.0
Q01484	SIMULATED-INTERNAL	3506	3513	96.1625	0.40808	1.0333386662922086	0.819	0.144125	0.036000000000000004	0.5166375	0.6840375000000001	0.6117125	0	0	0.0	1	3487	0	0.0
Q9UIW0	SIMULATED-INTERNAL	90	97	81.025	0.64464	0.908168087632411	0.76925	0.101	0.12737500000000002	0.3673875	0.81445	0.7420125	0	0	0.0	2	85,103	0	0.0
O15432	SIMULATED-INTERNAL	61	68	82.57499999999999	0.4204825	1.069431551104447	0.74375	0.166625	0.08174999999999999	0.324675	0.7797499999999999	0.0118375	1	0	0.0	3	44,47,49	2	74,77
P50616	SIMULATED-INTERNAL	205	212	66.3125	0.493275	0.8817363919337577	0.795	0.147875	0.049625	0.3304125	0.78	0.8819374999999999	0	0	0.0	6	186,191,193,200,218,220	2	204,205
Q9NYG8	SIMULATED-INTERNAL	72	79	52.6125	0.32218500000000005	0.7729603938046004	0.84175	0.111	0.046375	0.548125	0.640125	0.0237875	1	0	0.0	1	63	0	0.0
Q9Y5K6	SIMULATED-INTERNAL	361	368	91.325	0.4122325	1.023858686939617	0.758875	0.167375	0.07125000000000001	0.62695	0.6786374999999999	0.7204625	0	0	0.0	5	346,351,372,378,381	1	361
P17098	SIMULATED-INTERNAL	299	306	63.8125	0.99998	1.0192965971492485	0.479	0.21625000000000003	0.30225	0.41412499999999997	0.7390625000000001	0.1589375	1	0	0.0	5	288,292,311,314,320	3	295,308,313
P49189	SIMULATED-INTERNAL	245	252	45.987500000000004	0.61753375	0.8900244423975694	0.516125	0.11750000000000001	0.360875	0.269225	0.8126625000000001	0.061562500000000006	1	2	239,258	3	227,239,258	0	0.0
O75534	SIMULATED-INTERNAL	787	794	98.7125	0.40860125	0.6532039025856309	0.757625	0.061875	0.182	0.5908249999999999	0.7597375	0.3048375	1	0	0.0	0	0.0	1	782
P41235	SIMULATED-INTERNAL	90	97	79.35000000000001	0.6666875	0.8446425517236217	0.579875	0.051125000000000004	0.363625	0.0543	0.8229250000000001	0.129	1	0	0.0	4	70,81,106,108	1	99
Q02446	SIMULATED-INTERNAL	493	500	87.64999999999999	0.31553875	1.0172464449837049	0.7410000000000001	0.01875	0.23750000000000002	0.29952500000000004	0.7625249999999999	0.0714125	0	0	0.0	0	0.0	0	0.0
O75830	SIMULATED-INTERNAL	16	23	66.4375	0.2509975	0.7377693011697273	0.221875	0.77525	0.003375	0.03325	0.79091875	0.047025	0	0	0.0	1	42	0	0.0
Q5VXT5	SIMULATED-INTERNAL	57	64	23.0875	0.498705	0.9214560529314983	0.20750000000000005	0.018375000000000002	0.77025	0.1204125	0.8006375	0.039575	1	0	0.0	2	39,71	0	0.0
Q8WWG9	SIMULATED-INTERNAL	211	218	90.05	0.0	0.0	0.77675	0.173375	0.0475	0.91395	0.5655812499999999	0.5119374999999999	0	0	0.0	0	0.0	0	0.0
Q96GE5	SIMULATED-INTERNAL	305	312	73.6875	0.678895	1.191640630235876	0.6205	0.09874999999999999	0.28074999999999994	0.3342625	0.7714	0.02475	0	0	0.0	2	288,316	0	0.0
Q96RA2	SIMULATED-INTERNAL	117	124	16.2	0.9417800000000001	1.1161404109847322	0.07125000000000001	0.9268749999999999	0.004	0.0003625	1.0107375	0.0033125	1	0	0.0	0	0.0	0	0.0
Q7Z7D3	SIMULATED-INTERNAL	233	240	70.6375	0.6424974999999999	1.108844906236149	0.19324999999999998	0.00425	0.8047500000000001	0.22068749999999998	0.8225	0.0411375	0	0	0.0	2	246,257	1	243
B2RXH2	SIMULATED-INTERNAL	91	98	70.1625	0.53907875	1.0339360549306176	0.34487500000000004	0.505625	0.140125	0.4798	0.780225	0.24322500000000002	0	0	0.0	3	88,105,106	0	0.0
Q04721	SIMULATED-INTERNAL	338	345	67.51249999999999	0.5279324999999999	0.9197160837067647	0.6733750000000001	0.08775	0.227125	0.01575	0.8913	0.0014874999999999999	1	0	0.0	0	0.0	0	0.0
Q9H9S5	SIMULATED-INTERNAL	412	419	16.925	0.62423625	1.0434220453452407	0.194625	0.008	0.79575	0.11322499999999999	0.86175	0.071575	0	1	396	2	396,429	0	0.0
Q9NQT4	SIMULATED-INTERNAL	36	43	64.125	0.65155625	1.3643741391897464	0.78	0.014625	0.209	0.34705	0.7228499999999999	0.2674625	1	0	0.0	0	0.0	0	0.0
Q709F0	SIMULATED-INTERNAL	267	274	63.675	0.3248725	0.6680957686864477	0.794875	0.14	0.067	0.1094375	0.8109875000000001	0.028449999999999996	1	0	0.0	0	0.0	0	0.0
O60320	SIMULATED-INTERNAL	132	139	64.1	0.47346375	1.0198285534694647	0.5231250000000001	0.061	0.425875	0.0018875	0.9349500000000002	0.0175625	1	0	0.0	1	158	0	0.0
Q15717	SIMULATED-INTERNAL	190	197	81.2875	0.41232749999999996	0.7409389970472563	0.413375	0.55725	0.025125	0.44262499999999994	0.7786124999999999	0.38906250000000003	0	2	171,182	2	171,182	3	197,200,202
Q9BQA1	SIMULATED-INTERNAL	257	264	15.837500000000002	0.63905375	1.1633792671442924	0.27237500000000003	0.004375	0.726625	0.044512499999999997	0.8112125000000001	0.11043750000000001	0	0	0.0	1	243	1	264
Q5PR19	SIMULATED-INTERNAL	204	211	46.5	0.0	0.0	0.827625	0.040499999999999994	0.13224999999999998	0.7018	0.5456937499999999	0.881275	1	0	0.0	2	186,197	0	0.0
Q9BUV8	SIMULATED-INTERNAL	4	11	123.26250000000002	0.3232775	1.14061901449626	0.957625	0.031875	0.0125	0.841125	0.6320374999999999	0.009975000000000001	0	2	21,27	2	21,27	0	0.0
Q8N966	SIMULATED-INTERNAL	147	154	39.6375	0.46175999999999995	0.9690254343993955	0.174375	0.815875	0.00675	0.0003875	0.9681749999999998	0.0164	1	0	0.0	0	0.0	0	0.0
P12236	SIMULATED-INTERNAL	28	35	36.824999999999996	0.8475024999999999	1.2254857562759542	0.13	0.866875	0.005750000000000001	0.055375	0.9185000000000001	0.034449999999999995	1	4	10,23,43,49	5	10,23,43,49,52	3	22,24,42
Q9UBK9	SIMULATED-INTERNAL	70	77	31.375	0.6067849999999999	1.2764453785369507	0.5035000000000001	0.08737500000000001	0.4105	0.028712500000000002	0.8957375000000001	0.1479875	1	0	0.0	1	63	0	0.0
Q96FE7	SIMULATED-INTERNAL	202	209	89.47500000000001	0.77069375	0.8517403264543786	0.210875	0.78325	0.0063750000000000005	0.3732125	0.8162499999999999	0.08075	0	1	198	2	195,198	0	0.0
P30414	SIMULATED-INTERNAL	1104	1111	72.8125	0.25967125	0.9459931510819006	0.4405	0.529875	0.022	0.4393375	0.7969250000000001	0.8772	0	0	0.0	2	1084,1088	0	0.0
O00479	SIMULATED-INTERNAL	12	19	81.3	0.99997	0.9999999999999997	0.54275	0.31025	0.155625	0.81365	0.6349187499999998	0.8538875	1	1	31	5	3,5,7,31,36	2	25,29
P30154	SIMULATED-INTERNAL	237	244	21.200000000000003	0.51898	1.0434132571046313	0.019375000000000003	0.9794999999999999	0.002	0.0449625	0.9016875	0.270025	1	0	0.0	0	0.0	0	0.0
Q9NR96	SIMULATED-INTERNAL	234	241	55.425	0.6032012499999999	0.9439923615196436	0.6880000000000001	0.22537500000000002	0.087125	0.040862499999999996	0.8613249999999999	0.0659375	0	0	0.0	0	0.0	0	0.0
Q96JE7	SIMULATED-INTERNAL	142	149	95.7625	0.28583500000000006	0.8765402671840854	0.869	0.067875	0.06525	0.3421375	0.7718249999999999	0.35805000000000003	0	0	0.0	1	155	0	0.0
P35070	SIMULATED-INTERNAL	71	78	74.13749999999999	0.88984625	1.1853969646656761	0.46425000000000005	0.21537499999999998	0.317	0.02685	0.8562500000000001	0.038525000000000004	0	0	0.0	2	61,63	0	0.0
Q8N165	SIMULATED-INTERNAL	78	85	69.63749999999999	0.15988124999999997	0.4058054240643678	0.4285	0.423375	0.14175	0.29655	0.7407249999999999	0.0483125	1	0	0.0	2	61,102	0	0.0
Q6ZVM7	SIMULATED-INTERNAL	477	484	84.58749999999999	0.31557250000000003	0.9255386514583116	0.9530000000000001	0.034624999999999996	0.01125	0.7181	0.5898625000000001	0.4765	0	2	462,469	4	462,469,495,496	0	0.0
Q9Y575	SIMULATED-INTERNAL	213	220	11.375	0.94840125	1.1164503754707433	0.23075	0.7385	0.035625000000000004	0.09175	0.8544249999999999	0.0747375	1	0	0.0	1	226	0	0.0
Q9BYJ1	SIMULATED-INTERNAL	536	543	53.6125	0.59723375	1.1845325028443257	0.27325	0.718375	0.009125000000000001	0.232025	0.8067625	0.0322875	1	0	0.0	0	0.0	0	0.0
Q9BSK2	SIMULATED-INTERNAL	57	64	55.212500000000006	0.37758625	1.1954899093765154	0.718	0.104125	0.17987499999999998	0.2246375	0.7308250000000001	0.0505	1	0	0.0	2	79,84	0	0.0
Q9HC36	SIMULATED-INTERNAL	48	55	97.9375	0.27435999999999994	0.9926634684805433	0.722	0.156	0.11624999999999999	0.6031500000000001	0.6569875000000001	0.1149125	0	0	0.0	3	39,60,73	0	0.0
Q8IZ07	SIMULATED-INTERNAL	463	470	62.8875	0.5632999999999999	1.8095164391982557	0.5662499999999999	0.073125	0.35850000000000004	0.3599875	0.8237375	0.5269124999999999	1	0	0.0	0	0.0	1	470
Q07108	SIMULATED-INTERNAL	126	133	58.525000000000006	0.84132	1.0584959427936478	0.007000000000000001	0.991375	0.003125	0.2351125	0.8243874999999999	0.1043875	1	0	0.0	2	146,147	0	0.0
Q92769	SIMULATED-INTERNAL	58	65	65.3625	0.44646625	0.7692153926756512	0.44962499999999994	0.498375	0.050249999999999996	0.3319625	0.7562375	0.0358375	1	2	51,75	2	51,75	2	49,73
Q9HAW9	SIMULATED-INTERNAL	522	529	142.65	0.15653	0.7580971292271554	0.91225	0.069125	0.020499999999999997	0.704375	0.7162687499999999	0.0374875	0	0	0.0	4	505,513,517,518	0	0.0
Q5T3U5	SIMULATED-INTERNAL	1233	1240	67.8	0.30739375	0.7980220738517019	0.88725	0.06925	0.044125	0.44055	0.7505375	0.0635625	0	0	0.0	0	0.0	0	0.0
Q6ZSA7	SIMULATED-INTERNAL	17	24	64.825	0.18646000000000001	0.4765595774984956	0.01725	0.98275	0.001375	0.090175	0.8911000000000002	0.4287375	0	0	0.0	0	0.0	0	0.0
P15170	SIMULATED-INTERNAL	6	13	87.6125	0.20960375	0.8601995536973863	0.8234999999999999	0.046625	0.1235	0.8555625	0.669275	0.9002375	0	0	0.0	1	24	2	16,20
Q6JVE6	SIMULATED-INTERNAL	46	53	19.575	0.61573375	0.9963659064914622	0.239375	0.012750000000000001	0.743125	0.0579125	0.9094500000000001	0.07615	0	0	0.0	4	39,62,64,71	0	0.0
O76009	SIMULATED-INTERNAL	57	64	50.875	0.7870025	0.9933753195727707	0.017750000000000002	0.979875	0.0022500000000000003	0.26649999999999996	0.8275125000000001	0.11217500000000001	1	0	0.0	1	73	1	70
P08183	SIMULATED-INTERNAL	451	458	40.175	0.47718875	0.983324794074285	0.337125	0.07512500000000001	0.58225	0.23519999999999996	0.830225	0.0602375	1	0	0.0	1	433	0	0.0
O15357	SIMULATED-INTERNAL	63	70	55.55	0.33438875	1.0134890971311432	0.24975	0.003875	0.7457499999999999	0.0410625	0.8962375	0.245075	1	0	0.0	0	0.0	1	62
Q5JTY5	SIMULATED-INTERNAL	144	151	20.55	0.540045	0.8903946562785955	0.06575	0.9255	0.010750000000000001	0.10065	0.8784874999999999	0.13216250000000002	1	1	126	3	126,127,129	0	0.0
Q8IVV7	SIMULATED-INTERNAL	271	278	48.45	0.73614	1.148239504774086	0.51675	0.010875	0.47250000000000003	0.048825	0.8427499999999999	0.0477	1	0	0.0	1	264	0	0.0
P52757	SIMULATED-INTERNAL	60	67	57.825	0.5609775	1.0881223097825607	0.5446249999999999	0.278875	0.17812499999999998	0.31725000000000003	0.7932124999999999	0.214175	1	0	0.0	2	41,54	0	0.0
Q8WUF5	SIMULATED-INTERNAL	411	418	105.8125	0.50519875	0.9415656286692633	0.957875	0.02325	0.015125	0.9838625	0.45496250000000005	0.205425	0	0	0.0	1	405	0	0.0
Q96HE8	SIMULATED-INTERNAL	85	92	31.1125	0.5603325	0.9456341386142865	0.4195	0.404	0.177	0.107525	0.8132124999999999	0.183575	0	0	0.0	1	73	0	0.0
Q92782	SIMULATED-INTERNAL	39	46	42.5625	0.44435499999999994	1.042540666381569	0.6455	0.122625	0.235	0.12732500000000002	0.7961374999999999	0.1030375	1	0	0.0	1	58	1	35
Q96L15	SIMULATED-INTERNAL	275	282	72.525	0.40175125	1.5691630635592062	0.825375	0.097875	0.080375	0.4350125	0.6777062499999998	0.09846250000000001	0	0	0.0	2	265,285	0	0.0
Q717R9	SIMULATED-INTERNAL	15	22	106.975	0.8009275	0.929867098554148	0.917625	0.053625	0.022375	0.7161249999999999	0.5982624999999999	0.585325	0	0	0.0	0	0.0	0	0.0
Q02241	SIMULATED-INTERNAL	811	818	97.325	0.45477124999999996	1.0832717077311527	0.8043750000000001	0.037125000000000005	0.15187499999999998	0.557025	0.6067125000000001	0.2297375	1	0	0.0	1	823	0	0.0
O00213	SIMULATED-INTERNAL	300	307	73.4125	0.405	0.9343951809958074	0.62625	0.23175	0.15287499999999998	0.7286250000000001	0.6978875	0.963175	0	0	0.0	1	318	1	289
P30291	SIMULATED-INTERNAL	208	215	84.0875	0.41221125	1.0044267268305	0.796375	0.15175	0.051875000000000004	0.4615375	0.7039250000000001	0.8663375	0	0	0.0	4	192,197,219,222	1	217
Q7RTT3	SIMULATED-INTERNAL	128	135	85.4375	0.4840425	1.2705179339908867	0.76	0.18512499999999998	0.05375	0.6828000000000001	0.6387375000000002	0.5909	0	0	0.0	7	110,114,115,124,144,150,153	0	0.0
Q17RF5	SIMULATED-INTERNAL	92	99	74.6875	0.68301625	0.9098182162755861	0.825875	0.11237499999999999	0.061000000000000006	0.1273625	0.7578874999999999	0.087425	1	0	0.0	0	0.0	0	0.0
O14763	SIMULATED-INTERNAL	53	60	83.3625	0.6520375	1.0743803045600118	0.549125	0.359125	0.09012500000000001	0.26287499999999997	0.8243500000000001	0.6052625	0	0	0.0	2	36,72	0	0.0
Q9Y2R5	SIMULATED-INTERNAL	65	72	61.675	0.59935625	1.0355551393178886	0.428	0.010375	0.562125	0.06609999999999999	0.8774	0.10375000000000001	1	1	90	6	45,47,75,78,87,90	0	0.0
P09923	SIMULATED-INTERNAL	45	52	77.6	0.452125	0.768826758038797	0.701875	0.221875	0.071875	0.08736250000000001	0.8609749999999998	0.0894625	1	0	0.0	0	0.0	0	0.0
Q13905	SIMULATED-INTERNAL	169	176	42.0	0.3547125	1.0830600357241493	0.3632500000000001	0.504875	0.128625	0.194975	0.8564625000000001	0.22508750000000002	0	0	0.0	3	182,189,193	0	0.0
P49585	SIMULATED-INTERNAL	185	192	53.2375	0.6277487500000001	0.9222715619513557	0.449625	0.397	0.158875	0.363975	0.78065	0.1435875	1	0	0.0	0	0.0	2	182,197
Q5VUJ5	SIMULATED-INTERNAL	88	95	84.125	0.289125	1.1364083012341801	0.6307499999999999	0.2165	0.15025	0.5143	0.7415875000000001	0.27121249999999997	0	0	0.0	0	0.0	0	0.0
P12883	SIMULATED-INTERNAL	884	891	64.95	0.3812725	1.0303016717231892	0.007125	0.992375	0.000875	0.3587625	0.7789000000000001	0.231275	1	0	0.0	4	865,871,876,910	1	879
P0CJ76	SIMULATED-INTERNAL	3	10	52.800000000000004	0.0	0.0	0.48687500000000006	0.026375	0.48850000000000005	0.47877499999999995	0.83868125	0.8318625	1	0	0.0	1	21	0	0.0
O75678	SIMULATED-INTERNAL	75	82	117.1625	0.31088	0.810028235204942	0.3745	0.626	0.001375	0.566225	0.757225	0.08502499999999999	0	0	0.0	1	61	0	0.0
Q6UXF1	SIMULATED-INTERNAL	32	39	84.4625	0.449365	1.2767864753516127	0.82625	0.13225	0.041999999999999996	0.39423749999999996	0.7059	0.2654125	0	0	0.0	0	0.0	0	0.0
Q7Z6B0	SIMULATED-INTERNAL	31	38	51.662499999999994	0.34710125	0.9185588222203777	0.627375	0.254375	0.11850000000000001	0.390625	0.7759250000000001	0.8646125	0	0	0.0	0	0.0	0	0.0
P12319	SIMULATED-INTERNAL	121	128	55.675	0.58163375	0.859503378650689	0.5509999999999999	0.01225	0.43125	0.0273625	0.8887999999999999	0.049562499999999995	1	0	0.0	2	142,147	0	0.0
Q06643	SIMULATED-INTERNAL	122	129	38.7	0.6582375	0.989641422010825	0.428	0.0115	0.557625	0.1811875	0.8120249999999999	0.41369999999999996	1	0	0.0	1	108	0	0.0
Q8N4N8	SIMULATED-INTERNAL	566	573	96.5875	0.30779	1.025904490636931	0.563625	0.434875	0.003125	0.4704875	0.6831125	0.2192125	0	0	0.0	2	583,593	2	555,575
P54257	SIMULATED-INTERNAL	38	45	84.9375	0.6477824999999999	0.9603872355538063	0.870625	0.10025	0.027624999999999997	0.8132250000000001	0.5718874999999999	0.364125	0	0	0.0	0	0.0	0	0.0
K7EIQ3	SIMULATED-INTERNAL	30	37	0.0	0.0	0.0	0.0	0.0	0.0	0.0	0.0	0.0	0	0	0.0	1	11	0	0.0
Q9UP83	SIMULATED-INTERNAL	238	245	73.86250000000001	0.37042625	0.9433733091780448	0.03175	0.9695	0.00125	0.1299625	0.8393499999999999	0.0456125	0	0	0.0	0	0.0	0	0.0
Q9UNH6	SIMULATED-INTERNAL	105	112	87.725	0.54107125	0.8036494667459722	0.528	0.422125	0.046375	0.1298625	0.8519874999999999	0.080775	1	2	99,123	3	99,119,123	0	0.0
O75832	SIMULATED-INTERNAL	102	109	55.9125	0.7666850000000001	0.9744428621360011	0.811875	0.13212500000000002	0.058249999999999996	0.283725	0.7440500000000001	0.17775	1	1	90	3	90,95,116	0	0.0
Q13608	SIMULATED-INTERNAL	309	316	58.25	0.34963625	0.9528501899011718	0.854625	0.0475	0.0975	0.39792500000000003	0.6865874999999999	0.17133749999999998	0	1	306	1	306	0	0.0
Q8NA61	SIMULATED-INTERNAL	133	140	67.15	0.83914	1.071054445370136	0.360375	0.0195	0.616375	0.2207625	0.822175	0.272625	1	0	0.0	2	156,160	1	124
Q5TEJ8	SIMULATED-INTERNAL	465	472	59.825	0.731625	0.9653457330048293	0.834125	0.1005	0.07012499999999999	0.3149375	0.7885	0.15302500000000002	1	0	0.0	3	456,460,480	0	0.0
I6L899	SIMULATED-INTERNAL	618	625	0.0	0.0	0.0	0.0	0.0	0.0	0.0	0.0	0.0	1	0	0.0	0	0.0	0	0.0
P01011	SIMULATED-INTERNAL	137	144	27.825000000000003	0.50604875	1.2430437234125702	0.1625	0.01925	0.815125	0.2115125	0.8027749999999999	0.153425	1	0	0.0	1	158	0	0.0
P01008	SIMULATED-INTERNAL	430	437	65.6125	0.45653125	0.9512004496654973	0.4495	0.00425	0.54675	0.08275	0.8457	0.05615	1	0	0.0	0	0.0	0	0.0
Q5VYK3	SIMULATED-INTERNAL	908	915	33.300000000000004	0.28890125	0.7356716079305607	0.5353749999999999	0.456375	0.006375	0.27505	0.7559625	0.1364125	0	0	0.0	2	892,934	0	0.0
P10588	SIMULATED-INTERNAL	95	102	76.6125	0.75865625	0.8637878718874175	0.6145	0.08762500000000001	0.30125	0.0505125	0.7850874999999999	0.033987500000000004	1	0	0.0	4	77,81,114,115	1	89
A0A0B4J1U3	SIMULATED-INTERNAL	102	109	0.0	0.0	0.0	0.0	0.0	0.0	0.0	0.0	0.0	1	0	0.0	1	86	0	0.0
Q9ULD2	SIMULATED-INTERNAL	896	903	84.6125	0.43569749999999996	0.9048882028915731	0.695875	0.27575	0.027500000000000004	0.46010000000000006	0.7140375000000001	0.11752499999999999	0	0	0.0	5	877,881,909,911,923	0	0.0
Q8NGQ6	SIMULATED-INTERNAL	73	80	24.55	0.9193125	1.0261141969420848	0.186	0.79925	0.010875000000000001	0.005699999999999999	0.9619374999999999	0.010974999999999999	1	0	0.0	2	54,89	0	0.0
P49642	SIMULATED-INTERNAL	26	33	58.400000000000006	0.6086149999999999	1.0399820734661664	0.26125000000000004	0.73475	0.0065	0.0075875	0.9375125000000001	0.14218750000000002	0	0	0.0	3	14,37,50	0	0.0
Q8N7N1	SIMULATED-INTERNAL	190	197	43.4125	0.41552750000000005	1.5920399786139843	0.488875	0.177625	0.33037500000000003	0.0747	0.9146125	0.058	1	0	0.0	0	0.0	0	0.0
Q9C005	SIMULATED-INTERNAL	15	22	108.88749999999999	0.35143375	1.0606351703948396	0.8867499999999999	0.09175	0.022125	0.62335	0.6631750000000001	0.3937625	0	1	35	2	35,40	1	11
Q9UHR6	SIMULATED-INTERNAL	350	357	53.4375	0.34725875	0.8734980431255567	0.30512500000000004	0.69225	0.008875	0.10985	0.8452	0.265125	0	0	0.0	2	338,339	0	0.0
A8MSI8	SIMULATED-INTERNAL	67	74	61.4625	0.8444575	1.1147463257942445	0.11599999999999999	0.87325	0.013250000000000001	0.4318875	0.8521624999999999	0.29525	1	0	0.0	1	61	0	0.0
Q9UIE0	SIMULATED-INTERNAL	109	116	90.3625	0.99995	1.0476215420807762	0.696875	0.0785	0.22925	0.5299875	0.7395	0.621525	0	0	0.0	0	0.0	0	0.0
Q14586	SIMULATED-INTERNAL	402	409	73.9625	0.802715	1.2727944319077	0.7887500000000001	0.017625	0.196625	0.1681125	0.7681875	0.0241	1	0	0.0	5	383,387,415,425,427	0	0.0
O95670	SIMULATED-INTERNAL	57	64	89.25	0.5984287500000001	1.0180964271518518	0.281375	0.719375	0.002875	0.6496500000000001	0.64465	0.5279874999999999	1	0	0.0	1	37	3	47,57,65
Q49A88	SIMULATED-INTERNAL	74	81	93.1	0.3792875	0.9634177599562183	0.74225	0.181	0.075125	0.48863749999999995	0.7891250000000001	0.7246375	0	0	0.0	1	70	1	92
Q9P1T7	SIMULATED-INTERNAL	237	244	49.8625	0.9973224999999999	1.017305510394958	0.37975000000000003	0.5811249999999999	0.0385	0.00032500000000000004	0.92833125	0.0	1	0	0.0	0	0.0	0	0.0
Q15166	SIMULATED-INTERNAL	58	65	34.7375	0.45630375	1.0726337255086327	0.486375	0.0245	0.492	0.2738625	0.772425	0.274325	0	0	0.0	2	70,84	0	0.0
Q9HD34	SIMULATED-INTERNAL	29	36	52.4	0.7363937500000001	1.1266859609542779	0.049	0.946125	0.006750000000000001	0.14578750000000001	0.8874500000000001	0.30362500000000003	1	0	0.0	3	21,44,47	2	26,28
A0A0B4J2F0	SIMULATED-INTERNAL	2	9	0.0	0.0	0.0	0.0	0.0	0.0	0.0	0.0	0.0	0	0	0.0	0	0.0	0	0.0
Q8IVH2	SIMULATED-INTERNAL	39	46	70.125	0.38043	0.9127419140244155	0.840875	0.037250000000000005	0.12375	0.6733	0.6288374999999999	0.3801875	0	0	0.0	0	0.0	2	52,57
O60830	SIMULATED-INTERNAL	56	63	60.58749999999999	0.62891	0.9400875130794004	0.5825	0.322	0.09837499999999999	0.1417875	0.8034749999999999	0.0572	1	0	0.0	0	0.0	0	0.0
Q8N954	SIMULATED-INTERNAL	249	256	41.475	0.6770025	1.247538299337009	0.269625	0.696375	0.038250000000000006	0.0340375	0.8875125000000001	0.7999375	1	0	0.0	3	235,244,269	2	247,248
P0CG35	SIMULATED-INTERNAL	38	45	102.69999999999999	0.7995650000000001	0.8504193010971542	0.5523750000000001	0.430625	0.00725	0.8067625	0.79020625	0.621175	1	0	0.0	4	19,20,26,32	0	0.0
Q86XN6	SIMULATED-INTERNAL	582	589	60.53750000000001	0.49121875	0.9026038321446798	0.7121249999999999	0.141625	0.12525000000000003	0.3756	0.739125	0.1420875	0	0	0.0	4	566,579,598,607	0	0.0
P13637	SIMULATED-INTERNAL	889	896	39.887499999999996	0.33666124999999997	1.2303480301932928	0.688875	0.2025	0.10925	0.202325	0.8334374999999999	0.0228375	1	0	0.0	1	902	0	0.0
Q3YBR2	SIMULATED-INTERNAL	85	92	81.75	0.520915	0.8864333913968979	0.54125	0.40337500000000004	0.048125	0.2455875	0.7762125	0.1692625	0	0	0.0	5	65,68,70,78,79	0	0.0
Q8NEV8	SIMULATED-INTERNAL	1487	1494	94.57499999999999	0.7158625	0.8480490640429101	0.815625	0.13237500000000002	0.055	0.6409625	0.6951749999999999	0.6828375	0	0	0.0	1	1498	1	1505
Q9UKY0	SIMULATED-INTERNAL	98	105	61.53750000000001	0.84485875	1.0335019889481871	0.389625	0.5175000000000001	0.08675	0.13977499999999998	0.8488375000000001	0.1163375	1	0	0.0	1	122	0	0.0
Q9Y337	SIMULATED-INTERNAL	58	65	72.26249999999999	0.34702374999999996	0.8244651440555419	0.86825	0.07949999999999999	0.049874999999999996	0.5832875	0.6426625	0.06845	0	0	0.0	0	0.0	0	0.0
Q7RTR0	SIMULATED-INTERNAL	433	440	72.9375	0.39012375	0.9730238746036298	0.22512500000000002	0.014125000000000002	0.7577499999999999	0.009575	0.8835249999999999	0.07317499999999999	1	0	0.0	1	460	0	0.0
Q04828	SIMULATED-INTERNAL	35	42	32.225	0.6953737499999999	1.04826214943377	0.003625	0.99625	0.0011250000000000001	0.22342499999999998	0.8408375	0.11524999999999999	1	1	31	1	31	3	24,32,51
O75204	SIMULATED-INTERNAL	188	195	10.537500000000001	0.74839875	1.185385005266451	0.0205	0.9784999999999999	0.002	0.1345	0.8341000000000001	0.114675	1	0	0.0	0	0.0	0	0.0
Q8NGS4	SIMULATED-INTERNAL	101	108	13.662500000000001	0.9350075	1.0076582885230256	0.021625	0.977875	0.001875	0.0219375	0.8759250000000001	0.0220125	1	0	0.0	0	0.0	0	0.0
Q7Z3Y8	SIMULATED-INTERNAL	222	229	89.1625	0.6208775	1.0964504023599766	0.09875	0.903625	0.0015	0.2334375	0.7971125	0.128425	1	0	0.0	0	0.0	1	221
O15116	SIMULATED-INTERNAL	56	63	56.55	0.730785	0.9876018944536247	0.503	0.014375	0.4774999999999999	0.0931125	0.8165375	0.08845	1	0	0.0	1	81	0	0.0
O60928	SIMULATED-INTERNAL	353	360	97.94999999999999	0.22727999999999998	0.7673146687455114	0.862	0.026750000000000003	0.108625	0.7786500000000001	0.743725	0.20980000000000001	0	0	0.0	0	0.0	0	0.0
Q8WYB5	SIMULATED-INTERNAL	1618	1625	87.225	0.42284625	0.9871847999337817	0.8175	0.1265	0.055125	0.5502750000000001	0.6726500000000001	0.8400124999999999	0	0	0.0	0	0.0	0	0.0
B2RTY4	SIMULATED-INTERNAL	1293	1300	77.375	0.32530125	0.825227361568025	0.7765	0.19187500000000002	0.036000000000000004	0.3388125	0.6551999999999998	0.5496	0	0	0.0	0	0.0	2	1301,1307
Q9Y6G5	SIMULATED-INTERNAL	145	152	74.85	0.50101125	0.8482606122546356	0.516	0.23962500000000003	0.226125	0.25229999999999997	0.7723375	0.0988125	1	1	170	2	133,170	2	136,155
A6NCE7	SIMULATED-INTERNAL	68	75	83.5125	0.6524887500000001	1.0450825669505053	0.50125	0.189875	0.314875	0.0295375	0.9066125	0.0973625	1	3	49,51,65	3	49,51,65	0	0.0
P37231	SIMULATED-INTERNAL	254	261	63.7	0.426285	0.8774529708852681	0.49424999999999997	0.48175	0.028875	0.123425	0.8295875000000001	0.1253625	0	0	0.0	3	244,268,272	1	269
Q5TA89	SIMULATED-INTERNAL	54	61	71.3125	0.89584625	1.347530516425505	0.40575	0.56925	0.024250000000000004	0.2805375	0.7894375	0.1357375	1	0	0.0	3	40,70,73	1	72
D6RGX4	SIMULATED-INTERNAL	153	160	95.8375	0.39221375	0.681547851774621	0.882375	0.033625	0.078875	0.6102000000000001	0.6956500000000001	0.585375	0	0	0.0	1	134	0	0.0
Q9Y6D5	SIMULATED-INTERNAL	226	233	87.575	0.2218325	0.9801738491232226	0.58025	0.351125	0.0775	0.5227125	0.7298125000000002	0.9316	0	0	0.0	4	210,215,241,247	4	218,240,243,244
Q5THK1	SIMULATED-INTERNAL	1968	1975	76.13750000000002	0.66869625	1.1407155158309537	0.5125	0.4135	0.07125000000000001	0.190275	0.7985249999999999	0.82385	0	3	1954,1965,1985	3	1954,1965,1985	0	0.0
P06576	SIMULATED-INTERNAL	293	300	52.525000000000006	0.80173125	0.9387898782794011	0.519375	0.40875	0.07587500000000001	0.0565625	0.8769625000000001	0.10023750000000001	1	0	0.0	0	0.0	2	288,292
Q96QD8	SIMULATED-INTERNAL	462	469	94.8875	0.33953500000000003	0.6485216809991188	0.65025	0.33875	0.008	0.010525	0.8894374999999999	0.00715	1	0	0.0	1	472	1	469
P13631	SIMULATED-INTERNAL	384	391	37.35	0.545695	1.0278052927483479	0.081625	0.9219999999999999	0.0023750000000000004	0.348275	0.7662749999999999	0.47306249999999994	1	0	0.0	1	401	0	0.0
Q8NGD2	SIMULATED-INTERNAL	201	208	44.675	0.69826875	1.150112339109133	0.068375	0.925	0.004125	0.00017500000000000003	1.0103	0.0104625	1	0	0.0	1	226	0	0.0
P18065	SIMULATED-INTERNAL	13	20	70.5375	0.36394875	0.8756786152530397	0.591	0.39025000000000004	0.020624999999999998	0.0617375	0.813	0.218825	0	0	0.0	0	0.0	0	0.0
Q7RTT6	SIMULATED-INTERNAL	66	73	74.1375	0.5239025	0.8277529091291681	0.672625	0.229875	0.0985	0.3387	0.8452125000000001	0.901275	0	0	0.0	3	52,54,60	0	0.0
P53567	SIMULATED-INTERNAL	116	123	49.55	0.76528875	1.2108110955611715	0.006500000000000001	0.99275	0.001375	0.1265	0.8562750000000001	0.9840125000000001	0	2	98,113	4	98,107,109,113	0	0.0
Q7Z449	SIMULATED-INTERNAL	103	110	27.362499999999997	0.42666375	1.1487253589383353	0.00625	0.9924999999999999	0.002125	0.0116625	0.9137875	0.04177500000000001	1	0	0.0	0	0.0	0	0.0
O95749	SIMULATED-INTERNAL	125	132	30.65	0.68373125	1.2123021517794754	0.050375	0.9525	0.002	0.12085	0.8299875	0.054025000000000004	1	1	113	3	113,145,151	0	0.0
B1AJZ9	SIMULATED-INTERNAL	971	978	102.51249999999999	0.26739375	0.7935324674974302	0.758375	0.205625	0.03225	0.7512624999999999	0.6769000000000001	0.273025	0	0	0.0	5	951,952,961,968,986	0	0.0
O76083	SIMULATED-INTERNAL	388	395	34.0625	0.669895	0.9166250471911986	0.219	0.7762499999999999	0.0032499999999999994	0.08395	0.87495	0.18987500000000002	1	0	0.0	1	410	0	0.0
Q496J9	SIMULATED-INTERNAL	352	359	61.025000000000006	0.400735	0.876207296153548	0.13024999999999998	0.8692500000000001	0.001375	0.07759999999999999	0.87665	0.038137500000000005	1	0	0.0	1	376	0	0.0
Q8N6H7	SIMULATED-INTERNAL	378	385	73.4125	0.20174124999999998	0.8740766014601068	0.6952499999999999	0.21375	0.088125	0.5021375	0.7704375	0.3135375	0	1	359	1	359	2	368,371
P22736	SIMULATED-INTERNAL	472	479	44.9375	0.6199762500000001	0.9488219965398672	0.194375	0.7965	0.011875	0.0046	0.886525	0.0395625	1	0	0.0	2	456,461	0	0.0
O95848	SIMULATED-INTERNAL	188	195	43.7125	0.44212125	0.7509310720994132	0.23525	0.76225	0.004999999999999999	0.2977125	0.8033625	0.0967625	1	0	0.0	1	200	0	0.0
Q9H255	SIMULATED-INTERNAL	200	207	51.3125	0.6848375	1.0567190171794407	0.2155	0.7787499999999999	0.00325	0.00039999999999999996	1.0333999999999999	0.010325	1	0	0.0	1	185	0	0.0
Q8N6D5	SIMULATED-INTERNAL	163	170	42.7875	0.65438375	0.963312962705223	0.467125	0.49812500000000004	0.036500000000000005	0.09888749999999999	0.842225	0.1750625	1	0	0.0	0	0.0	0	0.0
Q96G28	SIMULATED-INTERNAL	16	23	41.637499999999996	0.6104649999999999	1.188868381334289	0.32849999999999996	0.6665	0.004125	0.13824999999999998	0.7997687500000001	0.206375	1	1	36	1	36	0	0.0
Q9UP95	SIMULATED-INTERNAL	452	459	17.75	0.77224125	1.0960016243935136	0.19237500000000002	0.778875	0.026125	0.0289	0.9146124999999999	0.0415875	1	0	0.0	1	449	1	441
O95361	SIMULATED-INTERNAL	528	535	28.0125	0.96281375	1.0361556745217624	0.24962499999999999	0.006	0.7412500000000001	0.0375625	0.929125	0.16305	1	1	554	5	521,525,538,539,554	1	537
Q8NE71	SIMULATED-INTERNAL	230	237	106.1125	0.2497575	0.9740759453278732	0.28475	0.712125	0.002	0.7788125	0.5314750000000001	0.048374999999999994	0	1	255	9	211,215,218,220,222,223,245,255,256	2	228,244
Q9Y5I3	SIMULATED-INTERNAL	198	205	94.01249999999999	0.71037625	1.1068749610461723	0.77475	0.06225	0.15687500000000001	0.13775	0.8013874999999999	0.0800875	1	0	0.0	2	190,219	0	0.0
Q9UBM1	SIMULATED-INTERNAL	15	22	10.8875	0.4656375	0.8649746900106812	0.0085	0.988	0.004625000000000001	0.012799999999999999	0.948175	0.028675	0	0	0.0	2	38,41	0	0.0
P47898	SIMULATED-INTERNAL	205	212	30.9375	0.9711175000000001	1.1546664238208013	0.21225	0.773125	0.012499999999999999	0.0026375	0.975025	0.1462	1	0	0.0	3	222,225,228	0	0.0
O14980	SIMULATED-INTERNAL	771	778	34.2	0.429285	0.903803733586488	0.268625	0.703875	0.021500000000000002	0.2193	0.8050624999999999	0.06042499999999999	1	1	757	2	752,757	1	764
O75425	SIMULATED-INTERNAL	191	198	47.05	0.600015	1.2404250040876619	0.36974999999999997	0.60925	0.018875	0.0055249999999999995	0.9398	0.2875375	0	0	0.0	1	218	0	0.0
P68036	SIMULATED-INTERNAL	76	83	58.575	0.91229125	1.091826185018077	0.696375	0.016125	0.285125	0.21517499999999998	0.8061375000000002	0.1372625	1	6	64,67,71,73,96,100	6	64,67,71,73,96,100	1	75
Q6UWN5	SIMULATED-INTERNAL	124	131	76.61250000000001	0.85898875	1.1403443585765605	0.9324999999999999	0.035125	0.034875	0.28408749999999994	0.6728125	0.038737499999999994	0	0	0.0	1	107	0	0.0
P43626	SIMULATED-INTERNAL	273	280	93.6875	0.31356625	1.0774142990789952	0.5836250000000001	0.38487499999999997	0.025	0.353	0.7767250000000001	0.18395	0	0	0.0	0	0.0	1	281
P57081	SIMULATED-INTERNAL	36	43	27.849999999999998	0.27431625000000004	1.0454523800449715	0.47962499999999997	0.025375	0.48975	0.3596125	0.8389125	0.2528	0	1	51	2	46,51	0	0.0
Q5VSP4	SIMULATED-INTERNAL	123	130	75.9875	0.44547625	0.8632332941667651	0.587875	0.40337500000000004	0.0085	0.2935625	0.7671625000000001	0.0999375	1	0	0.0	2	112,136	0	0.0
Q719H9	SIMULATED-INTERNAL	29	36	43.825	0.7704599999999999	1.1061693138405275	0.404125	0.004625	0.588125	0.4434875	0.715725	0.169375	1	0	0.0	1	50	5	21,26,43,44,47
Q9UKP5	SIMULATED-INTERNAL	646	653	48.300000000000004	0.576535	1.1487621419676215	0.463875	0.016875	0.513875	0.048062499999999994	0.8581624999999999	0.036837499999999995	1	0	0.0	2	635,640	0	0.0
A0A1B0GWB2	SIMULATED-INTERNAL	232	239	0.0	0.0	0.0	0.0	0.0	0.0	0.0	0.0	0.0	1	0	0.0	0	0.0	0	0.0
A0A0A0MT89	SIMULATED-INTERNAL	3	10	0.0	0.0	0.0	0.0	0.0	0.0	0.0	0.0	0.0	0	0	0.0	0	0.0	0	0.0
Q8IUF1	SIMULATED-INTERNAL	8	15	95.925	0.256735	0.9045237638529502	0.8182499999999999	0.162375	0.020124999999999997	0.87125	0.62453125	0.3608125	0	0	0.0	1	35	1	7
Q99935	SIMULATED-INTERNAL	193	200	66.8625	0.7860625	0.872664098470184	0.881	0.0625	0.0525	0.5642	0.67675	0.213975	0	0	0.0	0	0.0	0	0.0
Q9Y6D5	SIMULATED-INTERNAL	1713	1720	25.0875	0.3654575	1.0567311521562266	0.064375	0.9307500000000001	0.005	0.016399999999999998	0.9687625000000001	0.0542375	1	1	1727	2	1727,1729	0	0.0
Q99835	SIMULATED-INTERNAL	15	22	53.225	0.34955250000000004	1.424163436590818	0.060625	0.930625	0.010625	0.172925	0.8974125	0.9978125	0	0	0.0	0	0.0	1	32
Q76L83	SIMULATED-INTERNAL	782	789	85.275	0.31967	0.8598049259975599	0.9624999999999999	0.01725	0.016	0.6335375	0.6174000000000001	0.86115	0	0	0.0	2	800,805	0	0.0
P23610	SIMULATED-INTERNAL	118	125	28.475	0.524985	1.076916406520985	0.0095	0.988625	0.002625	0.083375	0.7708249999999999	0.0528125	1	0	0.0	0	0.0	0	0.0
O95754	SIMULATED-INTERNAL	414	421	57.462500000000006	0.5805225	0.9957255861385028	0.758	0.053000000000000005	0.1885	0.2440125	0.7631124999999999	0.0797625	1	0	0.0	0	0.0	0	0.0
Q8NH21	SIMULATED-INTERNAL	74	81	38.1625	0.632265	0.8878805693484052	0.313125	0.6759999999999999	0.0075	0.0225625	0.9197999999999998	0.0047625	1	0	0.0	1	88	0	0.0
P04271	SIMULATED-INTERNAL	43	50	89.1875	0.78154125	0.9544768335224458	0.6773750000000001	0.31487499999999996	0.006	0.30195	0.824225	0.18162499999999998	1	0	0.0	6	25,27,29,30,34,56	0	0.0
Q86WV1	SIMULATED-INTERNAL	23	30	75.225	0.54702125	1.1405002596683826	0.685	0.299375	0.017625000000000002	0.218975	0.7545125	0.1162125	0	0	0.0	1	49	0	0.0
Q96QU1	SIMULATED-INTERNAL	817	824	53.875	0.76779	0.9629963672519044	0.381625	0.0155	0.6075	0.188325	0.8161125	0.092	1	0	0.0	2	808,844	0	0.0
Q6ZW76	SIMULATED-INTERNAL	584	591	96.21249999999999	0.49940875	0.9370345526929845	0.766	0.19825	0.029750000000000002	0.457775	0.6825625	0.05287499999999999	0	0	0.0	1	606	0	0.0
P56381	SIMULATED-INTERNAL	25	32	66.65	0.72336625	0.9918124662287019	0.2975	0.69875	0.005	0.1857125	0.8324625000000001	0.062	1	2	21,44	6	21,37,44,47,49,50	0	0.0
A0A0B4J237	SIMULATED-INTERNAL	88	95	0.0	0.0	0.0	0.0	0.0	0.0	0.0	0.0	0.0	1	1	77	2	68,77	0	0.0
Q5SV97	SIMULATED-INTERNAL	548	555	110.7625	0.49517625	0.7320991873164104	0.9486249999999999	0.022875	0.025625	0.600525	0.6702625	0.5002000000000001	0	0	0.0	0	0.0	0	0.0
Q15628	SIMULATED-INTERNAL	15	22	22.5	0.62589125	1.212047185805	0.132125	0.01575	0.8528749999999999	0.09088750000000001	0.8559749999999999	0.1978375	0	1	38	2	25,38	0	0.0
O43315	SIMULATED-INTERNAL	171	178	21.65	0.53213625	1.0887779216213653	0.040125	0.87475	0.08112499999999999	0.0003875	1.0977999999999999	0.0270625	1	0	0.0	0	0.0	0	0.0
Q02040	SIMULATED-INTERNAL	167	174	61.125	0.5874937499999999	0.9763285952880407	0.45749999999999996	0.514625	0.03	0.30252499999999993	0.7514375	0.0598125	0	2	162,180	3	157,162,180	0	0.0
O14717	SIMULATED-INTERNAL	217	224	50.7375	0.35754625	1.0358868955199902	0.7133750000000001	0.09675	0.191875	0.29232499999999995	0.74855	0.3077875	1	1	204	4	204,208,231,241	0	0.0
Q5W0Q7	SIMULATED-INTERNAL	422	429	52.85	0.732665	1.3158183461239243	0.707875	0.073625	0.21387499999999998	0.04765	0.8212250000000001	0.048362499999999996	1	0	0.0	3	403,408,413	1	415
Q32P44	SIMULATED-INTERNAL	884	891	64.6	0.2982975	1.008694696530998	0.6248750000000001	0.066125	0.310125	0.6852125	0.6198625	0.16005	0	0	0.0	0	0.0	4	881,883,892,893
Q6IEV9	SIMULATED-INTERNAL	298	305	80.6625	0.45422125	0.6854068328106948	0.5065	0.465	0.025	0.325675	0.8381375	0.03485	1	0	0.0	2	293,309	0	0.0
O60449	SIMULATED-INTERNAL	1584	1591	59.5875	0.30528500000000003	0.7737014296082115	0.238125	0.763	0.002875	0.2758375	0.8352499999999999	0.094275	1	0	0.0	2	1565,1576	0	0.0
A0A0J9YY54	SIMULATED-INTERNAL	588	595	0.0	0.0	0.0	0.0	0.0	0.0	0.0	0.0	0.0	0	0	0.0	1	579	0	0.0
Q9C0D2	SIMULATED-INTERNAL	2121	2128	91.375	0.33854375	0.9050486976492674	0.6859999999999999	0.26637500000000003	0.047	0.37548750000000003	0.7783375	0.865875	0	0	0.0	0	0.0	4	2110,2118,2121,2128
Q6NUT2	SIMULATED-INTERNAL	740	747	50.08749999999999	0.50661125	1.0887660365525453	0.40912499999999996	0.033625	0.556625	0.05635	0.86871875	0.091225	1	0	0.0	1	756	0	0.0
Q8NG66	SIMULATED-INTERNAL	408	415	98.325	0.36671875	0.9943971419661863	0.8300000000000001	0.15650000000000003	0.017	0.78135	0.6010375000000001	0.5330625	0	0	0.0	3	394,398,403	0	0.0
Q86Y26	SIMULATED-INTERNAL	240	247	48.037499999999994	0.99998	1.1068103402302412	0.12212499999999998	0.854375	0.022875	0.07125	0.8880249999999998	0.78295	1	0	0.0	2	221,252	3	229,231,247
O43920	SIMULATED-INTERNAL	9	16	62.224999999999994	0.55057125	0.9753300560815629	0.491125	0.449625	0.05399999999999999	0.13620000000000002	0.8624125	0.15165	1	1	28	1	28	0	0.0
Q16600	SIMULATED-INTERNAL	57	64	90.80000000000001	0.90270875	1.0376255390695448	0.665375	0.16975	0.163625	0.30745	0.8049625000000001	0.5518750000000001	0	0	0.0	3	67,80,83	0	0.0
P05230	SIMULATED-INTERNAL	99	106	87.23749999999998	0.87516125	1.1038574285376843	0.199	0.036125	0.761375	0.260525	0.8782625000000002	0.34806249999999994	1	0	0.0	3	115,116,120	0	0.0
O15481	SIMULATED-INTERNAL	103	110	61.45	0.36031375	0.8844827547731079	0.32675000000000004	0.66775	0.0115	0.4833	0.7131999999999998	0.243425	0	0	0.0	4	114,123,125,127	2	99,101
Q6XE24	SIMULATED-INTERNAL	236	243	86.975	0.4816875	1.1478924501262484	0.8412499999999999	0.082625	0.07575	0.683	0.67635	0.121	0	0	0.0	3	221,228,229	0	0.0
Q5T655	SIMULATED-INTERNAL	762	769	99.26249999999999	0.679745	0.9893054071665547	0.403625	0.5902499999999999	0.0035	0.36596249999999997	0.7691375	0.249125	0	1	754	6	747,754,756,778,787,788	0	0.0
Q9Y5E9	SIMULATED-INTERNAL	489	496	65.7	0.43614125	0.9150520319744876	0.65625	0.034375	0.30974999999999997	0.34835	0.7462	0.17857499999999998	1	0	0.0	0	0.0	0	0.0
P18124	SIMULATED-INTERNAL	219	226	94.1875	0.5387525	0.7754070991044506	0.658625	0.027125	0.3165	0.5479499999999999	0.6781125	0.082375	0	3	199,202,212	3	199,202,212	1	215
P16278	SIMULATED-INTERNAL	567	574	19.175000000000004	0.38431625	0.8716828460613758	0.35724999999999996	0.012125	0.62325	0.2973	0.8759874999999999	0.11912500000000001	1	0	0.0	1	578	0	0.0
Q7Z736	SIMULATED-INTERNAL	668	675	70.825	0.4335175	0.8774818199215386	0.67475	0.0535	0.26425	0.3049875	0.7281749999999999	0.09427500000000001	0	0	0.0	2	680,688	0	0.0
O75022	SIMULATED-INTERNAL	565	572	90.875	0.336095	1.0908070310022056	0.6231249999999999	0.320875	0.051375	0.6942999999999999	0.6968749999999999	0.8822875	0	0	0.0	1	547	1	560
A0A5B7	SIMULATED-INTERNAL	102	111	0.0	0.0	0.0	0.0	0.0	0.0	0.0	0.0	0.0	1	0	0.0	0	0.0	0	0.0
Q9BXB1	SIMULATED-INTERNAL	887	896	67.51	0.366439	0.9435019427929405	0.5926	0.0429	0.3686	0.13963	0.74447	0.028180000000000004	0	1	873	3	868,873,877	1	880
Q7L2J0	SIMULATED-INTERNAL	78	87	87.79	0.24855	0.9941222777128335	0.7955	0.13820000000000002	0.06799999999999999	0.89421	0.5099400000000001	0.8777100000000001	0	0	0.0	0	0.0	3	69,78,94
O00764	SIMULATED-INTERNAL	224	233	40.58	0.49808899999999995	1.040397741460455	0.4888	0.0866	0.422	0.05244	0.88789	0.27812	1	1	253	2	247,253	1	213
P41970	SIMULATED-INTERNAL	136	145	50.5	0.513593	1.018654307152909	0.7037000000000001	0.1367	0.1592	0.29861	0.7385399999999999	0.66072	0	0	0.0	4	123,159,162,165	2	145,150
Q8IZY2	SIMULATED-INTERNAL	595	604	52.720000000000006	0.28589499999999995	0.9190481756944341	0.15	0.8492	0.0024999999999999996	0.00023999999999999998	0.9867599999999997	0.02998	1	0	0.0	1	615	0	0.0
Q9BRU2	SIMULATED-INTERNAL	35	44	72.57	0.9895030000000002	1.1612373335950723	0.4123	0.5637	0.022799999999999997	0.49301000000000006	0.76979	0.5982000000000001	1	0	0.0	4	18,22,49,58	0	0.0
Q5T7M4	SIMULATED-INTERNAL	118	127	69.38	0.46693099999999993	1.0355512499218733	0.042300000000000004	0.9567	0.0023	0.3722	0.8494599999999999	0.5584899999999999	0	0	0.0	0	0.0	0	0.0
Q8NA82	SIMULATED-INTERNAL	96	105	87.61	0.9618490000000002	1.2758294736105904	0.8481	0.09649999999999999	0.0548	0.5086	0.71933	0.73093	0	0	0.0	5	86,91,109,116,119	2	110,113
Q8N823	SIMULATED-INTERNAL	663	672	71.53999999999999	0.567354	0.9144743185284934	0.6373	0.07020000000000001	0.2917	0.28443	0.7763700000000001	0.22140999999999997	1	0	0.0	6	648,651,657,676,679,685	1	663
O75165	SIMULATED-INTERNAL	1544	1553	25.95	0.580487	1.017972061138678	0.1466	0.8128	0.0426	0.0013900000000000002	1.0305800000000003	0.4454300000000001	0	0	0.0	1	1565	0	0.0
Q16517	SIMULATED-INTERNAL	57	66	47.42999999999999	0.861988	1.0117651075962402	0.1867	0.6416999999999999	0.1627	0.24234	0.8169999999999998	0.04281	0	0	0.0	0	0.0	1	56
A0A1B0GUX0	SIMULATED-INTERNAL	83	92	0.0	0.0	0.0	0.0	0.0	0.0	0.0	0.0	0.0	0	0	0.0	2	69,74	0	0.0
P08582	SIMULATED-INTERNAL	2	11	54.89	0.615073	0.9326624352236671	0.2764	0.6214000000000001	0.10959999999999999	0.33313000000000004	0.82957	0.28048	0	0	0.0	0	0.0	0	0.0
Q86X29	SIMULATED-INTERNAL	499	508	85.92	0.391605	0.6701694693755628	0.8972999999999999	0.0921	0.011300000000000001	0.74146	0.5979499999999998	0.68566	0	0	0.0	0	0.0	6	493,508,510,512,514,515
Q9H4K7	SIMULATED-INTERNAL	276	285	28.54	0.692052	1.4302691886763208	0.5151	0.1644	0.317	0.12139	0.8386999999999999	0.06753	1	0	0.0	1	260	0	0.0
Q96B49	SIMULATED-INTERNAL	51	60	24.64	0.995312	1.0582044579501628	0.14830000000000002	0.8238999999999999	0.029200000000000004	0.0050799999999999994	0.9124949999999998	0.28684000000000004	1	0	0.0	0	0.0	1	63
Q6U949	SIMULATED-INTERNAL	48	57	100.8	0.9999499999999999	1.0000000000000002	0.44749999999999995	0.5139	0.0403	0.85764	0.6282399999999999	0.74094	0	0	0.0	0	0.0	0	0.0
Q86XR2	SIMULATED-INTERNAL	21	30	69.84	0.20083199999999998	0.516105157659394	0.8520999999999999	0.0488	0.1001	0.7666299999999999	0.560835	0.54758	0	0	0.0	2	6,42	1	30
Q9UHY7	SIMULATED-INTERNAL	27	36	42.59	0.718275	1.1304256072566772	0.16749999999999998	0.8102	0.020700000000000003	0.060430000000000005	0.9627800000000002	0.31433	0	0	0.0	1	40	0	0.0
Q676U5	SIMULATED-INTERNAL	588	597	36.37	0.515632	1.0583290003010317	0.41369999999999996	0.0075	0.5807	0.20001000000000002	0.7513749999999999	0.07963	1	0	0.0	3	570,574,600	0	0.0
P43364	SIMULATED-INTERNAL	256	265	47.28	0.392524	0.7496872949012227	0.14850000000000002	0.8482	0.005	0.03411	0.9356799999999998	0.08179	1	3	236,240,245	4	236,240,245,280	2	251,256
Q8IWV7	SIMULATED-INTERNAL	381	390	46.25	0.37698599999999993	0.9506993528034865	0.10659999999999999	0.8927999999999999	0.0028	0.00434	0.94905	0.060880000000000004	0	1	397	6	361,364,368,394,397,401	0	0.0
P22749	SIMULATED-INTERNAL	35	44	74.35	0.6222960000000001	0.8421515213215071	0.6073	0.35059999999999997	0.0392	0.25803	0.7622800000000002	0.07214000000000001	0	0	0.0	1	58	0	0.0
Q8IYR2	SIMULATED-INTERNAL	529	538	18.169999999999998	0.6861330000000001	1.2690175763368887	0.30090000000000006	0.33330000000000004	0.34009999999999996	0.14721	0.8668199999999999	0.36096	1	0	0.0	1	515	0	0.0
Q9BUR4	SIMULATED-INTERNAL	415	424	31.920000000000005	0.45059699999999997	1.0485572880251572	0.34509999999999996	0.006900000000000001	0.6474	0.25135	0.8872800000000002	0.24365	0	0	0.0	0	0.0	0	0.0
Q86TI2	SIMULATED-INTERNAL	326	335	69.52000000000001	0.354709	0.8255871132373693	0.5617000000000001	0.1678	0.26870000000000005	0.38588999999999996	0.7638199999999999	0.06697	1	2	318,348	4	311,314,318,348	0	0.0
O00399	SIMULATED-INTERNAL	155	164	76.77	0.31385100000000005	0.693857530893228	0.40949999999999986	0.5774	0.014700000000000001	0.31137	0.8062800000000001	0.08363	0	1	178	4	169,178,179,182	0	0.0
Q9H9A6	SIMULATED-INTERNAL	122	131	59.66000000000001	0.5225799999999999	0.9255495489693313	0.6020999999999999	0.3817999999999999	0.0182	0.2072	0.7982600000000002	0.07561999999999999	1	2	139,141	2	139,141	0	0.0
Q96AT1	SIMULATED-INTERNAL	74	83	80.01	0.36008000000000007	0.6315203743637373	0.1627	0.8397	0.0032	0.41242	0.8051400000000001	0.8053700000000001	1	0	0.0	4	63,64,99,102	1	68
O96028	SIMULATED-INTERNAL	625	634	88.85	0.29225999999999996	0.8851608639986783	0.9011000000000001	0.06070000000000001	0.0357	0.7753599999999999	0.54972	0.13828000000000001	0	0	0.0	1	615	1	614
Q8NCG7	SIMULATED-INTERNAL	394	403	60.64	0.34597	0.6133616778492123	0.585	0.1924	0.2273	0.18778	0.87597	0.046060000000000004	1	1	406	1	406	1	384
Q96E17	SIMULATED-INTERNAL	59	68	32.07	0.9994160000000001	1.033069167277865	0.3557	0.0503	0.5906	0.0337	0.9087799999999999	0.08801	1	0	0.0	4	43,74,77,80	2	50,54
P03901	SIMULATED-INTERNAL	42	51	70.30000000000001	0.420991	0.6709948279696791	0.22920000000000001	0.7565000000000001	0.0055	0.00112	0.9490699999999999	0.00264	1	0	0.0	0	0.0	0	0.0
Q96LL9	SIMULATED-INTERNAL	140	149	86.41	0.43232100000000007	0.9561614254563879	0.9304	0.027599999999999996	0.0375	0.8812700000000001	0.5305799999999999	0.09623000000000001	0	0	0.0	0	0.0	2	137,140
Q96KN4	SIMULATED-INTERNAL	33	42	58.61	0.9747110000000001	1.1105516598477394	0.43360000000000004	0.1322	0.4288	0.5022800000000001	0.8120099999999999	0.7327699999999999	0	0	0.0	3	26,52,56	0	0.0
A8CG34	SIMULATED-INTERNAL	872	881	88.65	0.5900939999999999	1.0566484997655883	0.9155999999999999	0.022600000000000002	0.057199999999999994	0.42665	0.79938	0.20205	0	0	0.0	1	863	0	0.0
O95644	SIMULATED-INTERNAL	730	739	78.91999999999999	0.34822000000000003	0.9854704076132749	0.8337	0.10499999999999998	0.05940000000000001	0.4822699999999999	0.68067	0.31751000000000007	0	0	0.0	0	0.0	0	0.0
Q53GA4	SIMULATED-INTERNAL	79	88	43.989999999999995	0.8201129999999999	0.9196575716026036	0.33580000000000004	0.078	0.5827	0.041049999999999996	0.9225999999999999	0.22831	0	1	66	1	66	0	0.0
Q659A1	SIMULATED-INTERNAL	909	918	44.220000000000006	0.71112	1.0550955306622067	0.49820000000000003	0.44849999999999995	0.05550000000000001	0.12265999999999999	0.78091	0.48399000000000003	1	0	0.0	2	890,931	0	0.0
O43598	SIMULATED-INTERNAL	48	53	67.08333333333333	0.5747533333333333	1.2340394938494383	0.5469999999999999	0.15916666666666665	0.29650000000000004	0.1533	0.8148500000000002	0.19121666666666667	1	0	0.0	0	0.0	0	0.0
P61236	SIMULATED-INTERNAL	44	49	35.56666666666667	0.7439616666666667	1.1198454157843303	0.5935	0.22799999999999998	0.1935	0.11401666666666666	0.7356833333333336	0.08903333333333334	1	0	0.0	1	39	0	0.0
Q9UK33	SIMULATED-INTERNAL	32	37	70.69999999999999	0.9363016666666666	1.0027410068218485	0.8978333333333334	0.0515	0.051	0.7676833333333333	0.46584999999999993	0.5003833333333333	0	0	0.0	1	25	1	38
Q12774	SIMULATED-INTERNAL	1516	1521	68.15	0.5218816666666667	1.0544196820656275	0.3466666666666667	0.04566666666666667	0.6068333333333333	0.2669833333333333	0.8332999999999999	0.20368333333333333	1	0	0.0	1	1533	0	0.0
Q96R27	SIMULATED-INTERNAL	172	177	60.899999999999984	0.99995	1.0000000000000004	0.7308333333333333	0.06716666666666667	0.21083333333333334	0.0003	0.9183	0.011433333333333335	1	0	0.0	0	0.0	0	0.0
Q8N5P1	SIMULATED-INTERNAL	248	253	62.900000000000006	0.6137816666666667	1.04096874029944	0.5508333333333333	0.4226666666666667	0.022000000000000002	0.008166666666666666	0.8769166666666667	0.04261666666666667	1	0	0.0	2	257,265	0	0.0
Q8WXF5	SIMULATED-INTERNAL	129	134	23.116666666666664	0.51294	1.009993717007577	0.12833333333333333	0.003333333333333334	0.8643333333333333	0.10078333333333334	0.8936499999999999	0.27158333333333334	0	0	0.0	1	126	2	135,142
P20674	SIMULATED-INTERNAL	68	73	43.68333333333334	0.6480416666666667	1.0705247431549065	0.15483333333333332	0.8028333333333334	0.036	0.10481666666666667	0.8869000000000001	0.11320000000000001	1	1	62	2	62,87	3	76,79,80
Q9Y693	SIMULATED-INTERNAL	183	188	45.583333333333336	0.43114	0.9581759957975979	0.07166666666666666	0.9211666666666667	0.006333333333333333	0.003983333333333333	1.0323916666666666	0.05675	1	0	0.0	4	163,193,194,196	0	0.0
P12236	SIMULATED-INTERNAL	218	223	24.416666666666668	0.6762483333333332	1.0260531827095272	0.009333333333333332	0.9885	0.0034999999999999996	0.034916666666666665	0.8953000000000001	0.059666666666666666	1	1	199	2	199,206	1	229
Q15417	SIMULATED-INTERNAL	277	282	81.01666666666665	0.49911	0.9027612090617975	0.789	0.036166666666666666	0.1775	0.4864833333333333	0.7478333333333335	0.41396666666666665	0	0	0.0	1	271	3	285,288,293
O00501	SIMULATED-INTERNAL	132	137	35.416666666666664	0.7499699999999999	1.028208309626471	0.412	0.2725	0.32466666666666666	0.00013333333333333334	1.0485999999999998	0.043116666666666664	1	0	0.0	2	114,157	1	148
Q8N239	SIMULATED-INTERNAL	220	225	46.00000000000001	0.7159166666666668	1.19895031424853	0.7068333333333333	0.2598333333333333	0.028	0.048400000000000006	0.9051333333333332	0.15006666666666665	1	0	0.0	0	0.0	0	0.0
P0C1H6	SIMULATED-INTERNAL	16	21	92.68333333333334	0.21023166666666668	0.8715497558141361	0.7855	0.2038333333333333	0.0195	0.7340333333333332	0.5994083333333334	0.2182833333333333	1	0	0.0	4	26,32,35,37	0	0.0
Q8IWY9	SIMULATED-INTERNAL	71	76	94.23333333333335	0.42588	1.2507906417915429	0.9496666666666665	0.0255	0.020999999999999994	0.7511333333333333	0.5831833333333333	0.3468333333333333	0	0	0.0	0	0.0	2	71,79
Q8NGT7	SIMULATED-INTERNAL	113	118	13.333333333333334	0.8367383333333334	0.9458104886229017	0.161	0.8348333333333334	0.0021666666666666666	0.0001	1.1109833333333332	0.012466666666666668	1	0	0.0	0	0.0	0	0.0
O75663	SIMULATED-INTERNAL	64	69	20.233333333333334	0.6370399999999999	1.162607115896704	0.13883333333333334	0.14933333333333335	0.7143333333333334	0.1107	0.8230666666666665	0.21065	1	1	84	1	84	1	79
Q9NW82	SIMULATED-INTERNAL	263	268	50.383333333333326	0.5470616666666667	0.8006490597835728	0.24149999999999996	0.018333333333333337	0.739	0.17286666666666664	0.9012666666666668	0.28936666666666666	0	1	280	2	254,280	0	0.0
P27987	SIMULATED-INTERNAL	454	459	66.65	0.23739999999999997	0.8899536858750439	0.9638333333333332	0.011333333333333332	0.023166666666666665	0.6546499999999998	0.5839499999999999	0.6795833333333333	0	0	0.0	0	0.0	0	0.0
Q9UM00	SIMULATED-INTERNAL	174	179	38.48333333333333	0.6618616666666667	0.9737004254822504	0.34016666666666673	0.5806666666666667	0.07883333333333332	0.0317	0.8456333333333332	0.07618333333333334	1	0	0.0	1	167	0	0.0
Q9UBD6	SIMULATED-INTERNAL	261	266	7.216666666666668	0.614295	0.9631378311868884	0.003999999999999999	0.9946666666666667	0.0028333333333333335	0.0228	0.90345	0.05881666666666666	1	0	0.0	3	273,274,276	0	0.0
Q14982	SIMULATED-INTERNAL	199	204	32.51666666666667	0.7890466666666667	1.1338106578081655	0.07966666666666666	0.014333333333333332	0.9086666666666666	0.3606833333333334	0.7873166666666668	0.2077166666666667	1	1	217	3	193,215,217	0	0.0
Q9NSA2	SIMULATED-INTERNAL	159	164	68.31666666666666	0.238855	0.7421964158597079	0.8831666666666668	0.09983333333333333	0.018333333333333333	0.5892000000000001	0.6252166666666665	0.06565	0	0	0.0	2	140,141	0	0.0
Q9UL12	SIMULATED-INTERNAL	428	433	45.75	0.4439416666666666	1.0660934533464612	0.5988333333333333	0.39033333333333325	0.007833333333333333	0.2469333333333333	0.7829999999999999	0.14861666666666667	1	0	0.0	0	0.0	0	0.0
P41273	SIMULATED-INTERNAL	84	89	83.63333333333334	0.38153	0.7528884766800523	0.588	0.304	0.111	0.3330333333333333	0.8059999999999999	0.06448333333333334	0	0	0.0	0	0.0	0	0.0
Q15120	SIMULATED-INTERNAL	153	158	43.800000000000004	0.5882933333333334	1.193705488559417	0.35166666666666674	0.6321666666666667	0.009833333333333333	0.019183333333333333	0.97205	0.17608333333333334	1	0	0.0	2	134,136	1	169
Q13049	SIMULATED-INTERNAL	590	595	17.683333333333334	0.6267600000000001	1.170692445233846	0.325	0.004833333333333333	0.6698333333333334	0.12661666666666668	0.8417	0.05193333333333334	0	1	604	1	604	0	0.0
Q68D91	SIMULATED-INTERNAL	178	183	69.68333333333334	0.40114333333333335	0.6046870367858023	0.6281666666666667	0.018000000000000002	0.35666666666666663	0.1522	0.84985	0.08855	1	0	0.0	0	0.0	0	0.0
Q8NCP5	SIMULATED-INTERNAL	490	495	66.35000000000001	0.5177816666666667	1.085732050289816	0.572	0.3268333333333333	0.10166666666666667	0.13316666666666668	0.8406499999999998	0.0951	1	0	0.0	2	471,483	0	0.0
Q12874	SIMULATED-INTERNAL	136	141	68.23333333333333	0.6590033333333334	1.3213557027569272	0.6545000000000001	0.163	0.19533333333333336	0.07841666666666668	0.8339666666666666	0.20886666666666667	1	2	148,153	3	148,153,157	1	131
Q8NGY3	SIMULATED-INTERNAL	317	322	72.85000000000001	0.6545616666666666	0.8968723638158996	0.2885	0.7083333333333334	0.004666666666666667	0.10828333333333334	0.9574583333333333	0.06581666666666666	1	0	0.0	2	310,328	0	0.0
Q8WZ60	SIMULATED-INTERNAL	430	435	71.35000000000001	0.7050483333333334	0.9295821382239625	0.5963333333333333	0.012833333333333335	0.3988333333333334	0.05868333333333334	0.85825	0.056850000000000005	1	0	0.0	2	415,422	0	0.0
P0C7N4	SIMULATED-INTERNAL	16	21	92.76666666666667	0.0	0.0	0.8585000000000002	0.012833333333333334	0.12566666666666668	0.3624	0.7430583333333334	0.48875	0	0	0.0	0	0.0	1	21
Q9BQL6	SIMULATED-INTERNAL	635	640	33.0	0.6659033333333333	1.0042682340241709	0.5425	0.15683333333333332	0.30049999999999993	0.013116666666666665	0.9459333333333332	0.23246666666666668	0	0	0.0	1	658	0	0.0
Q8N6C7	SIMULATED-INTERNAL	37	42	54.4	0.0	0.0	0.6605	0.18216666666666667	0.15833333333333335	0.4193833333333333	0.7492333333333333	0.31978333333333336	0	0	0.0	3	18,29,53	0	0.0
P23378	SIMULATED-INTERNAL	538	543	54.11666666666667	0.339715	0.8628230363832625	0.09283333333333334	0.8995000000000001	0.005166666666666667	0.18295000000000003	0.8450666666666669	0.08566666666666667	0	0	0.0	1	561	1	537
A6NHR9	SIMULATED-INTERNAL	1655	1660	85.71666666666665	0.4533666666666667	0.9671597137779744	0.0365	0.9623333333333334	0.0016666666666666668	0.24850000000000003	0.8536833333333335	0.1513	0	1	1664	3	1641,1664,1673	0	0.0
Q9NYM4	SIMULATED-INTERNAL	417	422	79.68333333333334	0.6288833333333333	1.1640544621882052	0.5085000000000001	0.014333333333333335	0.486	0.7688833333333333	0.7715916666666666	0.6782	0	0	0.0	1	410	0	0.0
P59046	SIMULATED-INTERNAL	423	428	75.38333333333334	0.37672333333333335	1.0267611508236392	0.8315	0.15233333333333335	0.021333333333333333	0.17625000000000002	0.8251	0.034866666666666664	0	0	0.0	1	446	0	0.0
Q9NX47	SIMULATED-INTERNAL	90	95	46.86666666666667	0.42541333333333337	0.9580106387697516	0.19533333333333333	0.7784999999999999	0.022833333333333334	0.004116666666666667	0.97955	0.054583333333333324	0	0	0.0	1	78	0	0.0
Q9H7Z7	SIMULATED-INTERNAL	27	32	72.69999999999999	0.21276833333333334	0.8666349455557119	0.8249999999999998	0.061	0.11449999999999999	0.4266833333333333	0.7391	0.08656666666666668	0	0	0.0	0	0.0	0	0.0
O43414	SIMULATED-INTERNAL	264	269	54.75	0.6159783333333333	1.134415497080429	0.7336666666666666	0.25016666666666665	0.014833333333333332	0.012883333333333332	0.9706166666666668	0.08978333333333333	1	1	276	4	251,276,277,288	0	0.0
Q68DY9	SIMULATED-INTERNAL	438	443	60.38333333333333	0.7445916666666667	1.0854674122662575	0.6586666666666666	0.16466666666666666	0.16383333333333333	0.14903333333333335	0.7178166666666667	0.08595000000000001	1	0	0.0	3	432,446,463	0	0.0
P17900	SIMULATED-INTERNAL	166	171	32.93333333333333	0.611895	1.1689482609952873	0.09233333333333334	0.004833333333333334	0.8996666666666666	0.15183333333333332	0.8583	0.05991666666666667	1	1	179	4	149,179,185,191	0	0.0
Q9HCM1	SIMULATED-INTERNAL	1609	1614	124.2	0.46025833333333327	0.7447458203885016	0.6456666666666666	0.29516666666666663	0.053166666666666675	0.5989833333333333	0.6634333333333333	0.10143333333333333	1	2	1624,1629	5	1599,1606,1618,1624,1629	0	0.0
Q9NPI7	SIMULATED-INTERNAL	186	191	107.05	0.583865	0.9252504545205708	0.6785	0.3105	0.020833333333333332	0.5426333333333333	0.7293000000000002	0.7006666666666667	0	0	0.0	7	170,177,179,181,182,198,199	1	183
Q8IUR7	SIMULATED-INTERNAL	186	191	50.6	0.41716166666666665	0.9801971667821926	0.46516666666666673	0.5241666666666666	0.011166666666666667	0.06043333333333333	0.8415666666666666	0.032400000000000005	0	0	0.0	3	176,203,210	0	0.0
Q5MJ08	SIMULATED-INTERNAL	63	68	97.51666666666667	0.9740000000000001	1.081210362221618	0.7798333333333334	0.19366666666666665	0.027333333333333334	0.6534	0.6655166666666666	0.2596333333333333	1	0	0.0	6	46,48,58,60,81,83	0	0.0
Q9Y448	SIMULATED-INTERNAL	100	105	76.41666666666667	0.6838366666666666	1.1822372682811317	0.7303333333333333	0.20766666666666667	0.05933333333333333	0.6165666666666666	0.6827833333333334	0.1579	0	2	110,124	4	84,110,118,124	1	111
P60413	SIMULATED-INTERNAL	4	9	59.083333333333336	0.9323666666666667	1.083466071027878	0.7508333333333334	0.0635	0.17233333333333334	0.26988333333333336	0.7629250000000001	0.008	0	0	0.0	0	0.0	0	0.0
Q69YU5	SIMULATED-INTERNAL	46	51	89.31666666666666	0.9433716666666667	1.1523779275845225	0.5491666666666667	0.3781666666666667	0.07183333333333333	0.45508333333333334	0.7460833333333333	0.23555	1	0	0.0	4	56,59,61,71	0	0.0
Q16816	SIMULATED-INTERNAL	19	24	67.8	0.678395	1.082744431458496	0.339	0.14566666666666667	0.5061666666666667	0.37586666666666674	0.7748583333333333	0.27768333333333334	1	0	0.0	1	40	2	31,32
O00445	SIMULATED-INTERNAL	187	192	34.9	0.45048333333333335	0.8243253883757865	0.4605000000000001	0.012500000000000002	0.532	0.022466666666666666	0.8982166666666668	0.17203333333333334	1	0	0.0	1	180	2	196,202
P54253	SIMULATED-INTERNAL	136	141	58.43333333333333	0.5395116666666667	0.9732800004810673	0.6986666666666667	0.18899999999999997	0.113	0.22396666666666665	0.7691166666666668	0.7567166666666667	1	0	0.0	0	0.0	0	0.0
Q969S3	SIMULATED-INTERNAL	360	365	84.53333333333333	0.251065	0.7529335267207206	0.7374999999999999	0.2261666666666667	0.03283333333333333	0.7179833333333333	0.62095	0.028299999999999995	0	2	357,372	2	357,372	4	351,352,353,370
Q9BT23	SIMULATED-INTERNAL	12	17	95.03333333333332	0.5070483333333332	0.9424499108951262	0.898	0.07566666666666667	0.02633333333333333	0.6031666666666666	0.6173749999999999	0.031733333333333336	0	0	0.0	2	28,37	1	11
P10912	SIMULATED-INTERNAL	488	493	36.333333333333336	0.8079733333333333	1.1433060318415922	0.2091666666666667	0.3506666666666667	0.445	0.27181666666666665	0.78255	0.7476500000000001	1	0	0.0	2	506,508	0	0.0
Q7L211	SIMULATED-INTERNAL	23	28	94.63333333333333	0.236495	1.0447926937264926	0.4018333333333333	0.5818333333333333	0.002	0.0001	1.0656166666666669	0.018916666666666665	0	0	0.0	1	3	0	0.0
Q9ULL5	SIMULATED-INTERNAL	738	743	85.48333333333333	0.5557683333333333	1.0529822388759371	0.9341666666666667	0.04616666666666667	0.018	0.6195333333333334	0.6564833333333332	0.6231666666666668	0	2	729,730	6	726,728,729,730,754,762	2	738,744
Q5T280	SIMULATED-INTERNAL	236	241	78.33333333333333	0.4453583333333333	0.7258879663510347	0.7155	0.1515	0.15	0.44684999999999997	0.7381000000000001	0.14391666666666666	1	2	219,245	4	216,219,245,255	2	241,242
P47813	SIMULATED-INTERNAL	40	45	61.23333333333334	0.8877616666666667	1.0561099061578432	0.5813333333333333	0.024999999999999998	0.3901666666666666	0.14143333333333333	0.8034833333333334	0.34863333333333335	1	3	23,29,56	4	23,29,56,64	1	35
P15144	SIMULATED-INTERNAL	598	603	57.650000000000006	0.3426266666666667	0.9829519472683994	0.17833333333333334	0.011833333333333335	0.8083333333333332	0.15215	0.9621833333333335	0.09085	0	0	0.0	0	0.0	2	589,590
P51805	SIMULATED-INTERNAL	1105	1110	44.36666666666667	0.59302	1.3485905192508265	0.47550000000000003	0.11816666666666666	0.41416666666666674	0.36866666666666664	0.8218	0.43893333333333334	1	0	0.0	0	0.0	0	0.0
P31751	SIMULATED-INTERNAL	411	416	66.16666666666667	0.6279033333333333	0.9488091239633394	0.4856666666666667	0.5055000000000001	0.008	0.14916666666666667	0.8645333333333332	0.2996833333333333	0	2	401,427	4	401,420,421,427	0	0.0
Q13617	SIMULATED-INTERNAL	227	232	70.25000000000001	0.43347500000000005	0.9053250842768897	0.45249999999999996	0.5415	0.004166666666666667	0.2674333333333333	0.7862666666666668	0.09079999999999999	1	2	238,252	4	220,238,244,252	0	0.0
P14314	SIMULATED-INTERNAL	167	172	86.71666666666668	0.435275	0.8934299282535476	0.09200000000000001	0.9086666666666665	0.0018333333333333335	0.35205	0.7194833333333336	0.26365	1	0	0.0	8	149,150,155,157,158,180,185,191	0	0.0
Q8NGX5	SIMULATED-INTERNAL	69	74	32.550000000000004	0.8085566666666666	0.9123773268385225	0.13683333333333333	0.8441666666666666	0.009333333333333334	0.0002833333333333333	1.0221166666666666	0.024716666666666665	1	0	0.0	3	80,89,90	0	0.0
Q13905	SIMULATED-INTERNAL	840	845	40.73333333333334	0.6154383333333334	1.157383844695626	0.17316666666666666	0.8263333333333334	0.001666666666666667	0.22291666666666665	0.8112500000000001	0.04451666666666667	1	0	0.0	1	858	0	0.0
Q92583	SIMULATED-INTERNAL	38	43	70.03333333333335	0.6292966666666667	0.9607176008973021	0.6533333333333333	0.010999999999999998	0.3373333333333333	0.03315	0.9006000000000002	0.1444	1	0	0.0	2	46,48	1	37
Q96JJ3	SIMULATED-INTERNAL	597	602	74.53333333333333	0.4262283333333334	1.268287921516117	0.5503333333333335	0.17466666666666666	0.27499999999999997	0.27296666666666664	0.8101166666666667	0.09803333333333332	1	3	577,607,613	5	577,607,613,619,621	1	611
Q96B67	SIMULATED-INTERNAL	5	10	63.81666666666666	0.43232000000000004	0.989154807120304	0.42016666666666674	0.0071666666666666675	0.5736666666666667	0.21963333333333335	0.8525000000000001	0.44861666666666666	1	0	0.0	0	0.0	0	0.0
Q8NAJ2	SIMULATED-INTERNAL	144	149	42.3	0.0	0.0	0.451	0.4706666666666666	0.0755	0.41273333333333334	0.7136666666666667	0.4295333333333333	0	0	0.0	0	0.0	0	0.0
P04035	SIMULATED-INTERNAL	73	78	48.9	0.3712816666666667	0.9190657290201593	0.027666666666666662	0.9696666666666666	0.0025	0.0003	1.1406999999999998	0.05046666666666667	0	0	0.0	1	89	0	0.0
Q9HCK0	SIMULATED-INTERNAL	168	173	97.83333333333333	0.5117933333333334	0.9924017935786313	0.8815000000000001	0.09133333333333334	0.022000000000000002	0.7932833333333335	0.6371500000000001	0.5733833333333334	0	0	0.0	3	149,160,184	0	0.0
Q9NTG1	SIMULATED-INTERNAL	1410	1415	103.96666666666665	0.37374333333333337	0.8408853290462501	0.723	0.20950000000000002	0.06383333333333334	0.12341666666666666	0.8234833333333333	0.02605	0	0	0.0	1	1422	0	0.0
Q7Z6E9	SIMULATED-INTERNAL	372	377	88.01666666666665	0.32907166666666665	1.0208132108097843	0.9291666666666667	0.0205	0.04650000000000001	0.6515333333333333	0.6141166666666666	0.6970666666666667	0	0	0.0	0	0.0	1	363
Q8NB59	SIMULATED-INTERNAL	91	96	84.86666666666667	0.31754	0.99464936085633	0.5596666666666666	0.4184999999999999	0.016833333333333332	0.5907833333333333	0.6212666666666666	0.13575	0	0	0.0	2	74,82	0	0.0
O60729	SIMULATED-INTERNAL	343	348	35.03333333333333	0.7499699999999999	1.0347144920383373	0.29783333333333334	0.7015000000000001	0.004	0.07431666666666666	0.9583666666666667	0.17275	1	0	0.0	2	331,363	0	0.0
Q9NRH3	SIMULATED-INTERNAL	344	349	44.1	0.6069216666666667	0.8753771620369188	0.7338333333333334	0.13799999999999998	0.13183333333333333	0.19605000000000003	0.8118	0.20798333333333333	1	1	363	2	335,363	1	336
Q15646	SIMULATED-INTERNAL	370	375	57.03333333333334	0.37646833333333324	1.147009510514561	0.8584999999999999	0.076	0.066	0.23578333333333332	0.8382999999999999	0.1457	0	0	0.0	3	378,380,382	1	363
Q8IUQ0	SIMULATED-INTERNAL	196	201	43.599999999999994	0.5315000000000001	0.9586689316822332	0.4473333333333333	0.5495	0.006000000000000001	0.044533333333333334	0.8454	0.027166666666666662	1	0	0.0	1	192	0	0.0
Q9NUZ1	SIMULATED-INTERNAL	150	155	59.849999999999994	0.3950466666666667	0.713531412745718	0.23850000000000002	0.0025	0.7578333333333332	0.11825000000000001	0.7286833333333335	0.08856666666666667	1	0	0.0	0	0.0	0	0.0
Q14774	SIMULATED-INTERNAL	127	132	101.11666666666666	0.35365833333333324	0.7892485596432302	0.5995	0.38116666666666665	0.012666666666666668	0.9927666666666667	0.5367333333333332	0.4200166666666667	0	0	0.0	0	0.0	0	0.0
P49760	SIMULATED-INTERNAL	334	339	74.68333333333332	0.635435	0.7736042322654905	0.622	0.08350000000000002	0.28900000000000003	0.26735000000000003	0.7465166666666666	0.0337	1	0	0.0	1	319	0	0.0
Q96T51	SIMULATED-INTERNAL	65	70	50.25	0.32532333333333335	1.0737532961968899	0.325	0.6438333333333334	0.03383333333333334	0.35035	0.8527666666666666	0.8056	0	0	0.0	0	0.0	4	63,74,78,80
Q02880	SIMULATED-INTERNAL	563	568	55.03333333333333	0.7444766666666666	1.0472928155127903	0.7063333333333333	0.245	0.04766666666666667	0.12104999999999999	0.7699166666666666	0.028483333333333333	1	2	550,556	4	550,556,571,587	0	0.0
P63122	SIMULATED-INTERNAL	20	25	45.25	0.2347216666666667	0.7048862267711191	0.118	0.02316666666666667	0.8664999999999999	0.14368333333333333	0.816125	0.10956666666666666	1	0	0.0	3	13,41,45	0	0.0
P98172	SIMULATED-INTERNAL	68	73	90.91666666666667	0.45145833333333335	0.646623797491869	0.8630000000000001	0.028666666666666663	0.08833333333333333	0.04731666666666667	0.7973833333333333	0.03833333333333333	1	0	0.0	4	48,55,59,77	1	79
P46059	SIMULATED-INTERNAL	413	418	54.86666666666667	0.5364633333333333	0.9967033267095847	0.4066666666666667	0.09283333333333334	0.5008333333333334	0.35696666666666665	0.79215	0.055566666666666674	1	0	0.0	2	398,434	0	0.0
Q9HC77	SIMULATED-INTERNAL	627	632	81.56666666666668	0.2930216666666667	0.9901053105817427	0.8376666666666667	0.12816666666666668	0.03666666666666666	0.6388333333333333	0.6334333333333334	0.31765000000000004	0	1	624	4	609,619,624,647	3	616,625,643
O00160	SIMULATED-INTERNAL	434	439	67.8	0.8131316666666667	0.9489431106494888	0.5338333333333334	0.0395	0.4303333333333333	0.04948333333333333	0.9163166666666666	0.08625	1	0	0.0	3	420,442,451	0	0.0
Q9H4I9	SIMULATED-INTERNAL	87	92	28.73333333333333	0.9070333333333332	0.9820353937733217	0.021166666666666667	0.9768333333333333	0.0031666666666666666	0.026183333333333333	0.8745166666666666	0.06841666666666667	1	0	0.0	0	0.0	0	0.0
Q8N7M0	SIMULATED-INTERNAL	7	12	95.13333333333334	0.43155000000000004	1.0311683018019286	0.7210000000000001	0.28783333333333333	0.011500000000000002	0.61115	0.6703916666666666	0.21933333333333335	0	0	0.0	3	16,17,32	0	0.0
Q9Y2G2	SIMULATED-INTERNAL	200	205	62.53333333333333	0.766825	0.9288129303704813	0.49100000000000005	0.0013333333333333333	0.5081666666666667	0.02315	0.9571333333333335	0.06221666666666666	1	0	0.0	0	0.0	0	0.0
Q13232	SIMULATED-INTERNAL	160	165	82.16666666666666	0.33433833333333335	0.6667652728843981	0.694	0.16716666666666669	0.14566666666666667	0.17953333333333332	0.8225833333333333	0.11964999999999999	0	0	0.0	0	0.0	0	0.0
O94967	SIMULATED-INTERNAL	833	836	81.725	0.489965	0.8428734184242769	0.2465	0.0027500000000000007	0.758	0.33375	0.683375	0.102375	1	0	0.0	0	0.0	0	0.0
P59047	SIMULATED-INTERNAL	883	886	45.85	0.373215	0.7492246077870458	0.012750000000000001	0.98475	0.0034999999999999996	0.009925	0.93995	0.15455000000000002	0	0	0.0	3	865,897,905	0	0.0
Q96A09	SIMULATED-INTERNAL	172	175	41.5	0.6079325	1.1179190321437407	0.11474999999999999	0.8275000000000001	0.061	0.055075000000000006	0.9460250000000001	0.059125	1	0	0.0	3	163,179,195	0	0.0
Q9NUQ8	SIMULATED-INTERNAL	582	585	71.225	0.4216225	0.9334333281675486	0.9944999999999999	0.00475	0.0015	0.333875	0.6935249999999998	0.060125	1	0	0.0	0	0.0	0	0.0
Q96LD8	SIMULATED-INTERNAL	60	63	34.125	0.6522850000000001	0.9984102268679313	0.027	0.969	0.004750000000000001	0.13995	0.8705500000000002	0.073325	1	0	0.0	1	83	0	0.0
Q5XG85	SIMULATED-INTERNAL	73	76	70.17500000000001	0.74995	0.7857030606365099	0.4025	0.39475000000000005	0.1745	0.40032500000000004	0.7407750000000001	0.5001	0	0	0.0	0	0.0	0	0.0
P0DTU4	SIMULATED-INTERNAL	231	234	0.0	0.0	0.0	0.0	0.0	0.0	0.0	0.0	0.0	1	0	0.0	1	251	0	0.0
Q8IXR9	SIMULATED-INTERNAL	62	65	37.9	0.5118625	1.1810345008411258	0.4645	0.0022500000000000003	0.5375	0.06964999999999999	0.838675	0.047349999999999996	1	0	0.0	2	51,68	0	0.0
Q9NYJ8	SIMULATED-INTERNAL	160	163	74.325	0.4673525	0.9828165505586186	0.885	0.024749999999999998	0.08975000000000001	0.56595	0.6102499999999998	0.749925	0	0	0.0	0	0.0	1	171
Q99996	SIMULATED-INTERNAL	2306	2309	113.525	0.54838	1.2626200677758914	0.30774999999999997	0.681	0.00275	0.19035	0.8162250000000001	0.090025	0	2	2303,2320	4	2290,2303,2315,2320	0	0.0
P08237	SIMULATED-INTERNAL	732	735	84.05000000000001	0.3136025	1.0543741384527454	0.5185	0.43900000000000006	0.029750000000000002	0.137925	0.8452999999999998	0.049625	0	3	727,738,754	6	715,727,738,744,750,754	0	0.0
P04626	SIMULATED-INTERNAL	962	965	82.775	0.47235499999999997	0.8694285527832764	0.7220000000000001	0.2835	0.006	0.04575	0.9023	0.16787500000000002	1	0	0.0	1	957	1	974
O14684	SIMULATED-INTERNAL	122	125	62.5	0.33711	0.6238613450785798	0.53525	0.45375000000000004	0.01375	0.009975	0.8830499999999999	0.0207	1	0	0.0	0	0.0	0	0.0
Q9C035	SIMULATED-INTERNAL	117	120	64.325	0.360505	0.859012739336411	0.8009999999999999	0.0495	0.15275000000000002	0.07852499999999998	0.8363	0.117125	1	0	0.0	2	101,111	0	0.0
P30622	SIMULATED-INTERNAL	911	914	107.57499999999999	0.3212575	0.949771146444774	0.0095	0.991	0.0	0.4628749999999999	0.7652000000000001	0.083775	0	0	0.0	5	897,908,921,923,925	0	0.0
Q9Y5G7	SIMULATED-INTERNAL	802	805	81.8	0.58978	1.0524584233353314	0.786	0.20225	0.014750000000000001	0.7318	0.6921999999999999	0.24302500000000002	0	0	0.0	1	787	0	0.0
Q9HDB8	SIMULATED-INTERNAL	134	137	46.525	0.0	0.0	0.50075	0.05425	0.43475	0.12355	0.9516499999999999	0.4656	1	0	0.0	4	114,118,122,125	0	0.0
Q5JTC6	SIMULATED-INTERNAL	264	267	55.400000000000006	0.5324025	1.0048674001297173	0.43174999999999997	0.554	0.023499999999999997	0.66925	0.6489750000000001	0.959375	1	0	0.0	4	252,256,260,273	1	267
Q96QI5	SIMULATED-INTERNAL	270	273	89.75	0.45016999999999996	0.8286025999929721	0.8585	0.10300000000000001	0.036750000000000005	0.0672	0.8708999999999999	0.124625	1	0	0.0	4	276,284,290,291	0	0.0
P17020	SIMULATED-INTERNAL	242	245	53.300000000000004	0.698135	1.2189678078854094	0.70375	0.12775000000000003	0.15475	0.1938	0.764275	0.12967499999999998	0	0	0.0	2	253,263	0	0.0
Q6NX49	SIMULATED-INTERNAL	83	86	113.625	0.41191	1.1237317434296186	0.7915	0.13475	0.073	0.5067499999999999	0.7659750000000001	0.1381	0	0	0.0	1	96	1	86
P20340	SIMULATED-INTERNAL	205	208	44.95	0.59734	1.830228516038461	0.42325	0.028000000000000004	0.5269999999999999	0.909375	0.6702124999999999	0.7639	0	0	0.0	2	192,195	0	0.0
Q9NR46	SIMULATED-INTERNAL	319	322	73.325	0.293165	0.9042441627340304	0.82625	0.092	0.0755	0.35614999999999997	0.66925	0.27797499999999997	0	0	0.0	1	339	0	0.0
Q5VZK9	SIMULATED-INTERNAL	638	641	42.425	0.501855	1.1620046055788968	0.167	0.7797499999999999	0.05075	0.3932	0.7751750000000003	0.160625	0	1	656	4	625,644,649,656	0	0.0
A6NDL8	SIMULATED-INTERNAL	13	16	23.700000000000003	0.973725	1.1601236486087634	0.53125	0.0275	0.44549999999999995	0.0036499999999999996	0.9046374999999999	0.008675	0	0	0.0	1	3	0	0.0
Q9HAR2	SIMULATED-INTERNAL	1315	1318	109.5	0.2740775	0.9525540122969205	0.8125	0.17775	0.01725	0.5727	0.5918999999999999	0.3306	1	0	0.0	0	0.0	0	0.0
Q6ZTR7	SIMULATED-INTERNAL	288	291	51.3	0.2976825	1.058513913874113	0.45525000000000004	0.35375	0.20350000000000001	0.070675	0.7986249999999998	0.29995	0	0	0.0	1	283	0	0.0
P09693	SIMULATED-INTERNAL	112	115	33.575	0.514475	0.7546518791538209	0.047	0.9475	0.008249999999999999	0.0029	0.949375	0.14905000000000002	0	1	95	2	93,95	0	0.0
Q8N865	SIMULATED-INTERNAL	505	508	74.925	0.5472049999999999	2.0104089951887825	0.74375	0.23049999999999998	0.023999999999999997	0.344875	0.7819	0.4063	0	0	0.0	2	486,493	0	0.0
Q3SY84	SIMULATED-INTERNAL	466	469	81.5	0.4547875	0.9349416673285645	0.722	0.03075	0.23975000000000002	0.237625	0.7840750000000002	0.31117500000000003	0	0	0.0	0	0.0	0	0.0
Q8WXW3	SIMULATED-INTERNAL	359	362	116.875	0.3600875	0.8381703336525085	0.04025	0.9604999999999999	0.00075	0.438725	0.7656499999999999	0.704175	0	2	352,376	4	352,353,370,376	0	0.0
O15541	SIMULATED-INTERNAL	137	140	77.925	0.28037	0.8453768475066884	0.2555	0.751	0.00425	0.48085	0.7874000000000002	0.48460000000000003	0	1	147	3	126,147,151	0	0.0
P40937	SIMULATED-INTERNAL	91	94	34.8	0.772115	1.2381231786978903	0.742	0.040999999999999995	0.21575000000000003	0.12095	0.815775	0.041775	1	1	75	3	75,79,81	0	0.0
Q5TAX3	SIMULATED-INTERNAL	945	948	77.35000000000001	0.38337	0.8063601388973873	0.01175	0.9890000000000001	0.00025	0.180475	0.8263500000000001	0.10072500000000001	0	1	938	4	925,934,938,956	0	0.0
P51003	SIMULATED-INTERNAL	209	212	42.45	0.5189975	0.7852036739291596	0.091	0.89025	0.01575	0.0295	0.9189999999999998	0.022025	1	1	191	3	191,228,232	0	0.0
Q8N9U9	SIMULATED-INTERNAL	119	122	54.2	0.0	0.0	0.6225	0.08174999999999999	0.30300000000000005	0.157975	0.78335	0.37964999999999993	0	0	0.0	0	0.0	0	0.0
Q7Z5S9	SIMULATED-INTERNAL	275	278	44.225	0.6885075	1.1948436986032305	0.00625	0.993	0.00075	0.000825	1.03875	0.034199999999999994	1	0	0.0	2	255,259	0	0.0
Q969F9	SIMULATED-INTERNAL	395	398	32.85	0.63963	1.1531938920763025	0.378	0.0755	0.5445000000000001	0.130825	0.9022749999999999	0.071375	1	0	0.0	1	415	0	0.0
P62851	SIMULATED-INTERNAL	7	10	141.625	0.545785	0.9031399444976019	0.7462500000000001	0.26325000000000004	0.011	0.8724000000000001	0.6385500000000002	0.153275	1	1	29	7	4,14,17,18,20,25,29	0	0.0
Q9UKS7	SIMULATED-INTERNAL	510	513	112.0	0.7764249999999999	1.0086918985057425	0.70375	0.21200000000000002	0.10200000000000001	0.099775	0.7979499999999999	0.054674999999999994	0	0	0.0	0	0.0	0	0.0
Q7Z6J4	SIMULATED-INTERNAL	494	497	83.225	0.4698800000000001	0.8880000893380992	0.57525	0.103	0.31675	0.012199999999999999	0.8799499999999999	0.060075	1	0	0.0	1	500	0	0.0
Q9UBS4	SIMULATED-INTERNAL	21	24	69.925	0.69687	1.1664915410923724	0.75625	0.22549999999999998	0.015250000000000001	0.000675	0.9152125	0.13774999999999998	0	1	28	4	28,39,42,43	0	0.0
Q5JRM2	SIMULATED-INTERNAL	343	346	6.875000000000001	0.6498625	1.3487190589797944	0.0305	0.0115	0.9644999999999999	0.2449	0.9449749999999999	0.9052	0	0	0.0	2	331,340	0	0.0
Q9H489	SIMULATED-INTERNAL	297	300	45.275	0.78315	1.3894764856026485	0.51425	0.42550000000000004	0.05625	0.18924999999999997	0.79705	0.138675	1	0	0.0	1	314	0	0.0
Q86Y29	SIMULATED-INTERNAL	85	88	41.65	0.0	0.0	0.12025	0.81625	0.06825	0.15657500000000002	0.8830749999999998	0.1756	0	0	0.0	2	92,96	0	0.0
P19087	SIMULATED-INTERNAL	24	27	76.0	0.4456025	0.8645691950446649	0.03425	0.9682499999999999	0.001	0.44967499999999994	0.755525	0.05802500000000001	1	1	46	7	10,14,17,21,32,35,46	0	0.0
Q9NV79	SIMULATED-INTERNAL	165	168	5.1	0.6408024999999999	1.3425379139585265	0.4665	0.0185	0.5205	0.125125	0.783525	0.086375	1	2	171,182	3	171,178,182	0	0.0
Q8NGU9	SIMULATED-INTERNAL	83	86	22.924999999999997	0.649	1.020748839879409	0.0032500000000000003	0.99475	0.0022500000000000003	0.043575	0.9787249999999998	0.075725	1	0	0.0	1	78	0	0.0
Q8IUW5	SIMULATED-INTERNAL	110	113	97.275	0.644525	0.7839124776511511	0.757	0.2	0.0415	0.381375	0.7134750000000001	0.12762500000000002	0	2	103,126	3	100,103,126	3	109,114,116
O14879	SIMULATED-INTERNAL	228	231	52.325	0.4690775	0.9430140944430027	0.004	0.99525	0.00125	0.43260000000000004	0.8183499999999999	0.07515	0	3	216,236,249	6	210,216,219,222,236,249	1	237
P13646	SIMULATED-INTERNAL	377	380	83.0	0.8985	1.0352276982458162	0.016	0.9844999999999999	0.0005	0.287025	0.7734500000000001	0.1348	1	0	0.0	2	389,395	0	0.0
P05106	SIMULATED-INTERNAL	728	731	57.900000000000006	0.6722874999999999	1.0311546168079389	0.12075	0.8724999999999999	0.00425	0.000125	1.0202499999999999	0.3308	0	0	0.0	3	715,742,751	0	0.0
A0A1B0GV85	SIMULATED-INTERNAL	51	54	0.0	0.0	0.0	0.0	0.0	0.0	0.0	0.0	0.0	1	0	0.0	2	39,67	0	0.0
P17568	SIMULATED-INTERNAL	79	82	66.6	0.79634	1.0056235079508036	0.444	0.53825	0.0135	0.040125	0.809425	0.2222	1	1	100	3	68,70,100	2	73,89
Q86W92	SIMULATED-INTERNAL	31	34	57.15	0.7258724999999999	1.0247870427531645	0.78025	0.1335	0.097	0.2845	0.773375	0.371675	0	0	0.0	1	24	6	28,29,37,39,40,45
Q8WTP8	SIMULATED-INTERNAL	257	260	22.825000000000003	0.63279	1.0140333548939742	0.014750000000000001	0.9837499999999999	0.0025000000000000005	0.39047499999999996	0.76715	0.18530000000000002	1	1	245	2	244,245	0	0.0
Q14764	SIMULATED-INTERNAL	40	43	87.375	0.662485	0.991804751243612	0.50025	0.13025	0.36875	0.29295	0.8455999999999999	0.10855	0	0	0.0	1	33	1	52
Q12767	SIMULATED-INTERNAL	516	519	53.15	0.20887999999999998	0.9841751887348075	0.3065	0.03175	0.6597500000000001	0.7711250000000001	0.5436249999999999	0.740325	0	0	0.0	3	504,510,532	2	513,520
P49810	SIMULATED-INTERNAL	431	434	34.65	0.539185	0.8790671064693535	0.1515	0.83675	0.0035	0.00205	0.8960999999999999	0.010400000000000001	1	0	0.0	1	411	0	0.0
Q9Y577	SIMULATED-INTERNAL	51	54	114.5	0.427385	0.853570345677802	0.85675	0.08925000000000001	0.0555	0.511025	0.6619000000000002	0.035775	1	0	0.0	2	46,57	1	59
P80723	SIMULATED-INTERNAL	144	147	109.975	0.82618	1.084468957485096	0.939	0.036000000000000004	0.0225	0.8347249999999999	0.53725	0.3336	1	2	150,163	2	150,163	1	142
P31274	SIMULATED-INTERNAL	51	54	51.699999999999996	0.8149775	1.2494829102535692	0.8594999999999999	0.0885	0.049249999999999995	0.182325	0.74485	0.28417499999999996	1	0	0.0	1	58	0	0.0
Q13003	SIMULATED-INTERNAL	841	844	38.425	0.510095	1.1856984068956333	0.003	0.99575	0.00175	0.005575	0.9713499999999999	0.22055	0	0	0.0	1	849	0	0.0
Q96QD9	SIMULATED-INTERNAL	174	177	80.85000000000001	0.7251125	1.111232433757835	0.8945000000000001	0.0465	0.053250000000000006	0.664625	0.6707999999999998	0.49397499999999994	1	1	166	3	158,166,184	0	0.0
Q9C010	SIMULATED-INTERNAL	53	56	95.67500000000001	0.79294	1.1842533839583502	0.75475	0.08299999999999999	0.165	0.5335	0.7123999999999999	0.845825	1	1	48	5	48,59,61,64,72	1	53
Q9UHC1	SIMULATED-INTERNAL	320	323	43.25	0.6266700000000001	1.141898019883166	0.49	0.02825	0.47450000000000003	0.0077	0.9568000000000001	0.060925	1	0	0.0	0	0.0	0	0.0
A1L4H1	SIMULATED-INTERNAL	1492	1495	43.75	0.43391	0.9590616366102378	0.00775	0.99275	0.00125	0.19085	0.8879999999999999	0.941875	0	0	0.0	0	0.0	0	0.0
Q66LE6	SIMULATED-INTERNAL	414	417	63.825	0.391265	0.8242876636901199	0.66825	0.16375	0.14475000000000002	0.312025	0.8214749999999998	0.098575	0	2	411,423	6	399,402,408,411,423,424	0	0.0
Q96FT9	SIMULATED-INTERNAL	135	138	46.0	0.6357425	1.2142064657159402	0.20125	0.795	0.00725	0.10627500000000001	0.863475	0.191075	1	0	0.0	3	127,141,155	2	131,132
P36268	SIMULATED-INTERNAL	229	232	57.074999999999996	0.535675	1.1973589694352074	0.7217500000000001	0.2725	0.009250000000000001	0.043675	0.8301500000000002	0.077425	1	0	0.0	1	239	0	0.0
O00258	SIMULATED-INTERNAL	106	109	71.07499999999999	0.3769075	0.9748383198193274	0.00975	0.989	0.0015	0.00039999999999999996	1.0967999999999998	0.100025	1	0	0.0	5	87,91,99,101,122	0	0.0
Q96E16	SIMULATED-INTERNAL	103	106	84.9	0.5277525	1.067275267407391	0.6125	0.15425	0.23800000000000004	0.84215	0.7555999999999999	0.17105	1	1	89	1	89	0	0.0
P00403	SIMULATED-INTERNAL	102	105	43.125	0.69611	1.3257757358701932	0.5209999999999999	0.06874999999999999	0.40475000000000005	0.01925	0.9123999999999999	0.037075	1	0	0.0	1	98	0	0.0
Q8NFR3	SIMULATED-INTERNAL	71	74	80.175	0.47750999999999993	0.9354701138062399	0.6535000000000001	0.19425	0.17074999999999999	0.24887499999999999	0.816325	0.00665	0	0	0.0	1	66	0	0.0
Q86U10	SIMULATED-INTERNAL	569	572	53.074999999999996	0.2273675	0.9725287651311006	0.8285000000000001	0.0455	0.12375	0.6445000000000001	0.7625749999999999	0.09045	0	0	0.0	0	0.0	0	0.0
Q15528	SIMULATED-INTERNAL	24	27	59.775	0.7142400000000001	1.023991324935012	0.00825	0.99225	0.0	0.282325	0.8231750000000002	0.29745	1	3	11,20,38	4	11,20,38,41	1	34
O43933	SIMULATED-INTERNAL	1223	1226	97.42500000000001	0.21656750000000002	0.7159084079120562	0.6767500000000001	0.036750000000000005	0.28700000000000003	0.597125	0.737625	0.635675	0	1	1204	1	1204	1	1216
Q9NPH5	SIMULATED-INTERNAL	376	379	62.77499999999999	0.679565	1.4271369687528042	0.4305	0.50425	0.05450000000000001	0.099	0.8943249999999999	0.086475	1	0	0.0	2	364,372	0	0.0
Q9UMY1	SIMULATED-INTERNAL	185	188	80.275	0.78521	1.0161409675874784	0.05850000000000001	0.93825	0.0032500000000000003	0.42647500000000005	0.7475250000000002	0.147675	1	2	170,178	2	170,178	0	0.0
Q96CC6	SIMULATED-INTERNAL	531	534	78.425	0.302075	0.8653392918063183	0.94875	0.0245	0.02725	0.32947499999999996	0.74425	0.17724999999999996	0	0	0.0	2	527,541	0	0.0
Q8NGL7	SIMULATED-INTERNAL	121	130	23.75	0.914279	1.1196154569774261	0.38649999999999995	0.5593	0.05289999999999999	0.00224	1.02023	0.02185	1	0	0.0	1	138	0	0.0
Q13507	SIMULATED-INTERNAL	518	527	24.529999999999998	0.5617610000000001	1.023144967741989	0.36469999999999997	0.6237999999999999	0.0128	0.06333	0.85677	0.00841	1	0	0.0	0	0.0	0	0.0
P05496	SIMULATED-INTERNAL	1	10	57.86	0.604902	1.015081784148429	0.5018	0.372	0.1193	0.36898	0.8405399999999998	0.16145	0	0	0.0	0	0.0	0	0.0
Q9UJV8	SIMULATED-INTERNAL	58	67	74.43	0.679659	1.0314571537366313	0.22979999999999995	0.07930000000000001	0.6866000000000001	0.28321	0.82402	0.31392000000000003	1	0	0.0	3	70,77,86	1	73
Q9Y421	SIMULATED-INTERNAL	69	78	101.59	0.503688	0.8363411861845771	0.0504	0.9499000000000001	0.0009000000000000001	0.5837999999999999	0.76039	0.57159	1	0	0.0	4	51,57,83,86	0	0.0
P08183	SIMULATED-INTERNAL	884	895	81.15833333333333	0.3074641666666667	0.7932046937235909	0.06416666666666666	0.9357500000000001	0.0015000000000000002	0.2866416666666667	0.7518333333333334	0.024066666666666667	1	1	915	2	877,915	0	0.0
Q92643	SIMULATED-INTERNAL	277	288	50.61666666666667	0.5631616666666667	1.3366342223689445	0.48175000000000007	0.0745	0.4365833333333333	0.2354833333333333	0.7489	0.19491666666666663	1	1	296	1	296	0	0.0
Q9H019	SIMULATED-INTERNAL	95	106	81.52499999999999	0.8700975	1.2279965306890956	0.7349166666666666	0.19350000000000003	0.07916666666666668	0.4356333333333333	0.7445416666666665	0.2491083333333333	1	0	0.0	3	91,118,119	1	110
P52888	SIMULATED-INTERNAL	539	550	49.175000000000004	0.44186416666666656	0.8468540005476679	0.12241666666666667	0.8781666666666665	0.003166666666666667	0.15422500000000003	0.8048666666666665	0.17309166666666664	1	1	559	1	559	1	529
Q9BVX2	SIMULATED-INTERNAL	113	124	55.541666666666664	0.5631	0.8896130662143513	0.31816666666666665	0.015833333333333335	0.6606666666666666	0.011816666666666668	0.9389916666666668	0.026808333333333337	1	0	0.0	2	127,141	0	0.0
Q6UW49	SIMULATED-INTERNAL	0	11	84.70909090909092	0.7588663636363637	0.9386397727707176	0.23418181818181819	0.7357272727272727	0.02836363636363637	0.16720909090909092	0.9215	0.8124454545454545	0	0	0.0	0	0.0	0	0.0
Q5RL73	SIMULATED-INTERNAL	19	30	85.30833333333334	0.6468708333333334	1.021151714672916	0.6800833333333333	0.11758333333333333	0.20249999999999999	0.34804166666666675	0.8081958333333333	0.08055833333333333	0	0	0.0	1	37	0	0.0
P07306	SIMULATED-INTERNAL	100	111	108.55000000000001	0.39663083333333327	1.128447507362729	0.021666666666666667	0.9796666666666667	0.00016666666666666666	0.553875	0.7273916666666665	0.08165000000000001	1	0	0.0	3	89,114,128	0	0.0
P52292	SIMULATED-INTERNAL	184	195	28.24166666666667	0.7377183333333335	1.3028525297025346	0.2559166666666666	0.7397499999999999	0.005083333333333334	0.046208333333333344	0.8069500000000001	0.05685000000000001	1	1	202	1	202	1	203
Q5MJ07	SIMULATED-INTERNAL	60	71	104.19166666666666	0.99995	1.0	0.7001666666666667	0.1769166666666667	0.1188333333333333	0.6	0.7513333333333333	0.35331666666666667	1	0	0.0	3	41,42,44	0	0.0
O43602	SIMULATED-INTERNAL	89	97	65.32222222222222	0.49609	1.0351078025874898	0.6056666666666666	0.37977777777777777	0.015111111111111112	0.10138888888888888	0.8046111111111112	0.08305555555555556	1	0	0.0	1	112	2	103,105
Q9NQ11	SIMULATED-INTERNAL	97	105	36.3111111111111	0.3144555555555556	0.9635611565791913	0.1831111111111111	0.02488888888888889	0.7977777777777777	0.30626666666666663	0.8307777777777778	0.15827777777777777	1	0	0.0	0	0.0	0	0.0
Q156A1	SIMULATED-INTERNAL	31	39	131.05555555555554	0.9999499999999999	1.034129386396852	0.2668888888888889	0.7348888888888888	0.0003333333333333333	0.017766666666666667	0.5461999999999999	0.0	0	0	0.0	0	0.0	0	0.0
P01275	SIMULATED-INTERNAL	38	46	71.53333333333333	0.6049033333333332	0.8143172216351321	0.7882222222222222	0.18988888888888888	0.019444444444444445	0.7228333333333334	0.6050111111111112	0.10227777777777779	0	0	0.0	3	29,51,64	4	32,34,36,54
Q3KQZ1	SIMULATED-INTERNAL	242	250	56.31111111111111	0.4872577777777777	0.9392262633165788	0.7028888888888889	0.13422222222222221	0.16355555555555557	0.11785555555555555	0.8563888888888889	0.03323333333333334	1	0	0.0	1	268	0	0.0
Q9Y383	SIMULATED-INTERNAL	61	69	65.43333333333334	0.5717633333333334	1.0753789264785172	0.31988888888888894	0.6605555555555555	0.018000000000000002	0.04205555555555556	0.8914777777777778	0.21304444444444445	1	0	0.0	1	76	0	0.0
Q6ZRP7	SIMULATED-INTERNAL	619	627	75.78888888888889	0.19439333333333333	0.9175713676790733	0.7161111111111111	0.237	0.04588888888888889	0.6886666666666668	0.6312999999999999	0.3751	0	0	0.0	2	632,643	0	0.0
Q8N7X1	SIMULATED-INTERNAL	582	590	50.95555555555555	0.28635666666666665	0.8946409231025577	0.7332222222222222	0.08211111111111112	0.18722222222222223	0.4652555555555556	0.6054555555555555	0.5976777777777778	0	0	0.0	0	0.0	1	580
Q9Y5G8	SIMULATED-INTERNAL	21	29	52.68888888888889	0.4707144444444444	1.0161371388599425	0.4475555555555555	0.2692222222222222	0.286	0.1847222222222222	0.7755944444444445	0.25666666666666665	0	0	0.0	1	41	0	0.0
O15239	SIMULATED-INTERNAL	46	54	35.28888888888889	0.8418811111111111	1.1048196507458732	0.2741111111111111	0.6358888888888888	0.08600000000000001	0.10054444444444444	0.841488888888889	0.02508888888888889	1	1	64	3	34,36,64	4	55,60,61,63
A6NC62	SIMULATED-INTERNAL	4	12	87.21111111111112	0.9196922222222221	1.0388506137249296	0.7566666666666665	0.1202222222222222	0.1298888888888889	0.5870888888888889	0.7774499999999999	0.3955	0	0	0.0	0	0.0	0	0.0
Q53FP2	SIMULATED-INTERNAL	53	61	59.666666666666664	0.5154788888888888	0.788237847222222	0.511	0.4202222222222222	0.06722222222222222	0.03081111111111111	0.8759666666666667	0.02596666666666667	0	0	0.0	4	34,41,45,66	1	61
P13640	SIMULATED-INTERNAL	53	61	71.63333333333334	0.531	0.906014503057017	0.6707777777777779	0.17766666666666667	0.1608888888888889	0.00012222222222222224	0.8404277777777778	0.0	1	1	44	1	44	0	0.0
Q5T0T0	SIMULATED-INTERNAL	138	146	82.82222222222224	0.6827844444444444	1.05487990529192	0.6262222222222221	0.2088888888888889	0.155	0.20513333333333333	0.8867888888888888	0.028322222222222224	0	0	0.0	3	127,135,154	0	0.0
Q04756	SIMULATED-INTERNAL	338	346	75.85555555555555	0.6160477777777777	1.013268292747762	0.8044444444444445	0.03788888888888889	0.1547777777777778	0.09791111111111112	0.7698	0.017733333333333337	1	0	0.0	1	353	0	0.0
Q96NL3	SIMULATED-INTERNAL	486	495	72.55	0.770888	0.8960162639854475	0.6174000000000001	0.1935	0.18819999999999998	0.1212	0.8081399999999999	0.23705000000000004	1	0	0.0	4	477,482,505,514	1	502
Q504Y0	SIMULATED-INTERNAL	67	76	57.3	0.306102	1.137827595121069	0.4126	0.5725999999999999	0.0132	0.43401000000000006	0.7510600000000001	0.15364	1	0	0.0	0	0.0	0	0.0
Q9HBX9	SIMULATED-INTERNAL	280	289	91.94000000000001	0.41766000000000003	1.02134499121324	0.7716000000000001	0.04409999999999999	0.17809999999999998	0.17342	0.8038100000000001	0.05175	1	0	0.0	2	296,306	0	0.0
Q11128	SIMULATED-INTERNAL	164	173	19.27	0.536975	1.3724202027242893	0.3122	0.0521	0.6365999999999999	0.12198	0.8273699999999999	0.15792	1	0	0.0	0	0.0	0	0.0
Q5JXM2	SIMULATED-INTERNAL	262	271	37.96	0.6779019999999999	1.0829152610307624	0.3696	0.0482	0.5811	0.11533	0.8493600000000001	0.06616000000000001	1	0	0.0	3	243,250,276	0	0.0
O43768	SIMULATED-INTERNAL	33	41	74.93333333333334	0.7521599999999999	1.584454506892692	0.178	0.822111111111111	0.003222222222222222	0.5967888888888888	0.7336	0.8505111111111111	1	2	47,56	5	18,24,47,56,60	3	41,43,51
Q6GTX8	SIMULATED-INTERNAL	7	15	20.71111111111111	0.6230888888888889	1.155175750234864	0.17455555555555557	0.7827777777777778	0.050333333333333334	0.2934222222222222	0.8452722222222221	0.9213555555555555	0	0	0.0	0	0.0	0	0.0
Q9H7C4	SIMULATED-INTERNAL	412	420	98.95555555555556	0.6482155555555555	0.986947654510325	0.006	0.9943333333333333	0.00022222222222222223	0.45743333333333336	0.7478444444444444	0.08667777777777777	1	0	0.0	3	402,434,436	0	0.0
Q9Y458	SIMULATED-INTERNAL	247	255	44.32222222222222	0.6692266666666666	1.2774304793354774	0.33255555555555566	0.014222222222222223	0.6508888888888889	0.2862222222222222	0.8164111111111113	0.21444444444444447	1	0	0.0	2	269,271	1	243
Q56UQ5	SIMULATED-INTERNAL	14	22	36.94444444444444	0.7748077777777778	-0.005705390583749662	0.5322222222222223	0.08177777777777778	0.38911111111111113	0.10323333333333334	0.8186333333333333	0.22047777777777774	1	0	0.0	1	39	0	0.0
Q9NRE2	SIMULATED-INTERNAL	13	22	92.43	0.332221	0.9184699000333013	0.45380000000000004	0.5357999999999999	0.011	0.68141	0.675455	0.86259	0	0	0.0	3	5,10,28	0	0.0
Q9HCE6	SIMULATED-INTERNAL	923	932	49.93	0.441242	0.9404790692987963	0.4297000000000001	0.014600000000000002	0.5588	0.0511	0.8209799999999999	0.12896	1	0	0.0	0	0.0	0	0.0
Q96T83	SIMULATED-INTERNAL	289	298	35.03	0.75062	1.4403448390152342	0.2344	0.7158	0.049900000000000014	0.00438	0.9248899999999999	0.01283	1	0	0.0	0	0.0	0	0.0
Q01804	SIMULATED-INTERNAL	763	772	83.22	0.311969	0.8896427465005075	0.8721	0.0766	0.0463	0.52028	0.74882	0.28453	0	0	0.0	0	0.0	0	0.0
Q6P2D0	SIMULATED-INTERNAL	203	212	77.02000000000001	0.992966	1.0660541907475662	0.7308000000000001	0.044700000000000004	0.2226	0.12886999999999998	0.7702300000000001	0.05584999999999999	1	2	196,224	6	191,196,218,219,224,229	3	194,197,201
P63151	SIMULATED-INTERNAL	19	28	69.6	0.543473	0.986630765396809	0.6965	0.1316	0.16690000000000002	0.22156000000000003	0.8372850000000002	0.18277000000000002	0	0	0.0	1	48	0	0.0
Q6IE38	SIMULATED-INTERNAL	36	45	81.48	0.44009800000000004	1.0546298615997611	0.7308000000000001	0.0391	0.23939999999999997	0.05049	0.8914199999999999	0.035930000000000004	1	0	0.0	0	0.0	0	0.0
P08729	SIMULATED-INTERNAL	216	225	50.989999999999995	0.6797380000000001	1.0799286221342157	0.0092	0.9904999999999999	0.0008	0.14517	0.8713599999999999	0.21314000000000002	1	2	198,199	3	198,199,208	5	205,207,227,231,234
Q8IV16	SIMULATED-INTERNAL	114	123	74.69	0.7999539999999999	0.9830348589682789	0.5027	0.027200000000000002	0.4768	0.11249	0.8187999999999999	0.06639	1	0	0.0	0	0.0	0	0.0
A0AUZ9	SIMULATED-INTERNAL	550	559	66.03999999999999	0.37316399999999994	0.8458255331994647	0.6456	0.3064	0.0453	0.49291999999999997	0.70611	0.24478	0	0	0.0	7	536,539,540,541,543,570,572	0	0.0
Q9UHB4	SIMULATED-INTERNAL	234	245	43.44166666666667	0.36573750000000005	0.7594417890838251	0.7101666666666667	0.018250000000000002	0.2756666666666667	0.048091666666666665	0.8241	0.5420249999999999	1	0	0.0	0	0.0	0	0.0
P86397	SIMULATED-INTERNAL	82	93	11.475000000000001	0.7735441666666666	1.1174346936318766	0.16275	0.7479166666666667	0.08999999999999998	0.0376	0.8997833333333335	0.08435	1	0	0.0	3	74,77,99	0	0.0
Q8TF46	SIMULATED-INTERNAL	122	133	71.59166666666665	0.3020416666666667	0.9505652202730664	0.6453333333333334	0.05691666666666668	0.2945	0.12398333333333333	0.866425	0.09548333333333332	0	2	108,137	3	102,108,137	0	0.0
P52298	SIMULATED-INTERNAL	28	39	86.75	0.47319333333333335	0.7528348737989708	0.35533333333333333	0.6367500000000001	0.011500000000000002	0.280475	0.8009833333333333	0.06584166666666667	0	0	0.0	0	0.0	1	18
Q4G0S7	SIMULATED-INTERNAL	83	94	88.14999999999999	0.6813725	1.2120291724107264	0.07633333333333335	0.9254999999999999	0.0009166666666666666	0.254725	0.7760000000000001	0.07995000000000001	0	1	112	6	63,74,101,103,105,112	0	0.0
P49639	SIMULATED-INTERNAL	322	333	100.89999999999999	0.4827725	0.9389032589117414	0.9684166666666666	0.023500000000000004	0.008083333333333333	0.7925749999999999	0.5490416666666665	0.5302666666666666	0	0	0.0	2	306,313	1	334
Q6ZTU2	SIMULATED-INTERNAL	49	60	82.25833333333334	0.18765916666666668	0.8020198939447215	0.864	0.085	0.04983333333333334	0.6232166666666666	0.6228583333333333	0.8104833333333333	1	0	0.0	0	0.0	0	0.0
O75306	SIMULATED-INTERNAL	415	426	49.716666666666676	0.6703725	1.0607381051532287	0.4835833333333333	0.0025833333333333337	0.5115833333333334	0.1894	0.7794000000000002	0.14807499999999998	1	1	437	3	404,437,440	0	0.0
Q99453	SIMULATED-INTERNAL	84	95	79.99166666666666	0.6960608333333332	0.9867007007419799	0.6986666666666667	0.25716666666666665	0.041	0.41225833333333334	0.7453416666666666	0.228975	0	0	0.0	1	111	1	78
Q9NZV6	SIMULATED-INTERNAL	60	71	64.04166666666667	0.6562475	0.8788743669036719	0.4473333333333333	0.016916666666666667	0.5350833333333332	0.41484999999999994	0.7236666666666666	0.13083333333333333	1	0	0.0	2	57,88	0	0.0
O15553	SIMULATED-INTERNAL	139	152	81.42142857142856	0.30291428571428564	1.028889035929332	0.8607857142857142	0.07271428571428572	0.06585714285714286	0.6773642857142858	0.6367642857142856	0.8791571428571429	0	0	0.0	4	119,156,160,164	0	0.0
P51460	SIMULATED-INTERNAL	93	106	92.45	0.6154785714285714	0.9901919662608234	0.6925	0.26942857142857146	0.034	0.5362214285714286	0.6305642857142858	0.05375714285714285	1	0	0.0	0	0.0	0	0.0
O14905	SIMULATED-INTERNAL	46	59	81.05	0.21831214285714287	1.0176234335003236	0.6430714285714286	0.30428571428571427	0.04364285714285715	0.27680714285714286	0.7748857142857142	0.12014999999999999	1	0	0.0	1	65	0	0.0
Q96A22	SIMULATED-INTERNAL	0	13	53.2	0.9070915384615384	1.1062545717592545	0.6673076923076923	0.02230769230769231	0.3080769230769231	0.5176153846153846	0.7286846153846155	0.8922461538461537	1	0	0.0	5	19,20,21,22,32	0	0.0
A6NJU9	SIMULATED-INTERNAL	1079	1092	122.62142857142855	0.7608921428571426	0.882617072896996	0.9729285714285714	0.014642857142857143	0.010214285714285716	0.7190000000000001	0.5900785714285713	0.5845071428571428	0	0	0.0	4	1060,1073,1075,1104	0	0.0
Q15825	SIMULATED-INTERNAL	417	429	79.61538461538461	0.3855807692307693	0.8468067889153464	0.5898461538461538	0.29646153846153844	0.11299999999999998	0.43186153846153846	0.7103384615384616	0.07802307692307692	1	0	0.0	3	400,408,444	1	435
P30084	SIMULATED-INTERNAL	80	92	38.930769230769236	0.6017899999999999	1.0424790746383827	0.4325384615384615	0.02453846153846154	0.5438461538461538	0.16598461538461537	0.810023076923077	0.06096923076923078	1	0	0.0	2	74,101	0	0.0
P04180	SIMULATED-INTERNAL	191	203	36.57692307692308	0.5314438461538461	0.9401766859620089	0.33238461538461544	0.3265384615384615	0.34361538461538466	0.023092307692307693	0.8397384615384614	0.07383076923076924	1	0	0.0	2	183,223	2	205,213
Q6UXG8	SIMULATED-INTERNAL	106	118	47.076923076923066	0.4932769230769231	0.9094308067226503	0.4051538461538461	0.1516923076923077	0.4412307692307692	0.1584076923076923	0.8510230769230771	0.2074769230769231	1	0	0.0	1	128	0	0.0
Q6A163	SIMULATED-INTERNAL	183	195	57.076923076923066	0.6792646153846154	1.0115418642444745	0.013615384615384614	0.9859230769230769	0.0015384615384615385	0.1925538461538462	0.8392230769230771	0.1284307692307692	1	0	0.0	3	175,203,213	0	0.0
Q5VXT5	SIMULATED-INTERNAL	223	236	39.385714285714286	0.6946342857142859	1.1875511355449127	0.2786428571428572	0.3979285714285714	0.3157142857142857	0.07112142857142857	0.9760928571428573	0.927942857142857	1	0	0.0	0	0.0	0	0.0
Q8WXC3	SIMULATED-INTERNAL	57	70	52.82142857142856	0.99995	1.0000000000000004	0.28707142857142853	0.704142857142857	0.009142857142857144	0.017614285714285714	0.9289214285714286	0.12734285714285715	1	0	0.0	0	0.0	0	0.0
Q96MT4	SIMULATED-INTERNAL	26	39	57.00714285714287	0.99995	1.0000000000000004	0.6486428571428571	0.19435714285714284	0.15528571428571428	0.3914	0.7226857142857142	0.07993571428571429	0	0	0.0	2	14,17	0	0.0
Q8IXF0	SIMULATED-INTERNAL	125	138	88.16428571428573	0.3088699999999999	1.0199681482293144	0.6865714285714286	0.15428571428571428	0.1547857142857143	0.4626857142857143	0.7318285714285715	0.06159285714285715	0	0	0.0	0	0.0	0	0.0
Q9UMS4	SIMULATED-INTERNAL	135	148	64.44285714285715	0.28089285714285717	0.7282771545984709	0.6426428571428572	0.08428571428571428	0.27164285714285713	0.31761428571428574	0.7404357142857144	0.2630785714285714	0	1	122	1	122	1	149
Q96KG7	SIMULATED-INTERNAL	356	368	73.87692307692308	0.5834123076923077	0.945661824740084	0.776153846153846	0.09476923076923074	0.12938461538461538	0.0015846153846153846	0.8283769230769231	0.0014692307692307693	1	0	0.0	1	388	0	0.0
O14607	SIMULATED-INTERNAL	1178	1190	21.77692307692308	0.40636	1.0178732861661355	0.5027692307692309	0.26161538461538464	0.2398461538461538	0.027353846153846152	0.9415384615384614	0.09012307692307692	1	1	1207	3	1197,1207,1209	0	0.0
Q9UBD6	SIMULATED-INTERNAL	130	142	23.96153846153846	0.7142999999999999	1.176498773310654	0.1176923076923077	0.8680769230769231	0.014384615384615385	0.00046923076923076926	1.0039692307692307	0.02253846153846153	1	0	0.0	1	145	0	0.0
O75807	SIMULATED-INTERNAL	276	288	94.07692307692308	0.34663	0.7764755954514353	0.8151538461538461	0.15792307692307692	0.027538461538461543	0.7994384615384613	0.5608307692307691	0.3474615384615385	0	0	0.0	2	271,300	0	0.0
Q7RTM1	SIMULATED-INTERNAL	304	316	47.7153846153846	0.6346053846153846	1.047383511084522	0.422923076923077	0.40507692307692306	0.16984615384615379	0.08843846153846154	0.8441076923076924	0.019984615384615382	1	0	0.0	2	290,295	1	320
Q76KD6	SIMULATED-INTERNAL	51	64	61.02142857142858	0.4602157142857143	0.8372000445100387	0.7535	0.14157142857142857	0.10535714285714284	0.35475	0.6997499999999998	0.28551428571428566	1	0	0.0	2	38,42	0	0.0
Q7Z5Q1	SIMULATED-INTERNAL	226	239	52.43571428571429	0.35409500000000005	1.091316499141947	0.7182142857142857	0.16557142857142854	0.11671428571428573	0.3524928571428572	0.7572714285714287	0.3009642857142857	0	0	0.0	0	0.0	0	0.0
Q06546	SIMULATED-INTERNAL	420	433	86.69285714285714	0.44979928571428573	0.8638146566344632	0.47971428571428565	0.49899999999999994	0.021285714285714286	0.14961428571428573	0.8483071428571429	0.05409285714285713	0	1	452	2	404,452	0	0.0
O95260	SIMULATED-INTERNAL	70	83	53.307142857142864	0.6110271428571429	1.1261286037410694	0.5375714285714286	0.22328571428571428	0.2414285714285714	0.18941428571428573	0.8730285714285716	0.15680000000000002	1	1	103	9	60,64,88,91,92,95,96,99,103	2	61,63
Q15303	SIMULATED-INTERNAL	1007	1020	88.81428571428572	0.30864071428571427	1.0356802392686146	0.6064999999999999	0.35271428571428576	0.030500000000000003	0.4584642857142857	0.801	0.2931142857142857	0	0	0.0	2	994,1002	1	1022
P04062	SIMULATED-INTERNAL	478	491	51.792857142857144	0.4375142857142857	0.7482178837058067	0.5075714285714286	0.02592857142857143	0.4697857142857143	0.24729285714285715	0.7879500000000002	0.06099999999999999	1	0	0.0	2	464,505	0	0.0
Q9Y4H2	SIMULATED-INTERNAL	860	873	101.72142857142856	0.32994500000000004	-0.007304249971847284	0.9732857142857142	0.009571428571428573	0.014785714285714287	0.7642642857142857	0.5727571428571429	0.30348571428571425	0	0	0.0	0	0.0	0	0.0
Q8IXY8	SIMULATED-INTERNAL	125	138	63.442857142857136	0.3258571428571428	0.8080826949015201	0.2777142857142857	0.7115	0.011642857142857146	0.03495	0.8751357142857144	0.033228571428571434	0	0	0.0	2	107,119	0	0.0
Q16651	SIMULATED-INTERNAL	176	189	66.2	0.49251428571428574	0.7687536963113158	0.7804285714285715	0.012071428571428575	0.21171428571428572	0.20613571428571428	0.7978857142857143	0.08157142857142859	1	0	0.0	0	0.0	0	0.0
Q8TDR2	SIMULATED-INTERNAL	250	263	67.72857142857143	0.6648714285714286	1.007792537074124	0.37350000000000005	0.6151428571428571	0.009071428571428572	0.08620000000000001	0.8412285714285713	0.09810714285714284	1	0	0.0	3	231,232,283	0	0.0
Q5VUG0	SIMULATED-INTERNAL	495	508	104.11428571428573	0.47805571428571436	1.0640614277446994	0.9283571428571428	0.038	0.03214285714285715	0.33343571428571434	0.7567714285714287	0.06341428571428571	0	0	0.0	5	479,484,485,487,525	0	0.0
Q8NGT5	SIMULATED-INTERNAL	279	292	54.550000000000004	0.9166271428571429	1.2284038595183766	0.4224285714285715	0.5469285714285713	0.02557142857142857	0.03667142857142857	0.9169071428571429	0.03907142857142857	1	0	0.0	4	259,268,302,309	0	0.0
O75908	SIMULATED-INTERNAL	442	455	95.62142857142855	0.5320928571428573	1.1098089513588483	0.35614285714285715	0.6295000000000001	0.0015000000000000002	0.00010000000000000002	1.1200428571428573	0.021692857142857142	1	0	0.0	0	0.0	0	0.0
P61513	SIMULATED-INTERNAL	22	35	66.37857142857143	0.7312485714285716	0.9329124363300776	0.1732142857142857	0.8150714285714286	0.009785714285714286	0.16232857142857143	0.8635428571428572	0.15903571428571425	1	2	13,44	7	3,6,7,13,44,46,48	5	14,16,18,21,40
Q86TD4	SIMULATED-INTERNAL	217	230	26.092857142857145	0.26303571428571426	0.9895527463432413	0.4217857142857143	0.09735714285714285	0.4914999999999999	0.01515	0.9624642857142857	0.08214285714285716	1	0	0.0	2	199,244	0	0.0
P49815	SIMULATED-INTERNAL	1635	1640	79.66666666666667	0.6142566666666667	0.9446363653733324	0.45566666666666666	0.24283333333333335	0.31383333333333335	0.24491666666666667	0.7893833333333334	0.0266	1	1	1658	3	1628,1632,1658	2	1647,1650
O95832	SIMULATED-INTERNAL	127	132	31.033333333333335	0.65641	0.955201312316861	0.30750000000000005	0.6296666666666667	0.06116666666666667	0.0008666666666666666	0.9797000000000001	0.04598333333333334	1	1	115	1	115	0	0.0
Q9NRU3	SIMULATED-INTERNAL	729	734	68.10000000000001	0.28269666666666665	1.0219944304585122	0.8051666666666666	0.09050000000000001	0.1075	0.45690000000000003	0.6628833333333334	0.1981333333333333	0	0	0.0	1	715	2	729,741
Q5C9Z4	SIMULATED-INTERNAL	39	44	105.21666666666665	0.25465499999999996	1.0437166410507193	0.20750000000000002	0.797	0.0035	0.5392	0.7576833333333334	0.9193166666666667	0	0	0.0	1	23	0	0.0
Q5SR56	SIMULATED-INTERNAL	147	152	40.43333333333333	0.5331033333333334	0.9368131787670215	0.09049999999999998	0.871	0.035333333333333335	0.0029333333333333334	1.0107333333333335	0.023483333333333332	1	0	0.0	0	0.0	0	0.0
Q8IVH8	SIMULATED-INTERNAL	725	730	35.1	0.5223166666666667	1.0102481596098842	0.31416666666666665	0.24550000000000002	0.49333333333333335	0.03416666666666667	0.9074	0.08148333333333334	1	0	0.0	2	707,712	1	735
Q86UD5	SIMULATED-INTERNAL	137	142	72.85	0.21777166666666667	0.42006986877611574	0.8631666666666667	0.11916666666666668	0.016666666666666666	0.0029	0.8924833333333333	0.0043	1	0	0.0	1	130	0	0.0
Q9UM44	SIMULATED-INTERNAL	338	343	88.38333333333333	0.29511166666666666	0.6940263273887725	0.6699999999999999	0.20299999999999999	0.14733333333333334	0.17056666666666667	0.7508499999999999	0.027716666666666667	0	0	0.0	0	0.0	0	0.0
Q5VU43	SIMULATED-INTERNAL	936	941	81.10000000000001	0.5815966666666667	0.9309520985807515	0.6726666666666666	0.31966666666666665	0.0025	0.45915	0.6921499999999999	0.7673166666666668	0	0	0.0	0	0.0	0	0.0
P59537	SIMULATED-INTERNAL	150	155	46.75	0.3942033333333334	0.951759796196388	0.34783333333333327	0.43383333333333335	0.20433333333333334	0.019816666666666666	0.9524500000000001	0.008216666666666667	1	0	0.0	3	165,167,169	0	0.0
P23467	SIMULATED-INTERNAL	1706	1712	64.45714285714287	0.5552828571428572	0.9001592239689444	0.1832857142857143	0.8085714285714285	0.00757142857142857	0.2780714285714286	0.8172142857142858	0.1486	0	0	0.0	2	1694,1730	0	0.0
O43930	SIMULATED-INTERNAL	183	189	32.971428571428575	0.7465314285714285	0.8806070548851678	0.5105714285714286	0.004142857142857143	0.48628571428571427	0.05685714285714284	0.8550714285714285	0.027857142857142858	1	1	174	4	166,174,195,196	0	0.0
Q9BUR5	SIMULATED-INTERNAL	47	53	87.61428571428571	0.6466828571428571	0.8123001501695372	0.567	0.09114285714285716	0.3362857142857143	0.3844428571428571	0.7099714285714286	0.0772	1	1	36	3	27,32,36	2	43,44
Q8NHU6	SIMULATED-INTERNAL	1078	1084	49.97142857142857	0.5471271428571429	1.2637919798051462	0.394	0.3315714285714285	0.27071428571428574	0.0631	0.8931857142857141	0.04648571428571429	0	0	0.0	2	1066,1096	0	0.0
Q02078	SIMULATED-INTERNAL	406	412	89.42857142857143	0.4040128571428571	1.3528362321396226	0.9367142857142856	0.042428571428571434	0.018	0.8616999999999999	0.5823714285714284	0.7110285714285715	0	0	0.0	1	403	0	0.0
P24864	SIMULATED-INTERNAL	122	128	83.67142857142858	0.3827285714285714	1.003428397097524	0.53	0.4351428571428571	0.03457142857142857	0.11482857142857142	0.8335714285714285	0.08638571428571429	1	0	0.0	2	118,143	0	0.0
Q9UKA4	SIMULATED-INTERNAL	1007	1013	79.55714285714285	0.3915185714285715	1.122448101966644	0.5904285714285714	0.1382857142857143	0.27614285714285713	0.20434285714285713	0.7784571428571428	0.5747	0	0	0.0	3	987,1004,1033	3	1013,1018,1019
P0C5Y4	SIMULATED-INTERNAL	94	100	80.31428571428572	0.0	0.0	0.7631428571428572	0.07585714285714286	0.15214285714285714	0.00010000000000000002	0.8097428571428571	0.0	1	0	0.0	0	0.0	0	0.0
Q9BWU1	SIMULATED-INTERNAL	480	486	75.48571428571428	0.26846571428571425	0.9388673836297514	0.8518571428571429	0.11057142857142856	0.03414285714285715	0.6566142857142857	0.569342857142857	0.8864571428571429	0	0	0.0	0	0.0	0	0.0
Q8TC57	SIMULATED-INTERNAL	116	122	49.18571428571429	0.5848485714285714	1.3319050108358985	0.017285714285714286	0.9831428571428572	0.0012857142857142859	0.17584285714285716	0.7976857142857143	0.05537142857142857	0	0	0.0	0	0.0	0	0.0
Q99665	SIMULATED-INTERNAL	78	84	65.41428571428573	0.39165142857142854	0.9140909969925516	0.24142857142857146	0.0061428571428571435	0.7458571428571429	0.11875714285714285	0.7625285714285714	0.03768571428571428	1	0	0.0	3	67,72,102	0	0.0
A6NFU0	SIMULATED-INTERNAL	75	81	53.128571428571426	0.43797428571428576	0.9689336062228464	0.39099999999999996	0.023	0.5904285714285714	0.15919999999999998	0.8216142857142857	0.030442857142857143	1	0	0.0	2	56,69	0	0.0
Q5T750	SIMULATED-INTERNAL	21	27	68.0142857142857	0.6578242857142856	0.8700411682030491	0.904	0.032857142857142856	0.06042857142857142	0.28075714285714287	0.5677785714285714	0.03138571428571429	0	0	0.0	3	6,16,32	0	0.0
Q9NVK5	SIMULATED-INTERNAL	162	168	107.12857142857142	0.29632857142857144	0.8390676715341662	0.3172857142857143	0.6812857142857143	0.003142857142857143	0.5209571428571428	0.7259714285714286	0.1247	1	1	188	1	188	0	0.0
Q8NBA8	SIMULATED-INTERNAL	153	159	52.84285714285715	0.6740971428571428	1.1351051277388764	0.5962857142857142	0.32285714285714284	0.07542857142857143	0.10911428571428572	0.8166857142857141	0.08458571428571429	1	0	0.0	1	145	0	0.0
Q8IZS7	SIMULATED-INTERNAL	160	166	83.87142857142858	0.4011300000000001	1.0630278082046571	0.2967142857142857	0.5964285714285714	0.11714285714285715	0.2804285714285714	0.9088571428571429	0.14004285714285716	0	0	0.0	1	141	0	0.0
Q9Y536	SIMULATED-INTERNAL	108	114	22.642857142857142	0.8493857142857142	1.1892653053171691	0.35371428571428565	0.042857142857142864	0.6027142857142858	0.2302	0.8163428571428571	0.3587285714285714	1	0	0.0	5	91,118,125,131,133	1	119
A8MT69	SIMULATED-INTERNAL	75	81	82.88571428571429	0.8529985714285714	1.2113954097441497	0.5741428571428572	0.4202857142857143	0.002857142857142857	0.41719999999999996	0.8761642857142855	0.0865	1	0	0.0	1	72	0	0.0
Q86XR8	SIMULATED-INTERNAL	39	45	73.39999999999999	0.4401657142857143	1.0584468674210414	0.8841428571428572	0.04171428571428571	0.07157142857142858	0.42717142857142865	0.7069571428571427	0.6236857142857143	0	1	56	1	56	6	32,33,34,36,53,55
Q9H2U9	SIMULATED-INTERNAL	595	601	61.642857142857146	0.3525142857142857	0.61099961834471	0.8405714285714286	0.07657142857142858	0.08157142857142856	0.07068571428571427	0.8755142857142858	0.2347	1	0	0.0	5	579,583,588,590,609	0	0.0
P50461	SIMULATED-INTERNAL	50	56	67.6	0.6179271428571429	0.9026596369319464	0.3015714285714286	0.0017142857142857144	0.6977142857142856	0.02542857142857143	0.8817857142857145	0.06237142857142857	1	0	0.0	4	32,42,59,69	1	57
Q9H251	SIMULATED-INTERNAL	1998	2004	29.085714285714285	0.3551457142857143	0.9951062026974927	0.15942857142857145	0.005	0.836	0.028357142857142855	0.9603285714285715	0.14654285714285714	0	0	0.0	0	0.0	0	0.0
Q86XX4	SIMULATED-INTERNAL	1136	1142	34.457142857142856	0.4913014285714285	0.8803580708001298	0.2732857142857143	0.09942857142857142	0.6187142857142858	0.31447142857142857	0.8625714285714287	0.1368857142857143	1	0	0.0	2	1119,1158	0	0.0
Q86UW9	SIMULATED-INTERNAL	190	196	56.42857142857144	0.32997714285714286	0.9363299441074382	0.7800000000000001	0.06442857142857142	0.15942857142857145	0.20202857142857145	0.7219571428571429	0.309	0	0	0.0	0	0.0	0	0.0
Q96FT7	SIMULATED-INTERNAL	453	459	16.571428571428573	0.5872142857142857	1.008009816255096	0.0074285714285714285	0.9901428571428571	0.004	0.001471428571428571	0.9803571428571429	0.26454285714285714	1	0	0.0	1	474	0	0.0
Q86Y22	SIMULATED-INTERNAL	162	168	81.27142857142857	0.7481785714285714	0.8060358227883165	0.949	0.016857142857142855	0.029428571428571432	0.8740571428571428	0.5286285714285712	0.8627428571428571	1	0	0.0	1	155	0	0.0
Q8WWP7	SIMULATED-INTERNAL	103	109	26.6	0.6958328571428571	1.0413400036150129	0.2621428571428571	0.7311428571428571	0.009142857142857144	0.2774714285714286	0.7904285714285714	0.3136857142857143	1	1	93	1	93	0	0.0
P54886	SIMULATED-INTERNAL	761	767	51.857142857142854	0.6288371428571429	1.0120749722633058	0.25842857142857145	0.0035714285714285718	0.7364285714285714	0.13367142857142858	0.8325714285714286	0.16310000000000002	0	1	781	1	781	2	759,772
Q16881	SIMULATED-INTERNAL	145	151	82.07142857142857	-285.51745999999997	-922.0420963321674	0.3394285714285714	0.643	0.014142857142857141	0.40127142857142856	0.8221285714285714	0.0924142857142857	0	3	126,129,138	4	126,129,138,159	2	160,161
Q08881	SIMULATED-INTERNAL	267	273	65.44285714285715	0.6308071428571428	1.0971712553855182	0.5934285714285714	0.09385714285714288	0.29542857142857143	0.20427142857142858	0.7629000000000001	0.12232857142857143	1	4	248,251,258,291	5	248,251,258,280,291	3	273,274,276
Q9Y231	SIMULATED-INTERNAL	185	191	33.94285714285714	0.47836428571428574	1.1857670164450347	0.33328571428571424	0.015000000000000003	0.6539999999999999	0.06034285714285714	0.9316000000000002	0.13414285714285715	1	0	0.0	2	204,211	0	0.0
Q96I15	SIMULATED-INTERNAL	102	108	12.928571428571429	0.7855285714285714	1.1258720009009104	0.01942857142857143	0.979	0.003142857142857144	0.37505714285714287	0.7645857142857143	0.5559857142857142	1	1	89	4	84,89,112,121	0	0.0
Q96FF7	SIMULATED-INTERNAL	25	31	68.87142857142857	0.43205999999999994	1.002225804785006	0.9051428571428571	0.0652857142857143	0.030428571428571433	0.43432857142857145	0.5904999999999998	0.3567714285714286	0	0	0.0	0	0.0	1	18
Q05707	SIMULATED-INTERNAL	300	306	67.45714285714287	0.48931	0.8889881716762722	0.3097142857142857	0.42542857142857143	0.26399999999999996	0.40445714285714285	0.7910714285714286	0.12538571428571427	1	0	0.0	1	295	0	0.0
Q969R8	SIMULATED-INTERNAL	283	289	26.785714285714285	0.5307085714285714	0.9516278390642949	0.2764285714285714	0.07857142857142858	0.647	0.16871428571428573	0.8612714285714286	0.20555714285714285	1	0	0.0	2	263,296	0	0.0
Q6NXN4	SIMULATED-INTERNAL	20	26	96.94285714285715	0.1250757142857143	0.9776643753257968	0.9228571428571428	0.03471428571428571	0.03728571428571429	0.7224	0.5665071428571428	0.4508285714285714	0	0	0.0	5	2,3,9,35,42	0	0.0
Q8WWG9	SIMULATED-INTERNAL	205	211	93.35714285714286	0.0	0.0	0.8807142857142859	0.09242857142857143	0.023285714285714288	0.8661142857142857	0.5911071428571428	0.43552857142857143	0	0	0.0	0	0.0	0	0.0
A4IF30	SIMULATED-INTERNAL	298	304	74.82857142857144	0.4660042857142857	0.7493382893371051	0.332	0.6707142857142857	0.0027142857142857147	0.0003	1.0262857142857142	0.009585714285714284	1	0	0.0	1	286	0	0.0
P01766	SIMULATED-INTERNAL	9	15	63.55714285714286	0.4618485714285714	0.9135870995127454	0.38014285714285717	0.21385714285714288	0.41442857142857153	0.004971428571428571	0.9912642857142858	0.20035714285714284	0	0	0.0	0	0.0	0	0.0
Q9UN79	SIMULATED-INTERNAL	92	98	70.58571428571429	0.39448285714285714	0.9540386927533064	0.7615714285714287	0.21814285714285714	0.020999999999999998	0.6254285714285714	0.6024142857142857	0.4624	0	2	101,117	4	87,101,109,117	2	83,98
Q9Y5L3	SIMULATED-INTERNAL	84	90	62.957142857142856	0.5519742857142856	1.1086836585447928	0.6148571428571428	0.3587142857142857	0.027	0.4853714285714286	0.6491714285714283	0.11745714285714286	1	0	0.0	1	109	0	0.0
Q02386	SIMULATED-INTERNAL	12	18	28.642857142857142	0.48483000000000004	1.2090318119732721	0.1732857142857143	0.0071428571428571435	0.8197142857142856	0.05215714285714286	0.9044928571428571	0.22435714285714287	1	0	0.0	3	3,5,31	0	0.0
Q6ZMG9	SIMULATED-INTERNAL	18	24	50.357142857142854	0.3128342857142857	1.0826980613614177	0.5245714285714287	0.4242857142857143	0.05485714285714287	0.095	0.8979071428571428	0.026728571428571428	0	0	0.0	0	0.0	0	0.0
P08581	SIMULATED-INTERNAL	369	375	48.285714285714285	0.4811214285714286	0.887226263431097	0.01457142857142857	0.9832857142857143	0.004285714285714286	0.048985714285714285	0.904342857142857	0.2815714285714286	1	0	0.0	2	350,380	0	0.0
Q68DY9	SIMULATED-INTERNAL	5	11	97.15714285714286	0.18531000000000003	0.895488489268893	0.8835714285714287	0.10314285714285713	0.01742857142857143	0.5493714285714286	0.6656571428571427	0.031857142857142855	0	0	0.0	0	0.0	0	0.0
Q6P3S6	SIMULATED-INTERNAL	453	459	72.87142857142858	0.3749885714285714	1.0411051663646618	0.9122857142857143	0.031857142857142855	0.05728571428571429	0.5405285714285715	0.6292428571428571	0.8592714285714286	0	0	0.0	1	477	0	0.0
Q330K2	SIMULATED-INTERNAL	266	272	54.800000000000004	0.4647314285714286	1.1206682109226282	0.010142857142857144	0.9892857142857141	0.001	0.17178571428571426	0.7626000000000001	0.059800000000000006	1	1	278	3	253,278,283	0	0.0
Q86WT1	SIMULATED-INTERNAL	368	374	55.57142857142857	0.6402285714285714	1.1002759528228694	0.538	0.4517142857142857	0.011142857142857145	0.04474285714285715	0.8854	0.06402857142857142	0	0	0.0	2	352,378	0	0.0
Q9UG63	SIMULATED-INTERNAL	209	215	46.457142857142856	0.48637857142857144	1.2924210374837182	0.21300000000000002	0.7841428571428571	0.0027142857142857142	0.3071428571428571	0.7743	0.1416	1	2	203,227	4	203,224,225,227	1	218
O60760	SIMULATED-INTERNAL	173	179	56.44285714285714	0.6070714285714285	1.0088013436441003	0.006857142857142858	0.9911428571428571	0.0027142857142857142	0.1291	0.8853285714285715	0.03887142857142857	1	0	0.0	3	164,192,198	0	0.0
A6NIK2	SIMULATED-INTERNAL	121	127	56.48571428571428	0.7631642857142856	0.9613468031314792	0.7288571428571429	0.044571428571428574	0.22842857142857143	0.010657142857142856	0.8884714285714285	0.04398571428571429	1	0	0.0	0	0.0	0	0.0
Q9ULW0	SIMULATED-INTERNAL	557	563	99.39999999999999	0.4868671428571429	0.8794868733039879	0.5845714285714285	0.40714285714285714	0.015714285714285715	0.4301285714285714	0.7261	0.16708571428571428	1	1	567	7	545,551,553,554,567,582,583	0	0.0
Q13070	SIMULATED-INTERNAL	78	84	77.52857142857144	0.5978042857142858	0.7201084943630318	0.7859999999999999	0.12471428571428574	0.08914285714285715	0.8695285714285715	0.5194	0.7418285714285716	1	0	0.0	1	71	0	0.0
P0C866	SIMULATED-INTERNAL	1	7	94.10000000000001	0.14421714285714288	0.8779663241417971	0.9205714285714286	0.01842857142857143	0.052	0.8878142857142856	0.7060714285714287	0.8705999999999999	0	0	0.0	0	0.0	0	0.0
Q96LA6	SIMULATED-INTERNAL	128	134	42.04285714285714	0.6696657142857142	1.143632956974032	0.2334285714285714	0.0030000000000000005	0.7688571428571429	0.1603857142857143	0.9611714285714287	0.49242857142857144	1	0	0.0	1	149	0	0.0
Q8N307	SIMULATED-INTERNAL	219	225	94.61428571428571	0.20236000000000004	1.0000000000000002	0.9207142857142859	0.008714285714285714	0.07642857142857143	0.7294857142857144	0.5438142857142856	0.8276142857142856	0	0	0.0	0	0.0	0	0.0
Q9NNX9	SIMULATED-INTERNAL	69	75	75.71428571428571	0.14771285714285715	0.6197320698101636	0.9707142857142858	0.011571428571428571	0.014714285714285713	0.8468714285714284	0.47758571428571417	0.7741428571428572	1	0	0.0	3	52,53,58	0	0.0
O43402	SIMULATED-INTERNAL	47	53	65.45714285714286	0.6143085714285714	1.3698915697316199	0.609	0.04457142857142858	0.3507142857142857	0.11775714285714287	0.7083428571428572	0.07407142857142857	1	1	34	3	34,36,39	0	0.0
O75312	SIMULATED-INTERNAL	256	262	47.385714285714286	0.5137542857142857	1.3849283661001144	0.6528571428571429	0.10500000000000001	0.24828571428571428	0.3944857142857143	0.7478714285714286	0.4935428571428572	1	0	0.0	3	242,271,279	0	0.0
P0DPB3	SIMULATED-INTERNAL	440	446	0.0	0.0	0.0	0.0	0.0	0.0	0.0	0.0	0.0	1	0	0.0	0	0.0	1	457
Q16620	SIMULATED-INTERNAL	460	466	97.60000000000001	0.4593428571428571	0.9941772046225386	0.7550000000000001	0.1834285714285714	0.062285714285714285	0.12274285714285714	0.7342571428571428	0.12841428571428573	0	0	0.0	1	455	0	0.0
P21802	SIMULATED-INTERNAL	568	574	67.28571428571429	0.6392028571428572	1.1458440570069905	0.547	0.4241428571428571	0.03328571428571429	0.15105714285714283	0.8033428571428571	0.12664285714285714	1	0	0.0	0	0.0	0	0.0
Q460N3	SIMULATED-INTERNAL	255	261	36.542857142857144	0.44634714285714283	0.9615547154502819	0.01057142857142857	0.9875714285714284	0.0027142857142857142	0.2729857142857143	0.8665571428571429	0.21268571428571428	0	0	0.0	1	273	0	0.0
P16885	SIMULATED-INTERNAL	414	420	43.98571428571428	0.5033428571428571	0.8462355983189873	0.0018571428571428573	0.9975714285714286	0.0005714285714285715	0.25774285714285716	0.8062571428571427	0.15962857142857143	1	1	432	1	432	0	0.0
Q12952	SIMULATED-INTERNAL	191	197	82.11428571428571	0.26217142857142856	0.8362397627715644	0.9468571428571428	0.037	0.015285714285714286	0.7273142857142857	0.5574714285714285	0.9486571428571429	0	0	0.0	0	0.0	0	0.0
Q9ULI2	SIMULATED-INTERNAL	315	321	75.0	0.3818657142857143	1.1358459057562256	0.46614285714285714	0.2878571428571428	0.2592857142857143	0.2998142857142857	0.7718857142857143	0.26958571428571426	0	0	0.0	0	0.0	0	0.0
Q9UBL3	SIMULATED-INTERNAL	127	133	54.65714285714286	0.27938857142857143	0.7680257616069588	0.5508571428571428	0.38600000000000007	0.058	0.030642857142857142	0.8989142857142858	0.22741428571428576	0	0	0.0	1	122	0	0.0
P31689	SIMULATED-INTERNAL	253	259	70.25714285714285	0.5752528571428571	1.0702614059288287	0.3211428571428571	0.017571428571428575	0.6578571428571428	0.09475714285714287	0.8711285714285714	0.2326857142857143	1	1	246	2	246,275	0	0.0
P45379	SIMULATED-INTERNAL	150	156	119.68571428571428	0.6430371428571429	0.8875236998840718	0.079	0.9259999999999999	0.0004285714285714286	0.4931	0.6674571428571429	0.058442857142857144	1	0	0.0	1	134	0	0.0
O94760	SIMULATED-INTERNAL	219	225	9.342857142857143	0.6660042857142857	1.2648802278456845	0.35314285714285715	0.10557142857142857	0.5422857142857143	0.1479285714285714	0.8705142857142857	0.34827142857142857	1	0	0.0	3	199,211,230	0	0.0
Q96NK8	SIMULATED-INTERNAL	85	92	112.30000000000001	0.44484625	0.6973550136775851	0.2595	0.757125	0.003	0.5012125	0.7911625000000001	0.4688	0	0	0.0	2	81,82	0	0.0
P10242	SIMULATED-INTERNAL	68	75	84.9625	0.37561374999999997	0.9069251039339036	0.749125	0.24475000000000002	0.00825	0.272325	0.8166374999999999	0.35714999999999997	1	3	53,84,92	6	50,52,53,64,84,92	0	0.0
P07360	SIMULATED-INTERNAL	165	172	60.849999999999994	0.5600350000000001	1.0409343829892213	0.10600000000000001	0.8927499999999999	0.00075	0.1768625	0.803825	0.021575	1	0	0.0	2	149,184	0	0.0
P21266	SIMULATED-INTERNAL	138	145	56.3125	0.5305175	0.9766448907115943	0.02	0.9782500000000001	0.002875	0.0508375	0.8669	0.0740625	1	1	128	4	126,128,148,156	0	0.0
Q9HDB9	SIMULATED-INTERNAL	23	30	71.75	0.33373875	1.017899624851313	0.591375	0.337625	0.07625000000000001	0.026725	0.8462124999999999	0.07394999999999999	1	0	0.0	7	5,7,9,11,20,33,37	0	0.0
Q8TDF5	SIMULATED-INTERNAL	301	308	38.7875	0.6142687499999999	0.9598685481556822	0.683125	0.063125	0.24975	0.004987500000000001	0.8918000000000001	0.062037499999999995	1	0	0.0	1	327	0	0.0
P30711	SIMULATED-INTERNAL	184	191	57.3125	0.47099375	1.0302591690007388	0.5555	0.43574999999999997	0.01075	0.21992499999999998	0.8075875	0.088225	1	0	0.0	0	0.0	0	0.0
Q96EU6	SIMULATED-INTERNAL	173	180	107.375	0.5261162500000001	1.0499655289715388	0.026000000000000002	0.9742500000000001	0.0005	0.542225	0.7186499999999998	0.21428750000000002	1	1	167	7	153,154,157,158,167,186,196	0	0.0
A8K7I4	SIMULATED-INTERNAL	856	863	28.0125	0.46943500000000005	1.0819930958255415	0.26225	0.006750000000000001	0.729125	0.25991250000000005	0.8070375000000001	0.2677	0	0	0.0	2	849,853	0	0.0
Q92959	SIMULATED-INTERNAL	628	635	104.425	0.35528000000000004	0.9742563168506603	0.56575	0.41974999999999996	0.010375	0.03873750000000001	0.88205	0.027412500000000003	0	0	0.0	2	614,638	0	0.0
O14936	SIMULATED-INTERNAL	612	622	44.96363636363637	0.4277754545454545	1.2289348254743468	0.2770909090909091	0.012818181818181819	0.7056363636363636	0.4746636363636363	0.8047	0.7039272727272727	1	0	0.0	2	627,634	0	0.0
Q8N907	SIMULATED-INTERNAL	173	183	60.70909090909092	0.7292945454545454	1.163955085961316	0.2837272727272727	0.018727272727272728	0.6936363636363636	0.22014545454545453	0.8163909090909093	0.057081818181818185	1	0	0.0	2	153,188	1	186
C9J202	SIMULATED-INTERNAL	14	24	62.84545454545455	0.6293181818181818	0.9757544918535599	0.5722727272727274	0.33145454545454545	0.09809090909090909	0.15254545454545457	0.8280909090909091	0.35552727272727275	0	0	0.0	1	33	0	0.0
Q9Y333	SIMULATED-INTERNAL	48	58	68.73636363636363	0.7130672727272728	0.8959323619462849	0.5285454545454544	0.031909090909090915	0.43990909090909097	0.1782909090909091	0.8306545454545453	0.07755454545454545	1	0	0.0	1	39	3	44,46,65
Q9P218	SIMULATED-INTERNAL	145	155	73.19090909090909	0.3909527272727273	0.8764175235409023	0.6125454545454545	0.21063636363636362	0.16927272727272727	0.8821545454545455	0.5673090909090908	0.3349272727272727	0	0	0.0	0	0.0	0	0.0
Q8N9F8	SIMULATED-INTERNAL	376	386	67.90909090909092	0.8783572727272727	1.0680083743428528	0.6686363636363636	0.06345454545454544	0.26972727272727276	0.33736363636363637	0.741618181818182	0.051427272727272724	1	0	0.0	3	363,391,404	0	0.0
O94900	SIMULATED-INTERNAL	362	372	87.59090909090908	0.2879354545454546	0.987205221391748	0.7251818181818183	0.25	0.02090909090909091	0.5310545454545454	0.6368090909090909	0.8177545454545455	0	1	344	2	344,355	0	0.0
O15446	SIMULATED-INTERNAL	185	195	85.64545454545454	0.5564072727272728	1.051968677167195	0.8258181818181818	0.11209090909090907	0.057	0.547590909090909	0.7123363636363635	0.7223363636363637	1	0	0.0	8	174,175,176,177,212,213,214,215	1	205
Q15546	SIMULATED-INTERNAL	199	209	29.636363636363637	0.6621400000000001	0.96094496250442	0.5170909090909092	0.4451818181818182	0.03918181818181818	0.0006363636363636363	0.9871818181818182	0.005427272727272727	1	0	0.0	2	196,225	0	0.0
Q5VTB9	SIMULATED-INTERNAL	204	214	97.10909090909091	0.4035163636363637	0.9234667765169957	0.4248181818181818	0.5439090909090909	0.024272727272727276	0.4589545454545455	0.7431545454545456	0.2524545454545455	0	0	0.0	2	184,185	3	194,200,201
A8MTQ0	SIMULATED-INTERNAL	38	48	80.03636363636363	0.2537218181818182	0.8006001044158736	0.9422727272727273	0.024818181818181816	0.031181818181818186	0.6795181818181818	0.6045181818181816	0.34940000000000004	0	0	0.0	0	0.0	0	0.0
O95073	SIMULATED-INTERNAL	9	19	48.618181818181824	0.9622645454545455	1.0485875869407282	0.25727272727272726	0.7278181818181818	0.01563636363636364	0.11976363636363635	0.8326318181818181	0.1572818181818182	1	0	0.0	4	4,23,27,35	0	0.0
Q8NH55	SIMULATED-INTERNAL	95	105	16.92727272727273	0.7080045454545455	0.9892495381181898	0.03836363636363637	0.8989090909090909	0.06518181818181817	0.002109090909090909	0.9859181818181818	0.024300000000000002	1	0	0.0	1	82	0	0.0
Q9UHA3	SIMULATED-INTERNAL	80	90	72.21818181818183	0.6422754545454548	1.003732904469612	0.16245454545454546	0.8063636363636365	0.02681818181818182	0.2805181818181818	0.8440909090909092	0.2389181818181818	0	5	61,73,94,100,106	6	61,73,94,100,102,106	0	0.0
Q86UY5	SIMULATED-INTERNAL	5	15	99.86363636363636	0.8042236363636363	1.185100818086972	0.476	0.47527272727272724	0.04236363636363637	0.5208818181818182	0.7408954545454545	0.12896363636363636	0	1	18	1	18	1	4
Q99731	SIMULATED-INTERNAL	65	75	60.54545454545453	0.8760427272727274	0.951644855087635	0.7186363636363636	0.005	0.2793636363636363	0.1876181818181818	0.8077090909090908	0.06664545454545455	1	0	0.0	3	52,92,94	0	0.0
Q5T6X5	SIMULATED-INTERNAL	215	225	42.127272727272725	0.5857927272727271	1.1113301444153836	0.24290909090909088	0.5848181818181818	0.17290909090909087	0.026590909090909096	0.9271636363636364	0.03277272727272727	1	0	0.0	3	197,205,242	0	0.0
Q66GS9	SIMULATED-INTERNAL	822	832	98.11818181818181	0.6687445454545455	0.9629277168364008	0.02009090909090909	0.9809090909090908	0.00027272727272727274	0.4217181818181819	0.7700454545454545	0.1968272727272727	0	2	804,818	4	804,818,848,852	0	0.0
O14545	SIMULATED-INTERNAL	421	431	94.61818181818181	0.5776936363636362	1.025612760624506	0.8893636363636364	0.060000000000000005	0.04100000000000001	0.7170818181818182	0.6377181818181819	0.7169181818181818	0	0	0.0	1	438	3	414,415,433
Q9NZP2	SIMULATED-INTERNAL	143	153	58.77272727272726	0.6531954545454546	0.8587953569842749	0.08781818181818182	0.904818181818182	0.0016363636363636365	0.00017272727272727275	1.0945545454545453	0.023209090909090912	1	0	0.0	1	126	0	0.0
O15544	SIMULATED-INTERNAL	137	145	60.72222222222222	0.9999499999999999	0.9999999999999999	0.48044444444444445	0.2783333333333333	0.24000000000000002	0.23364444444444446	0.7950833333333334	0.1771333333333333	0	0	0.0	1	128	0	0.0
Q9Y3R4	SIMULATED-INTERNAL	237	245	63.544444444444444	0.6102266666666667	1.080783660842639	0.5728888888888889	0.01677777777777778	0.4128888888888889	0.3909666666666667	0.7751888888888889	0.23901111111111112	1	0	0.0	2	262,263	2	248,249
Q7Z7B1	SIMULATED-INTERNAL	14	22	39.82222222222222	0.3586222222222222	0.8844208988143234	0.5312222222222223	0.4503333333333333	0.021666666666666667	0.03161111111111111	0.8679888888888888	0.008155555555555555	0	0	0.0	2	4,7	0	0.0
Q13046	SIMULATED-INTERNAL	205	213	54.84444444444445	0.4068088888888889	1.1160027926339087	0.4666666666666667	0.19266666666666665	0.3392222222222222	0.15108888888888888	0.8152777777777778	0.5387777777777777	0	0	0.0	0	0.0	0	0.0
Q9BWV7	SIMULATED-INTERNAL	469	477	67.37777777777778	0.27193777777777783	0.906922339302206	0.37455555555555553	0.5355555555555555	0.08188888888888887	0.48587777777777785	0.7774222222222222	0.49135555555555555	0	0	0.0	0	0.0	0	0.0
Q92685	SIMULATED-INTERNAL	175	183	27.32222222222222	0.6923922222222223	1.004731838888673	0.07677777777777778	0.9157777777777777	0.007333333333333334	0.00011111111111111112	1.0825999999999998	0.0008111111111111111	1	0	0.0	0	0.0	1	166
P0DPD8	SIMULATED-INTERNAL	453	461	0.0	0.0	0.0	0.0	0.0	0.0	0.0	0.0	0.0	1	0	0.0	2	442,446	0	0.0
Q8IZY2	SIMULATED-INTERNAL	100	108	52.733333333333334	0.25180111111111114	1.0756802963262144	0.2766666666666666	0.6724444444444445	0.04744444444444444	0.18661111111111112	0.8382444444444445	0.4198222222222222	0	1	127	1	127	0	0.0
Q8WWP7	SIMULATED-INTERNAL	158	166	46.91111111111111	0.6297733333333332	0.9096092415247105	0.4431111111111111	0.4945555555555555	0.06655555555555556	0.24391111111111108	0.7734777777777777	0.09878888888888888	1	1	154	2	145,154	2	167,169
Q9BYW2	SIMULATED-INTERNAL	1353	1361	87.01111111111112	0.31459666666666664	0.9306129437227689	0.4719999999999999	0.49188888888888893	0.029	0.5341777777777778	0.7582555555555557	0.9631444444444445	0	0	0.0	2	1364,1378	1	1366
P35326	SIMULATED-INTERNAL	40	48	84.92222222222222	0.717118888888889	0.9836291954615884	0.9297777777777778	0.03455555555555556	0.03344444444444445	0.043699999999999996	0.5918277777777777	0.0	1	0	0.0	4	22,31,53,66	0	0.0
Q9BPW8	SIMULATED-INTERNAL	157	165	83.47777777777777	0.5473111111111112	0.974246928743726	0.3617777777777778	0.4773333333333334	0.1443333333333333	0.14603333333333335	0.8025333333333333	0.07604444444444444	0	0	0.0	3	141,143,146	2	148,156
Q6UVJ0	SIMULATED-INTERNAL	380	388	89.86666666666666	0.6371688888888889	1.303094708736485	0.02488888888888889	0.9742222222222221	0.0008888888888888889	0.08586666666666666	0.8624444444444443	0.24375555555555556	0	0	0.0	7	361,368,374,395,400,402,404	0	0.0
Q05516	SIMULATED-INTERNAL	290	298	75.0	0.8449944444444444	1.1637679396275151	0.4341111111111111	0.2328888888888889	0.3454444444444445	0.6981666666666667	0.687522222222222	0.9688888888888889	0	0	0.0	2	271,277	1	282
Q6ZPD9	SIMULATED-INTERNAL	109	117	37.66666666666667	0.5328955555555556	0.9252564346749697	0.33066666666666666	0.3747777777777779	0.31488888888888883	0.10891111111111111	0.8548999999999999	0.02114444444444445	1	0	0.0	2	99,124	1	125
Q7Z5M8	SIMULATED-INTERNAL	269	277	36.77777777777778	0.4181133333333334	1.1618851052667702	0.03811111111111111	0.9597777777777777	0.004111111111111111	0.03835555555555555	0.9071555555555556	0.05604444444444445	1	0	0.0	3	260,280,290	0	0.0
Q7Z6Z6	SIMULATED-INTERNAL	317	325	61.82222222222222	0.6329133333333333	1.0097671570671503	0.327	0.673888888888889	0.002111111111111111	0.2660666666666667	0.7941555555555556	0.0835	0	0	0.0	1	302	0	0.0
P41236	SIMULATED-INTERNAL	75	83	81.75555555555556	0.27885333333333334	0.4069609364980387	0.7553333333333333	0.12222222222222223	0.12877777777777777	0.5920888888888889	0.6704555555555555	0.5682222222222222	1	1	103	3	61,67,103	6	72,73,75,87,89,92
Q8N9Q2	SIMULATED-INTERNAL	110	118	145.22222222222223	0.5344766666666666	1.0658555694646257	0.5988888888888888	0.39866666666666667	0.007	0.7273444444444445	0.6572444444444446	0.3268777777777777	0	0	0.0	14	90,92,106,121,122,124,126,127,129,132,133,135,136,137	2	99,100
Q9Y2K3	SIMULATED-INTERNAL	1029	1037	80.63333333333333	0.3665588888888889	0.8857113499085718	0.04611111111111112	0.9538888888888888	0.0006666666666666666	0.4322333333333333	0.7025444444444444	0.6811777777777778	1	0	0.0	2	1009,1055	0	0.0
Q8NFW9	SIMULATED-INTERNAL	519	527	126.69999999999999	0.6949977777777777	1.041151215346108	0.6173333333333333	0.38122222222222224	0.013777777777777778	0.6673	0.6945444444444443	0.37603333333333333	1	0	0.0	1	539	4	508,511,534,538
Q96RT6	SIMULATED-INTERNAL	524	532	77.41111111111111	0.7965233333333335	1.2199894270216183	0.9683333333333333	0.010666666666666666	0.018333333333333333	0.8143	0.44383333333333336	0.30079999999999996	0	0	0.0	1	541	0	0.0
Q96F63	SIMULATED-INTERNAL	33	41	102.51111111111112	0.2482655555555556	0.9619255661245579	0.8130000000000001	0.1751111111111111	0.010666666666666666	0.6541777777777779	0.6611888888888889	0.2783555555555556	0	0	0.0	1	15	3	29,31,47
Q5H9L4	SIMULATED-INTERNAL	378	386	93.78888888888889	0.3434922222222222	1.081702663005402	0.7852222222222223	0.16955555555555557	0.04477777777777778	0.4433666666666667	0.6936555555555557	0.6351222222222223	0	0	0.0	5	396,400,401,403,404	0	0.0
Q2KHR3	SIMULATED-INTERNAL	1054	1062	97.85555555555555	0.4586488888888889	1.0680162278522936	0.5934444444444444	0.3622222222222222	0.05155555555555556	0.4051444444444445	0.7707222222222223	0.6322888888888889	0	0	0.0	4	1073,1074,1077,1079	0	0.0
Q8NEL0	SIMULATED-INTERNAL	189	191	75.7	0.42836333333333326	0.7956067124579852	0.588	0.21166666666666667	0.19266666666666665	0.5158999999999999	0.7092666666666667	0.13186666666666666	0	0	0.0	6	172,180,197,203,210,211	3	182,186,192
A0A075B6S9	SIMULATED-INTERNAL	72	74	0.0	0.0	0.0	0.0	0.0	0.0	0.0	0.0	0.0	1	0	0.0	3	61,64,67	0	0.0
Q8TCE6	SIMULATED-INTERNAL	279	281	50.13333333333333	0.5596433333333333	1.024756596982643	0.023000000000000003	0.9756666666666667	0.003333333333333334	0.3964666666666667	0.7473333333333335	0.13276666666666667	0	0	0.0	3	267,274,292	0	0.0
Q8TDR0	SIMULATED-INTERNAL	385	387	83.5	0.1470233333333333	0.9902076636563087	0.8370000000000001	0.09066666666666667	0.06533333333333334	0.6560666666666667	0.7192333333333334	0.5371	0	0	0.0	0	0.0	0	0.0
P0C7X4	SIMULATED-INTERNAL	65	67	27.099999999999998	0.41746	1.000478227573142	0.26866666666666666	0.605	0.126	0.21660000000000001	0.8407333333333332	0.3758333333333333	1	0	0.0	3	51,62,72	0	0.0
O95707	SIMULATED-INTERNAL	129	132	36.125	0.5503425	1.222631363698329	0.061	0.9239999999999999	0.01375	0.15275	0.8578750000000002	0.09695000000000001	1	1	118	3	118,144,146	0	0.0
P41567	SIMULATED-INTERNAL	15	18	87.2	0.3924	0.8123443825268042	0.79725	0.156	0.0445	0.38877500000000004	0.6871125	0.106075	0	0	0.0	0	0.0	2	9,27
Q9H6B1	SIMULATED-INTERNAL	109	112	92.075	0.7897575000000001	0.9897099510062769	0.04675	0.9535	0.003	0.49019999999999997	0.7911000000000001	0.48875	0	0	0.0	8	100,103,106,115,117,119,124,128	0	0.0
P54725	SIMULATED-INTERNAL	2	5	43.275	0.5248200000000001	0.9981029539716729	0.35	0.0027500000000000007	0.63525	0.610775	0.8763500000000001	0.3276	1	2	8,16	2	8,16	1	14
Q9Y586	SIMULATED-INTERNAL	95	98	36.825	0.8851875	0.9269539377201763	0.597	0.0515	0.353	0.0909	0.8705999999999999	0.076975	1	0	0.0	2	101,107	1	109
Q8N350	SIMULATED-INTERNAL	614	617	87.2	0.260255	0.5717428360016817	0.926	0.021750000000000002	0.044000000000000004	0.7599499999999999	0.6313	0.8156000000000001	0	0	0.0	0	0.0	1	621
Q9HCK8	SIMULATED-INTERNAL	447	450	114.85000000000001	0.338235	0.9550528340972126	0.3305	0.66775	0.00475	0.7639499999999999	0.6561249999999998	0.3054	0	0	0.0	4	443,456,457,460	1	440
Q15365	SIMULATED-INTERNAL	220	223	32.974999999999994	0.42201750000000005	1.1122527215158788	0.71975	0.15925	0.123	0.5262249999999999	0.7239499999999999	0.336175	0	1	237	1	237	4	211,223,229,231
Q6ZVE7	SIMULATED-INTERNAL	92	95	61.099999999999994	0.54542	0.9416035425368878	0.1535	0.837	0.0075	0.000225	1.0349499999999998	0.004025	1	0	0.0	1	99	0	0.0
Q6P5S7	SIMULATED-INTERNAL	82	85	52.925000000000004	0.8575875	0.9950248559431176	0.8009999999999999	0.07525	0.13125	0.09125	0.9020000000000001	0.02145	0	0	0.0	1	88	0	0.0
P23582	SIMULATED-INTERNAL	96	98	119.96666666666665	0.7390433333333334	1.0781863640653913	0.654	0.27999999999999997	0.06433333333333334	0.4511	0.7420333333333332	0.20473333333333332	1	0	0.0	5	80,103,104,108,114	0	0.0
Q6WRI0	SIMULATED-INTERNAL	2268	2270	60.333333333333336	0.37127666666666664	0.7491465036073539	0.6073333333333334	0.006333333333333334	0.38633333333333336	0.28750000000000003	0.7660666666666667	0.048633333333333334	1	0	0.0	3	2248,2256,2257	0	0.0
Q9UM07	SIMULATED-INTERNAL	617	619	32.266666666666666	0.5589366666666667	0.9262903785103602	0.014333333333333332	0.9856666666666666	0.0016666666666666668	0.0062	0.9541666666666666	0.05280000000000001	1	0	0.0	1	600	0	0.0
Q9UHI7	SIMULATED-INTERNAL	312	314	34.63333333333333	0.5182533333333333	1.0526446663515323	0.7853333333333333	0.13733333333333334	0.07266666666666667	0.02726666666666667	0.8596333333333331	0.02896666666666667	1	0	0.0	0	0.0	0	0.0
A6NCI5	SIMULATED-INTERNAL	54	56	52.366666666666674	0.99995	1.0000000000000004	0.6586666666666666	0.3213333333333333	0.011666666666666667	0.0005	0.9350999999999999	0.0073999999999999995	0	0	0.0	1	71	0	0.0
Q86TE4	SIMULATED-INTERNAL	272	274	113.89999999999999	0.3848666666666667	1.2215415896025756	0.7313333333333333	0.079	0.18000000000000002	0.6854999999999999	0.5446	0.28636666666666666	0	0	0.0	3	253,255,294	0	0.0
Q8WWH4	SIMULATED-INTERNAL	27	29	48.366666666666674	0.4351433333333334	1.147056897008969	0.8866666666666667	0.08766666666666667	0.02	0.43933333333333335	0.7940333333333333	0.2093	0	0	0.0	5	36,38,46,47,49	0	0.0
P31942	SIMULATED-INTERNAL	298	300	23.133333333333336	0.30182333333333333	1.0152053972127175	0.8646666666666666	0.072	0.06266666666666666	0.4059333333333333	0.7201000000000001	0.14100000000000001	0	0	0.0	0	0.0	3	296,298,308
P07766	SIMULATED-INTERNAL	180	182	91.46666666666665	0.6923633333333333	1.005645092251296	0.9836666666666667	0.005333333333333333	0.012333333333333333	0.8458	0.5447000000000001	0.03783333333333334	0	1	177	3	160,177,193	1	188
P0DP42	SIMULATED-INTERNAL	80	82	0.0	0.0	0.0	0.0	0.0	0.0	0.0	0.0	0.0	0	0	0.0	2	61,64	0	0.0
Q8NGC7	SIMULATED-INTERNAL	230	233	51.025000000000006	0.84409	0.8954350603949174	0.01225	0.98525	0.0035	0.00095	0.941025	0.03315	1	0	0.0	0	0.0	0	0.0
P02741	SIMULATED-INTERNAL	184	187	48.05	0.7537825	1.1020417046569182	0.4917499999999999	0.496	0.0125	0.070325	0.9033749999999999	0.103475	1	0	0.0	0	0.0	0	0.0
Q53F19	SIMULATED-INTERNAL	372	375	100.1	0.352165	0.9313275417091904	0.41575	0.5447500000000001	0.030000000000000002	0.7110249999999999	0.7913749999999999	0.970525	0	0	0.0	1	381	0	0.0
Q02108	SIMULATED-INTERNAL	638	641	83.525	0.345845	0.8253887151382213	0.4245	0.01325	0.563	0.4262	0.7279000000000001	0.039925	1	1	627	1	627	0	0.0
Q0VGE8	SIMULATED-INTERNAL	550	553	46.1	0.49458749999999996	0.7716169105893999	0.6082500000000001	0.2375	0.13574999999999998	0.161625	0.7448500000000002	0.113675	1	2	544,563	8	535,538,540,544,563,566,569,572	1	560
Q0VAK6	SIMULATED-INTERNAL	316	319	27.549999999999997	0.7599125	0.9982567307985123	0.55475	0.06525	0.38025	0.131775	0.85275	0.10587500000000001	0	0	0.0	1	325	0	0.0
Q9UQ10	SIMULATED-INTERNAL	314	317	20.925	0.378215	0.98824307696693	0.0015	0.9970000000000001	0.0022500000000000003	0.1435	0.8627749999999998	0.334325	0	0	0.0	4	298,301,323,333	0	0.0
Q8IX07	SIMULATED-INTERNAL	533	536	78.15	0.37467	0.9853937634789094	0.94375	0.033749999999999995	0.02025	0.223025	0.7281499999999999	0.40687499999999993	0	0	0.0	1	545	0	0.0
Q5MAI5	SIMULATED-INTERNAL	91	94	77.42500000000001	0.7456275	1.121590881119799	0.4655	0.5135	0.014	0.162575	0.8055250000000002	0.016225	1	0	0.0	3	73,75,104	0	0.0
Q53FP2	SIMULATED-INTERNAL	46	49	66.1	0.6403749999999999	1.1000420863261604	0.11775	0.8772500000000001	0.0025	0.065725	0.9073499999999999	0.027475	0	0	0.0	6	27,34,41,55,56,66	1	37
H3BV12	SIMULATED-INTERNAL	171	174	94.77499999999999	0.5815100000000001	1.1121753856425525	0.062	0.9389999999999998	0.001	0.244275	0.8126	0.31825000000000003	0	0	0.0	5	164,177,192,193,194	0	0.0
Q8NH94	SIMULATED-INTERNAL	343	346	62.375	0.99997	1.0878004953596498	0.26625	0.73475	0.0027500000000000003	0.1216	0.81995	0.026475000000000002	1	0	0.0	2	352,358	1	340
A0A597	SIMULATED-INTERNAL	18	21	0.0	0.0	0.0	0.0	0.0	0.0	0.0	0.0	0.0	0	0	0.0	1	32	0	0.0
Q96MY1	SIMULATED-INTERNAL	197	200	53.825	0.796475	1.0659870529883313	0.22250000000000003	0.76125	0.01425	0.1396	0.9003000000000001	0.9224749999999999	0	0	0.0	4	188,210,213,215	0	0.0
Q9NRG7	SIMULATED-INTERNAL	221	224	31.099999999999998	0.6429625000000001	1.0182421089912295	0.6709999999999999	0.045500000000000006	0.273	0.209675	0.7108249999999998	0.039575	0	0	0.0	0	0.0	0	0.0
P78362	SIMULATED-INTERNAL	50	53	76.7	0.361755	0.9675815718895208	0.8587499999999999	0.12350000000000001	0.012	0.968825	0.6032	0.541375	0	0	0.0	2	65,72	0	0.0
Q6ZS92	SIMULATED-INTERNAL	154	157	43.199999999999996	0.0	0.0	0.11674999999999999	0.15725	0.7307500000000001	0.29505000000000003	0.8900625	0.168425	0	0	0.0	3	136,137,139	0	0.0
P20338	SIMULATED-INTERNAL	85	88	12.5	0.8220625	1.0696791147487268	0.621	0.042	0.3355	0.045975	0.805375	0.10094999999999998	1	0	0.0	0	0.0	0	0.0
Q5TBE3	SIMULATED-INTERNAL	65	68	83.05	0.43854499999999996	0.7148957516712778	0.749	0.10725	0.15325	0.300475	0.792575	0.670675	1	0	0.0	2	84,87	0	0.0
Q5W041	SIMULATED-INTERNAL	546	549	26.675	0.437635	1.0328578110383535	0.2015	0.80025	0.00275	0.12285	0.8531500000000001	0.189525	0	0	0.0	3	536,538,555	0	0.0
Q6SJ96	SIMULATED-INTERNAL	370	373	73.5	0.5472675	0.9534813672171312	0.43025	0.56025	0.009250000000000001	0.38794999999999996	0.8329999999999997	0.038400000000000004	1	0	0.0	1	353	0	0.0
P51790	SIMULATED-INTERNAL	60	63	70.6	0.2564675	1.1825565993050053	0.89925	0.038	0.051000000000000004	0.35235	0.6574999999999998	0.11395000000000001	0	0	0.0	0	0.0	0	0.0
P29536	SIMULATED-INTERNAL	388	391	30.4	0.7671825	1.099101730312011	0.636	0.01875	0.35525	0.04395	0.8485	0.059225	0	0	0.0	2	384,402	0	0.0
Q6ZRR5	SIMULATED-INTERNAL	75	78	18.575	0.5677449999999999	0.9018514453721806	0.0055	0.993	0.0025	0.01015	1.0126249999999999	0.026025	1	0	0.0	0	0.0	0	0.0
Q9BRJ2	SIMULATED-INTERNAL	225	228	89.94999999999999	0.656295	1.0528553667331455	0.685	0.00475	0.31074999999999997	0.14247500000000002	0.9276250000000001	0.28047500000000003	1	1	240	1	240	0	0.0
Q96SI1	SIMULATED-INTERNAL	201	204	52.125	0.4507	0.9509122731304993	0.3745	0.0475	0.58575	0.30135	0.8140250000000001	0.10885	0	0	0.0	1	187	1	204
Q86TA1	SIMULATED-INTERNAL	115	118	44.525	0.5997125000000001	1.060737437300062	0.22725	0.7515	0.0215	0.115125	0.8674749999999999	0.027975	1	0	0.0	4	95,105,107,108	0	0.0
P01375	SIMULATED-INTERNAL	97	100	88.45	0.43788499999999997	0.7739573215457822	0.7775	0.1605	0.06775	0.359525	0.718925	0.05295	0	0	0.0	1	87	0	0.0
P0DPD8	SIMULATED-INTERNAL	877	880	0.0	0.0	0.0	0.0	0.0	0.0	0.0	0.0	0.0	1	0	0.0	0	0.0	0	0.0
Q6NT04	SIMULATED-INTERNAL	400	403	49.675	0.32038	0.8617398725061804	0.261	0.722	0.013749999999999998	0.08225	0.9022000000000001	0.16385	0	0	0.0	3	385,391,406	0	0.0
Q8IXK2	SIMULATED-INTERNAL	233	236	65.9	0.8018175000000001	0.9450557310124803	0.76325	0.10250000000000001	0.13675	0.00885	0.87265	0.1028	1	0	0.0	0	0.0	0	0.0
Q96EZ8	SIMULATED-INTERNAL	381	384	52.050000000000004	0.7154500000000001	1.0249846479246536	0.7955000000000001	0.1075	0.101	0.22895	0.788475	0.069175	1	2	370,397	4	370,390,395,397	0	0.0
Q6UB35	SIMULATED-INTERNAL	728	731	58.025000000000006	0.6544325	0.992171860043787	0.63775	0.20475	0.15725000000000003	0.02285	0.8826	0.10272500000000001	1	0	0.0	2	722,748	0	0.0
Q1EHB4	SIMULATED-INTERNAL	233	236	63.77499999999999	0.50352	1.0526253773650347	0.62625	0.3365	0.03475	0.043050000000000005	0.8827000000000002	0.016725	1	0	0.0	0	0.0	0	0.0
P09017	SIMULATED-INTERNAL	116	119	94.15	0.40808249999999996	0.818467870964213	0.9490000000000001	0.034	0.014499999999999999	0.6911499999999999	0.5364	0.21785	0	0	0.0	1	131	0	0.0
Q9UJX3	SIMULATED-INTERNAL	344	347	15.825	0.604575	1.0017714671770177	0.0155	0.9847499999999999	0.00125	0.072875	0.8588499999999999	0.05525	1	1	330	1	330	0	0.0
Q9UI40	SIMULATED-INTERNAL	316	319	96.925	0.394845	1.0354047172914909	0.8739999999999999	0.09475	0.028	0.716125	0.662925	0.035750000000000004	0	0	0.0	4	298,301,310,325	0	0.0
Q9UKH3	SIMULATED-INTERNAL	331	334	57.925000000000004	0.4509825	1.3554544746624555	0.8585	0.049	0.09625	0.404675	0.6416250000000001	0.05885	0	0	0.0	2	317,325	2	342,345
Q9YNA8	SIMULATED-INTERNAL	117	120	104.4	0.28769249999999996	0.8801447060475891	0.64375	0.33325	0.026000000000000002	0.382	0.7291249999999998	0.097725	0	0	0.0	1	125	0	0.0
Q96MD7	SIMULATED-INTERNAL	113	116	69.125	0.38147	1.024364283944424	0.7282500000000001	0.09925	0.17375000000000002	0.04575	0.8670500000000001	0.055325000000000006	0	0	0.0	3	98,101,102	0	0.0
P42680	SIMULATED-INTERNAL	150	163	92.83571428571429	0.3549428571428571	0.9004204011082207	0.8048571428571428	0.15842857142857142	0.03621428571428571	0.55365	0.6674285714285715	0.22052857142857143	0	0	0.0	2	138,145	0	0.0
Q15392	SIMULATED-INTERNAL	40	53	64.80714285714285	0.3234021428571428	1.0092926632645245	0.1355	0.8490714285714285	0.010071428571428573	0.00010714285714285716	1.0910357142857143	0.04045	0	0	0.0	2	21,59	0	0.0
Q8WU90	SIMULATED-INTERNAL	20	33	88.54999999999998	0.9156564285714286	1.0869938312170095	0.5282857142857142	0.3738571428571428	0.1052142857142857	0.5056071428571427	0.7848035714285714	0.5729642857142858	0	2	44,51	8	4,5,13,14,38,41,44,51	0	0.0
Q9H2A7	SIMULATED-INTERNAL	115	128	91.75714285714285	0.5638135714285714	0.9767941432371627	0.9489285714285715	0.02364285714285714	0.023928571428571434	0.5425000000000001	0.6489857142857144	0.13797142857142855	0	0	0.0	1	100	0	0.0
Q7L804	SIMULATED-INTERNAL	258	271	76.88571428571429	0.7181721428571429	1.001519232778844	0.8667142857142857	0.05021428571428571	0.08007142857142859	0.5365285714285715	0.6416499999999999	0.40381428571428574	0	0	0.0	3	240,242,282	4	258,275,277,280
Q9HCH5	SIMULATED-INTERNAL	757	769	90.83846153846153	0.43305000000000005	0.7043123988582676	0.679	0.19769230769230772	0.12453846153846154	0.3225923076923077	0.7689076923076923	0.09263846153846153	0	0	0.0	5	745,748,773,786,787	0	0.0
Q93009	SIMULATED-INTERNAL	360	372	43.44615384615384	0.6120207692307692	0.9981405535753571	0.13792307692307693	0.8103846153846154	0.05261538461538461	0.1445923076923077	0.8886769230769231	0.26937692307692307	1	3	355,357,391	4	355,357,378,391	1	379
Q86VM9	SIMULATED-INTERNAL	123	135	104.06923076923076	0.6602653846153846	1.2567506725964972	0.7165384615384615	0.2632307692307692	0.018692307692307696	0.8482384615384615	0.6893153846153844	0.9769923076923076	0	0	0.0	1	149	3	117,118,120
Q969K7	SIMULATED-INTERNAL	202	214	86.36923076923078	0.42911999999999995	1.1667711329583994	0.844	0.08984615384615385	0.0613076923076923	0.4559461538461539	0.7401615384615383	0.04127692307692307	0	0	0.0	1	193	1	221
A0PK00	SIMULATED-INTERNAL	6	18	77.15384615384615	0.4751246153846154	1.1801937565734062	0.028538461538461537	0.9714615384615384	0.0016153846153846158	0.41758461538461533	0.7713423076923077	0.05965384615384616	1	0	0.0	2	30,32	0	0.0
Q9H0T7	SIMULATED-INTERNAL	76	89	48.614285714285714	0.7700921428571429	1.040977734888252	0.46557142857142864	0.4258571428571428	0.11042857142857143	0.04367857142857142	0.8895071428571428	0.14115714285714284	1	1	108	4	58,68,103,108	0	0.0
Q13769	SIMULATED-INTERNAL	528	541	67.54285714285713	0.2757407142857143	0.9023694170712524	0.3180714285714286	0.613642857142857	0.06378571428571429	0.04229285714285714	0.9259714285714286	0.055292857142857144	0	1	514	2	514,521	0	0.0
P05813	SIMULATED-INTERNAL	155	168	36.785714285714285	0.6513771428571428	1.0076034261221318	0.41271428571428576	0.020928571428571432	0.5656428571428572	0.07692142857142859	0.8343142857142859	0.10588571428571426	1	0	0.0	0	0.0	1	179
Q14242	SIMULATED-INTERNAL	219	232	98.20714285714287	0.6314578571428573	1.0277733241355202	0.8624999999999998	0.0925	0.04364285714285715	0.7334142857142857	0.6949857142857141	0.7791928571428572	0	0	0.0	0	0.0	0	0.0
P01270	SIMULATED-INTERNAL	77	90	93.78571428571429	0.5051078571428571	1.2396003847566013	0.8166428571428571	0.16378571428571428	0.0275	0.6373214285714287	0.6594214285714285	0.13644285714285714	1	0	0.0	4	57,58,96,103	0	0.0
Q86X95	SIMULATED-INTERNAL	132	146	77.36	0.8566033333333335	1.286756759955463	0.6503333333333331	0.15913333333333332	0.19026666666666667	0.15654666666666667	0.8302333333333333	0.5232933333333333	0	0	0.0	0	0.0	0	0.0
P51957	SIMULATED-INTERNAL	15	29	54.94666666666667	0.602236	1.0725120654846998	0.4227999999999999	0.0057333333333333325	0.5707999999999999	0.21138666666666667	0.8082799999999999	0.09102666666666666	1	0	0.0	2	35,36	0	0.0
Q5RI15	SIMULATED-INTERNAL	88	102	97.76666666666668	0.5088486666666666	0.8944673760825943	0.15626666666666666	0.8288666666666669	0.009666666666666667	0.2858333333333334	0.8453666666666667	0.09469333333333332	1	0	0.0	2	83,111	0	0.0
Q13467	SIMULATED-INTERNAL	551	565	74.38000000000001	0.37316666666666676	1.1201023095600955	0.7322000000000001	0.22566666666666663	0.0396	0.5122666666666666	0.6708000000000001	0.07444666666666667	0	0	0.0	2	546,578	2	575,576
P23435	SIMULATED-INTERNAL	38	52	78.93333333333334	0.9999800000000003	1.0009135793931434	0.7700666666666666	0.05506666666666667	0.18059999999999998	0.3982866666666666	0.73396	0.09998	0	0	0.0	2	33,61	0	0.0
Q8WUT4	SIMULATED-INTERNAL	317	330	49.06428571428571	0.5606885714285714	0.8676209025138245	0.3385714285714286	0.6077857142857143	0.04900000000000001	0.07067142857142857	0.9110642857142855	0.1666142857142857	0	0	0.0	0	0.0	1	332
P09848	SIMULATED-INTERNAL	808	821	32.271428571428565	0.3690457142857143	0.994100261446803	0.5148571428571429	0.07628571428571428	0.4033571428571428	0.30202142857142855	0.7039357142857142	0.09714285714285713	1	0	0.0	2	827,833	2	828,830
Q02127	SIMULATED-INTERNAL	97	110	40.75	0.5463414285714285	0.7937427435011439	0.3945	0.5247142857142857	0.08092857142857142	0.18562857142857142	0.7970785714285714	0.24915	1	1	86	2	86,123	1	121
P0DJI9	SIMULATED-INTERNAL	78	91	60.17142857142857	0.7961514285714287	0.8737639045593217	0.3692857142857143	0.6293571428571428	0.003928571428571429	0.4603428571428571	0.7522857142857144	0.18154285714285714	1	0	0.0	2	64,102	0	0.0
O96000	SIMULATED-INTERNAL	116	129	55.17142857142857	0.5599535714285715	0.8815257507314033	0.09842857142857142	0.8925	0.006928571428571429	0.18862142857142858	0.854892857142857	0.13702142857142857	1	2	105,148	2	105,148	1	137
Q8TDI8	SIMULATED-INTERNAL	65	79	129.9933333333333	0.2518186666666667	1.044780382808807	0.4832666666666666	0.501	0.009800000000000001	0.4110666666666667	0.6495466666666666	0.03647333333333333	0	0	0.0	2	93,99	0	0.0
Q96KR7	SIMULATED-INTERNAL	94	108	92.71333333333332	0.5852253333333333	1.1290138071904023	0.2662666666666667	0.7237333333333333	0.008066666666666666	0.5497666666666666	0.7352266666666666	0.6541733333333333	0	0	0.0	9	76,79,82,83,84,87,89,111,124	0	0.0
Q9H7U1	SIMULATED-INTERNAL	671	685	50.56666666666668	0.851978	1.1566259023260235	0.024466666666666675	0.9741333333333333	0.0020666666666666667	0.18115333333333336	0.8736266666666666	0.5696399999999999	0	0	0.0	0	0.0	0	0.0
Q9UJP4	SIMULATED-INTERNAL	71	85	73.22666666666666	0.533422	0.7385154656562433	0.527	0.16366666666666668	0.30473333333333336	0.25093333333333334	0.7721133333333334	0.04172666666666667	1	0	0.0	0	0.0	0	0.0
Q92667	SIMULATED-INTERNAL	20	34	76.53333333333333	0.40650933333333333	1.1006886479345896	0.41286666666666666	0.5776666666666667	0.011666666666666665	0.06904666666666667	0.8512233333333333	0.4712533333333333	0	0	0.0	0	0.0	0	0.0
Q8NB50	SIMULATED-INTERNAL	90	104	75.84666666666666	0.43871200000000005	1.102665476983399	0.6125333333333334	0.15760000000000002	0.22726666666666667	0.7214866666666666	0.6529266666666668	0.7231799999999999	0	0	0.0	4	74,76,82,117	0	0.0
P01112	SIMULATED-INTERNAL	153	167	52.14	0.724606	1.283147102052381	0.05893333333333333	0.9402666666666665	0.002	0.32452000000000003	0.8704000000000001	0.3516133333333333	1	2	147,170	3	147,170,185	3	144,145,148
Q5PR19	SIMULATED-INTERNAL	9	23	64.19333333333333	0.0	0.0	0.7134	0.2049333333333333	0.081	0.12626666666666667	0.81192	0.44431999999999994	0	0	0.0	0	0.0	0	0.0
O00445	SIMULATED-INTERNAL	286	300	98.68	0.4957966666666666	0.8952902199717697	0.4962666666666666	0.0036000000000000003	0.49806666666666655	0.36966	0.7907399999999999	0.06713333333333332	1	0	0.0	3	267,268,280	1	278
P47224	SIMULATED-INTERNAL	84	98	46.19333333333332	0.7028113333333332	1.0199055238055033	0.4336	0.02993333333333333	0.5392666666666666	0.01226	0.9656266666666667	0.17354000000000003	1	0	0.0	1	110	0	0.0
Q9NZL3	SIMULATED-INTERNAL	514	526	73.22307692307693	0.5020892307692308	0.7035376404037477	0.6752307692307693	0.20307692307692304	0.11715384615384616	0.2467	0.7378384615384616	0.09856923076923076	1	1	510	3	510,532,543	2	507,535
Q9NWB7	SIMULATED-INTERNAL	114	126	52.684615384615384	0.5051838461538463	0.8593528370270731	0.16599999999999998	0.8336923076923077	0.002076923076923077	0.35087692307692314	0.7777153846153847	0.1262307692307692	1	0	0.0	3	97,135,137	0	0.0
P35318	SIMULATED-INTERNAL	17	29	65.34615384615384	0.5792761538461538	1.01256364315887	0.5549230769230769	0.3639230769230769	0.08938461538461537	0.04892307692307692	0.8647076923076923	0.12185384615384617	1	0	0.0	5	2,32,33,36,43	0	0.0
Q9ULG3	SIMULATED-INTERNAL	152	164	48.63076923076923	0.7107292307692308	0.9414675121701067	0.21815384615384611	0.0029230769230769223	0.7800769230769231	0.20720769230769231	0.8379692307692308	0.034784615384615386	1	0	0.0	5	132,143,176,180,181	0	0.0
P18669	SIMULATED-INTERNAL	195	207	63.76153846153846	0.48084846153846156	0.7638831352508029	0.45699999999999996	0.5041538461538462	0.031384615384615386	0.1334076923076923	0.8100153846153847	0.14624615384615386	1	2	176,225	4	176,179,222,225	1	189
Q99250	SIMULATED-INTERNAL	240	258	57.76315789473684	0.5169373684210526	0.9542711708115021	0.11384210526315791	0.8806842105263158	0.003	0.0019157894736842106	0.9942999999999999	0.04566842105263157	1	0	0.0	3	226,235,277	0	0.0
Q5QNW6	SIMULATED-INTERNAL	81	99	53.4	0.7145373684210528	0.8934580232110266	0.3923157894736842	0.5765789473684212	0.03215789473684211	0.2943157894736842	0.806	0.2209684210526316	1	2	108,116	2	109,117	1	78
O95926	SIMULATED-INTERNAL	112	130	86.57368421052632	0.6546799999999999	0.9203927991508565	0.5205263157894737	0.4626842105263158	0.01978947368421053	0.42598947368421053	0.7422368421052631	0.3519684210526316	1	0	0.0	4	97,99,140,143	0	0.0
Q9UK59	SIMULATED-INTERNAL	150	168	58.36842105263158	0.5968821052631578	0.9060728890203364	0.35389473684210526	0.2824210526315789	0.35500000000000004	0.07677368421052633	0.8988105263157895	0.10448947368421052	1	1	186	3	134,186,187	0	0.0
Q9BRK0	SIMULATED-INTERNAL	97	115	61.85789473684209	0.6747057894736841	1.0262500902886194	0.12636842105263157	0.8705789473684209	0.002736842105263158	0.3226894736842105	0.8215684210526316	0.037963157894736844	0	0	0.0	3	82,90,123	1	97
P22914	SIMULATED-INTERNAL	129	147	40.768421052631574	0.7436526315789473	1.1123986144777853	0.3855789473684211	0.013105263157894738	0.5986842105263159	0.022078947368421052	0.9166842105263157	0.20197894736842106	1	0	0.0	3	154,155,159	0	0.0
Q6UX82	SIMULATED-INTERNAL	10	28	54.10526315789474	0.6783942105263158	1.1439304235585506	0.41057894736842104	0.2897368421052632	0.2983157894736842	0.012010526315789471	0.9187763157894736	0.09019473684210526	0	0	0.0	1	2	0	0.0
Q71RG4	SIMULATED-INTERNAL	94	112	98.71578947368421	0.42615789473684207	1.0264907378765826	0.7711578947368419	0.21042105263157893	0.016052631578947367	0.879821052631579	0.592857894736842	0.2350894736842105	0	0	0.0	0	0.0	0	0.0
Q06609	SIMULATED-INTERNAL	187	205	38.56842105263158	0.784111052631579	1.1252456336956251	0.25921052631578945	0.5096842105263157	0.23884210526315786	0.12687894736842106	0.8617578947368422	0.07692631578947369	1	0	0.0	0	0.0	0	0.0
O43761	SIMULATED-INTERNAL	183	201	63.37368421052632	0.42261421052631576	0.814707978876677	0.8370526315789475	0.08368421052631578	0.07915789473684211	0.39896315789473685	0.6875368421052631	0.09611052631578948	0	0	0.0	1	166	2	175,182
Q9NUJ1	SIMULATED-INTERNAL	64	82	45.11052631578948	0.5489489473684209	0.9436180579338533	0.49952631578947376	0.02031578947368421	0.4837368421052631	0.13107368421052631	0.8116526315789474	0.08580526315789473	1	0	0.0	3	52,92,101	1	87
Q9UMF0	SIMULATED-INTERNAL	491	509	70.0578947368421	0.6870784210526315	0.9076954507008341	0.5842631578947369	0.020736842105263158	0.3928947368421053	0.21613684210526318	0.8328210526315789	0.19045263157894735	0	0	0.0	2	471,481	0	0.0
Q9HBJ0	SIMULATED-INTERNAL	105	123	59.71052631578949	0.8473015789473685	1.1115610781323373	0.4423157894736842	0.012105263157894737	0.5467368421052632	0.26576842105263154	0.766721052631579	0.11172105263157894	0	0	0.0	4	85,126,135,142	0	0.0
Q9HAV0	SIMULATED-INTERNAL	113	131	36.910526315789475	0.6486457894736842	1.1359667452694122	0.47036842105263155	0.03605263157894737	0.49031578947368426	0.06801052631578948	0.8660736842105263	0.11204736842105262	1	0	0.0	0	0.0	2	111,136
Q4J6C6	SIMULATED-INTERNAL	437	455	61.09473684210526	0.5526152631578947	1.094940080360546	0.430421052631579	0.05099999999999999	0.5187894736842105	0.3951526315789473	0.7704052631578948	0.10201052631578947	0	2	421,426	5	421,426,463,471,472	0	0.0
H3BQL2	SIMULATED-INTERNAL	426	444	91.25263157894736	0.947318947368421	0.9924808879177666	0.8591578947368422	0.0681578947368421	0.06794736842105265	0.8679105263157896	0.545442105263158	0.47503157894736847	1	0	0.0	1	464	0	0.0
Q9BSU3	SIMULATED-INTERNAL	29	47	32.857894736842105	0.6270342105263158	0.9548642975809865	0.22784210526315793	0.4553157894736842	0.3187368421052632	0.053215789473684216	0.867342105263158	0.2213684210526316	1	0	0.0	2	51,59	0	0.0
Q9NYQ3	SIMULATED-INTERNAL	80	98	34.72631578947369	0.484611052631579	0.9022283681012134	0.21757894736842107	0.7417368421052632	0.04063157894736842	0.12482105263157894	0.8592526315789474	0.10962105263157895	1	0	0.0	0	0.0	0	0.0
O75145	SIMULATED-INTERNAL	908	926	66.73157894736842	0.370288947368421	0.7299099293422643	0.6850000000000002	0.194	0.12363157894736843	0.5842736842105264	0.6630210526315791	0.0970578947368421	0	0	0.0	3	893,935,939	0	0.0
Q8N6U2	SIMULATED-INTERNAL	55	73	64.10526315789474	0.0	0.0	0.8324210526315788	0.07184210526315789	0.08773684210526315	0.48021578947368415	0.6591368421052632	0.5103473684210527	0	0	0.0	0	0.0	0	0.0
P0DP72	SIMULATED-INTERNAL	477	495	0.0	0.0	0.0	0.0	0.0	0.0	0.0	0.0	0.0	0	0	0.0	0	0.0	0	0.0
P30279	SIMULATED-INTERNAL	13	31	57.468421052631584	0.5332442105263159	1.0917281841909592	0.3862105263157895	0.5825263157894738	0.03200000000000001	0.11387368421052631	0.8576973684210525	0.03957894736842105	1	2	45,49	2	45,49	0	0.0
O15541	SIMULATED-INTERNAL	214	232	52.77368421052632	0.7563542105263158	1.170703389846199	0.4873157894736842	0.30352631578947364	0.22052631578947365	0.1570263157894737	0.8135894736842105	0.1302473684210526	1	0	0.0	2	203,206	0	0.0
Q9HC62	SIMULATED-INTERNAL	499	517	48.74736842105263	0.39980789473684214	0.8653194990354457	0.20031578947368422	0.7851052631578948	0.014473684210526317	0.13345263157894738	0.8489842105263157	0.11614736842105262	1	0	0.0	4	488,489,492,535	2	493,496
O43933	SIMULATED-INTERNAL	773	791	36.12105263157895	0.5566147368421054	1.6188532757110117	0.2729473684210526	0.6946842105263157	0.03163157894736843	0.09055789473684211	0.8571947368421052	0.08968947368421053	0	3	756,763,806	4	754,756,763,806	0	0.0
Q494V2	SIMULATED-INTERNAL	220	238	76.46842105263158	0.5963084210526317	1.0125879159873954	0.013315789473684211	0.9862105263157894	0.000736842105263158	0.18515263157894737	0.8695842105263158	0.15312631578947367	1	0	0.0	3	243,254,257	0	0.0
Q9P0B6	SIMULATED-INTERNAL	77	95	91.36315789473684	0.7064778947368421	0.9445387028298426	0.2946315789473684	0.6985263157894737	0.0027368421052631577	0.004573684210526316	1.0086421052631582	0.6205631578947369	1	2	59,65	3	59,65,68	0	0.0
Q5T4S7	SIMULATED-INTERNAL	5025	5043	32.77368421052632	0.4261068421052632	0.9491936637379649	0.2896315789473684	0.6689473684210526	0.04310526315789474	0.09885263157894736	0.8725789473684211	0.1646684210526316	1	1	5022	2	5012,5022	0	0.0
Q9UBQ5	SIMULATED-INTERNAL	195	213	67.98947368421051	0.5084657894736843	1.1235788770055422	0.3717894736842105	0.37173684210526314	0.2563684210526316	0.34442105263157896	0.8079973684210526	0.0755263157894737	1	0	0.0	1	176	1	217
Q96AQ6	SIMULATED-INTERNAL	487	505	116.70526315789475	0.6444784210526316	1.23245655209695	0.6971578947368421	0.24584210526315786	0.05452631578947369	0.5406315789473685	0.6553052631578946	0.22017368421052635	0	0	0.0	3	475,477,518	0	0.0
O95674	SIMULATED-INTERNAL	298	306	33.62222222222223	0.2786644444444445	0.7335696686678592	0.6365555555555555	0.09766666666666667	0.2657777777777778	0.1603222222222222	0.8853222222222222	0.019811111111111113	1	0	0.0	0	0.0	0	0.0
Q9NTM9	SIMULATED-INTERNAL	246	254	64.4	0.3752588888888889	0.8979555482076726	0.6531111111111111	0.08077777777777778	0.2668888888888889	0.13895555555555555	0.7897888888888889	0.27955555555555556	0	3	234,260,269	3	234,260,269	0	0.0
Q8TD31	SIMULATED-INTERNAL	425	433	93.23333333333335	0.3407833333333333	1.0677826977207008	0.019111111111111113	0.9811111111111112	0.00022222222222222223	0.2370111111111111	0.8282777777777778	0.14918888888888887	1	0	0.0	1	449	0	0.0
Q8NE09	SIMULATED-INTERNAL	279	287	73.05555555555556	0.25415333333333334	1.0292999227447637	0.7244444444444444	0.14855555555555552	0.11877777777777777	0.46934444444444445	0.7403777777777778	0.11090000000000001	0	0	0.0	4	260,263,297,298	0	0.0
Q86UD4	SIMULATED-INTERNAL	2	10	138.11111111111111	0.7033111111111112	0.9579241596711782	0.9562222222222222	0.01888888888888889	0.022666666666666665	0.6356888888888889	0.7572111111111111	0.2630222222222222	0	0	0.0	0	0.0	0	0.0
Q9Y5P0	SIMULATED-INTERNAL	25	32	40.15	0.78772625	0.9619871638660942	0.033375	0.9608749999999999	0.004375	0.00031250000000000006	1.013875	0.0193375	1	0	0.0	0	0.0	0	0.0
Q9NQX1	SIMULATED-INTERNAL	431	438	73.775	0.9416012500000001	0.9547846561361122	0.586875	0.12537500000000001	0.27875	0.13774999999999998	0.8079000000000001	0.0379	1	0	0.0	2	442,444	0	0.0
Q00987	SIMULATED-INTERNAL	380	387	94.45	0.3690375	0.9148054292320382	0.5647500000000001	0.38275000000000003	0.033125	0.6595875	0.7154625000000001	0.1863	0	2	363,364	2	363,364	4	373,388,394,395
Q6ZSV7	SIMULATED-INTERNAL	35	42	43.125	0.0	0.0	0.50625	0.054625	0.4485	0.1339375	0.7533250000000001	0.5523499999999999	0	0	0.0	1	53	0	0.0
O14763	SIMULATED-INTERNAL	14	21	96.0125	0.57478125	0.9797185007158927	0.80725	0.124375	0.06612499999999999	0.8256625000000001	0.5347624999999999	0.3930125	0	0	0.0	1	36	0	0.0
Q9ULM6	SIMULATED-INTERNAL	309	315	72.15714285714286	0.57139	0.8187622735399576	0.5714285714285714	0.4248571428571429	0.0074285714285714285	0.2862142857142857	0.7338142857142858	0.06914285714285714	1	1	291	3	291,297,323	0	0.0
Q3ZCT1	SIMULATED-INTERNAL	384	390	65.17142857142856	0.7220657142857142	1.1116936048644217	0.7297142857142856	0.05242857142857143	0.22428571428571428	0.2537714285714286	0.7501428571428572	0.03899999999999999	1	2	395,400	3	367,395,400	1	383
P78524	SIMULATED-INTERNAL	393	399	84.07142857142857	0.42031857142857143	0.9869034049500487	0.5554285714285714	0.3122857142857143	0.11785714285714285	0.7125857142857142	0.6866999999999999	0.8929857142857144	0	0	0.0	4	377,389,403,405	0	0.0
O95377	SIMULATED-INTERNAL	44	50	77.67142857142856	0.8595714285714285	0.9355601777348072	0.6197142857142859	0.3071428571428571	0.07657142857142858	0.08738571428571429	0.8766571428571429	0.011471428571428572	1	0	0.0	0	0.0	0	0.0
Q16134	SIMULATED-INTERNAL	9	15	67.6	0.1961257142857143	0.9133797830835416	0.39428571428571424	0.492	0.10414285714285713	0.0014	0.9331214285714285	0.3063142857142857	0	0	0.0	3	20,22,23	0	0.0
Q9BVC6	SIMULATED-INTERNAL	110	116	49.15714285714286	0.8119399999999999	0.8711619879216342	0.7712857142857145	0.15785714285714286	0.06857142857142857	0.003971428571428571	0.8687285714285714	0.007014285714285715	1	0	0.0	1	122	0	0.0
O00168	SIMULATED-INTERNAL	10	16	45.442857142857136	0.7611114285714285	0.9269180693594041	0.22714285714285712	0.7614285714285715	0.008285714285714285	0.03465714285714285	0.9095642857142857	0.13465714285714286	0	0	0.0	2	19,24	0	0.0
P0DMC3	SIMULATED-INTERNAL	47	53	0.0	0.0	0.0	0.0	0.0	0.0	0.0	0.0	0.0	0	0	0.0	2	33,36	0	0.0
Q53FE4	SIMULATED-INTERNAL	242	248	86.91428571428571	0.4281257142857143	1.1542887955937298	0.8979999999999999	0.07457142857142858	0.022714285714285715	0.7257142857142858	0.5761285714285714	0.16118571428571427	0	0	0.0	3	256,264,266	1	254
Q96N58	SIMULATED-INTERNAL	374	380	67.44285714285715	0.0	0.0	0.6441428571428572	0.1865714285714286	0.15457142857142855	0.12085714285714287	0.7949	0.024271428571428572	1	1	397	5	355,369,390,397,400	1	366
Q7Z3J2	SIMULATED-INTERNAL	536	544	73.02222222222223	0.3716477777777778	0.7473372915075359	0.35633333333333334	0.6344444444444445	0.010666666666666666	0.12023333333333334	0.8407333333333333	0.026444444444444448	0	0	0.0	4	519,531,551,552	0	0.0
Q15771	SIMULATED-INTERNAL	0	8	84.5625	0.7468825	0.7877978559168449	0.760875	0.09337500000000001	0.15312499999999998	0.24632500000000002	0.8883749999999999	0.0660875	0	0	0.0	2	11,22	0	0.0
P0CG04	SIMULATED-INTERNAL	19	27	51.388888888888886	0.6280455555555555	1.0026823015188795	0.31044444444444447	0.20855555555555552	0.4874444444444444	0.19749999999999998	0.8482388888888889	0.5319333333333334	1	0	0.0	2	4,43	0	0.0
P51608	SIMULATED-INTERNAL	60	68	87.61111111111111	0.3539855555555555	0.8894241488535373	0.8616666666666666	0.09033333333333332	0.04355555555555555	0.7705888888888889	0.5234111111111112	0.43495555555555554	0	0	0.0	2	42,82	3	53,70,78
Q9NZL6	SIMULATED-INTERNAL	108	116	38.855555555555554	0.5340655555555556	1.275667066816883	0.037000000000000005	0.9586666666666667	0.004555555555555556	0.16984444444444444	0.9178333333333334	0.2351555555555555	1	0	0.0	0	0.0	0	0.0
Q75QN2	SIMULATED-INTERNAL	679	686	56.599999999999994	0.33236625000000003	0.8327837102773724	0.46499999999999997	0.499	0.02275	0.04325	0.9038375000000001	0.19622499999999998	0	1	702	2	692,702	0	0.0
A0A1B0GVZ2	SIMULATED-INTERNAL	28	35	0.0	0.0	0.0	0.0	0.0	0.0	0.0	0.0	0.0	0	0	0.0	4	20,25,47,48	0	0.0
Q0IIM8	SIMULATED-INTERNAL	608	615	52.25	0.5764162500000001	0.8744841841765914	0.42524999999999996	0.536125	0.039	0.015625	0.905225	0.0237875	1	0	0.0	0	0.0	0	0.0
Q15771	SIMULATED-INTERNAL	44	51	33.6875	0.9731587500000001	1.0787094932716357	0.273125	0.0175	0.702125	0.17522500000000002	0.9328624999999999	0.0805375	1	2	57,59	2	57,59	0	0.0
Q9NS75	SIMULATED-INTERNAL	335	342	121.9625	0.23351624999999998	0.8851772505692282	0.85175	0.104875	0.043375	0.3496	0.88035	0.085875	0	0	0.0	5	317,322,327,329,331	0	0.0
A6NC05	SIMULATED-INTERNAL	52	58	86.14285714285712	0.5734185714285714	0.7318811541791708	0.5811428571428571	0.33285714285714285	0.08499999999999999	0.5479428571428572	0.7425714285714285	0.17561428571428572	0	0	0.0	4	38,48,61,64	1	60
P35221	SIMULATED-INTERNAL	311	317	28.714285714285715	0.8080414285714286	1.0449151419445515	0.014285714285714285	0.9848571428571429	0.002285714285714286	0.3008285714285714	0.7672857142857143	0.49624285714285715	1	0	0.0	0	0.0	3	304,311,323
Q9Y6M0	SIMULATED-INTERNAL	104	110	73.44285714285715	0.2734114285714285	0.6935311825293238	0.5968571428571429	0.07214285714285715	0.3401428571428572	0.01924285714285714	0.8520999999999999	0.03421428571428571	1	0	0.0	0	0.0	1	119
P18031	SIMULATED-INTERNAL	4	10	76.01428571428572	0.3991257142857143	0.9573475468200408	0.04528571428571428	0.9518571428571428	0.005	0.6408000000000001	0.8127285714285714	0.12327142857142857	0	0	0.0	0	0.0	3	13,15,20
P14778	SIMULATED-INTERNAL	562	568	115.11428571428571	0.34015	1.3574146004043843	0.6902857142857143	0.27528571428571424	0.027142857142857142	0.8841714285714286	0.7056999999999999	0.4645285714285715	1	0	0.0	3	548,557,559	2	553,556
Q9ULM3	SIMULATED-INTERNAL	627	635	91.8888888888889	0.37284111111111107	0.9443721030668266	0.8408888888888888	0.02511111111111111	0.138	0.42393333333333333	0.7706555555555556	0.16275555555555557	0	2	644,649	3	619,644,649	1	627
O94856	SIMULATED-INTERNAL	18	26	38.599999999999994	0.31044444444444447	0.9907331922052693	0.3456666666666667	0.020111111111111114	0.6308888888888888	0.0887	0.7890166666666666	0.7714111111111112	0	0	0.0	1	45	0	0.0
Q8NHY6	SIMULATED-INTERNAL	283	291	111.60000000000001	0.39425666666666664	1.1253514974591847	0.6179999999999999	0.16366666666666668	0.2122222222222222	0.34524444444444446	0.8238222222222222	0.14826666666666666	0	0	0.0	1	273	0	0.0
Q9NSJ1	SIMULATED-INTERNAL	31	39	60.18888888888888	0.38441777777777775	1.0981482539501164	0.7072222222222222	0.05822222222222224	0.22233333333333338	0.07604444444444444	0.9082222222222222	0.4528333333333333	0	0	0.0	3	49,50,55	0	0.0
Q6P9G9	SIMULATED-INTERNAL	296	304	67.86666666666666	0.5875266666666668	1.1092553322651784	0.8114444444444444	0.07244444444444444	0.11155555555555556	0.7840444444444444	0.5981666666666668	0.17845555555555553	0	1	316	6	286,311,314,315,316,321	0	0.0
P53355	SIMULATED-INTERNAL	1016	1024	37.144444444444446	0.44538222222222223	1.0019324985494047	0.3288888888888889	0.22388888888888892	0.44077777777777777	0.2597333333333333	0.7541333333333333	0.06666666666666667	0	0	0.0	0	0.0	0	0.0
P62714	SIMULATED-INTERNAL	145	153	22.53333333333333	0.6290877777777778	0.9879335248138237	0.24333333333333337	0.7422222222222223	0.013666666666666667	0.005733333333333333	1.038211111111111	0.1453111111111111	1	1	136	1	136	0	0.0
Q8TE49	SIMULATED-INTERNAL	101	109	86.39999999999999	0.39572222222222225	0.8436707305596527	0.5817777777777778	0.3766666666666667	0.04500000000000001	0.6061444444444444	0.761422222222222	0.3486666666666667	0	0	0.0	3	85,96,112	1	119
P52926	SIMULATED-INTERNAL	35	43	111.43333333333334	0.9272644444444444	0.9936632833645044	0.9506666666666665	0.02888888888888889	0.013111111111111112	0.9695666666666667	0.4883222222222222	0.24577777777777776	1	1	26	6	26,46,53,56,58,62	1	44
Q96MI6	SIMULATED-INTERNAL	78	86	84.83333333333333	0.6786588888888889	0.8490998620645552	0.7018888888888888	0.15777777777777777	0.14388888888888887	0.23909999999999998	0.7953222222222222	0.1421	1	0	0.0	1	93	0	0.0
O75821	SIMULATED-INTERNAL	140	147	92.1875	0.31843125	0.8899925680310999	0.557875	0.414875	0.023375	0.441825	0.7901624999999999	0.076375	1	1	161	4	134,150,153,161	0	0.0
Q9NXS2	SIMULATED-INTERNAL	334	341	38.4625	0.7052575	0.953222232256788	0.5275	0.021375	0.45975	0.1427875	0.8056750000000001	0.08635	1	0	0.0	0	0.0	0	0.0
Q99576	SIMULATED-INTERNAL	10	17	57.5875	0.4881075	0.9412721538332484	0.320625	0.60225	0.070125	0.06305	0.8995	0.0867875	0	0	0.0	1	37	0	0.0
O60291	SIMULATED-INTERNAL	85	92	73.55000000000001	0.6690125	1.3549545411026496	0.426125	0.121375	0.4445	0.30661249999999995	0.8199125000000002	0.236975	0	2	82,101	2	82,101	1	100
Q9P2U8	SIMULATED-INTERNAL	15	22	68.45	0.26120374999999996	1.0052835935258595	0.52325	0.415875	0.058124999999999996	0.31465	0.7374625000000001	0.148075	0	0	0.0	3	5,33,34	1	28
Q9UP65	SIMULATED-INTERNAL	47	53	7.242857142857143	0.7913342857142858	1.44705576696919	0.34328571428571425	0.4508571428571429	0.21857142857142856	0.06331428571428571	0.6979000000000001	0.08694285714285713	1	0	0.0	4	29,32,33,67	0	0.0
O43678	SIMULATED-INTERNAL	58	64	56.92857142857143	0.6214642857142857	0.8733800392934551	0.6764285714285714	0.013714285714285715	0.30542857142857144	0.1191	0.8503	0.17715714285714285	1	0	0.0	3	39,45,46	0	0.0
Q9Y5F2	SIMULATED-INTERNAL	612	618	38.642857142857146	0.5762628571428571	0.9884771481612792	0.36885714285714283	0.01685714285714286	0.6171428571428572	0.1640142857142857	0.7873999999999999	0.16819999999999996	1	0	0.0	2	608,637	0	0.0
Q5VYV7	SIMULATED-INTERNAL	105	111	48.82857142857143	0.79544	1.1817456796276153	0.41942857142857143	0.024571428571428577	0.5574285714285715	0.012357142857142856	0.9233428571428571	0.12938571428571427	1	0	0.0	1	91	0	0.0
Q8WW18	SIMULATED-INTERNAL	87	93	58.12857142857143	0.8836171428571429	0.9530031352160038	0.5915714285714285	0.3607142857142857	0.046571428571428576	0.13165714285714286	0.7946142857142856	0.7725285714285715	1	0	0.0	1	112	0	0.0
Q9NY64	SIMULATED-INTERNAL	392	400	43.45555555555555	0.6992766666666665	0.9843345968030205	0.20233333333333334	0.7847777777777778	0.00811111111111111	0.0036777777777777776	0.9816222222222224	0.022044444444444443	1	0	0.0	1	406	0	0.0
A2CJ06	SIMULATED-INTERNAL	464	472	106.73333333333333	0.24186666666666667	0.5627108200359625	0.6170000000000001	0.37322222222222223	0.012333333333333333	0.7050777777777778	0.6561333333333333	0.5369444444444444	0	0	0.0	2	475,488	0	0.0
Q6PID6	SIMULATED-INTERNAL	106	114	61.199999999999996	0.6341177777777778	0.921519042341914	0.3516666666666667	0.6465555555555556	0.003666666666666667	0.19465555555555555	0.7963444444444445	0.26841111111111116	0	0	0.0	1	99	0	0.0
Q5PT55	SIMULATED-INTERNAL	23	31	68.94444444444444	0.2972155555555555	1.0277647667000236	0.5341111111111112	0.07077777777777777	0.39822222222222226	0.01987777777777778	0.8938666666666667	0.05661111111111112	0	0	0.0	2	4,39	2	23,32
Q6PJP8	SIMULATED-INTERNAL	158	166	57.35555555555556	0.22689888888888887	1.0218996797321396	0.7487777777777778	0.14455555555555558	0.11433333333333333	0.18066666666666664	0.8075222222222221	0.27836666666666665	0	0	0.0	1	170	0	0.0
Q969P0	SIMULATED-INTERNAL	42	50	37.855555555555554	0.7454622222222222	0.9200113815954116	0.31477777777777777	0.002	0.682111111111111	0.1002	0.8374333333333334	0.08862222222222223	1	0	0.0	0	0.0	0	0.0
H3BS89	SIMULATED-INTERNAL	202	210	41.788888888888884	0.812258888888889	1.4542963556157433	0.013222222222222224	0.985	0.0022222222222222227	0.0002444444444444445	1.0422777777777779	0.026533333333333336	1	0	0.0	0	0.0	0	0.0
P56202	SIMULATED-INTERNAL	17	25	55.85555555555556	0.49583222222222223	0.9667007166648255	0.2571111111111111	0.7264444444444444	0.01666666666666667	0.08772222222222223	0.7629	0.0819222222222222	0	1	39	2	39,43	0	0.0
Q8WTU2	SIMULATED-INTERNAL	350	358	40.47777777777778	0.4661555555555556	0.9520461625645633	0.4348888888888889	0.007666666666666665	0.5552222222222222	0.2915	0.7422222222222222	0.1313	1	0	0.0	2	339,340	0	0.0
P63124	SIMULATED-INTERNAL	103	111	57.21111111111111	0.5460233333333333	0.8646114189280294	0.6205555555555555	0.04933333333333333	0.3298888888888889	0.33137777777777777	0.7927111111111113	0.1566	1	0	0.0	3	117,121,128	1	112
P67809	SIMULATED-INTERNAL	243	251	115.22222222222223	0.36507888888888895	1.05419540212284	0.9548888888888888	0.027	0.01611111111111111	0.8138222222222222	0.6012	0.6922666666666666	0	1	264	1	264	1	238
Q9H7C4	SIMULATED-INTERNAL	226	234	58.41111111111112	0.7852422222222222	1.0773587401528097	0.008	0.9914444444444445	0.0012222222222222222	0.13705555555555557	0.8061777777777777	0.05215555555555555	1	0	0.0	5	223,243,245,248,251	0	0.0
Q7Z4S6	SIMULATED-INTERNAL	58	66	57.12222222222223	0.511278888888889	0.8846344246332136	0.33244444444444443	0.6642222222222222	0.003666666666666667	0.0466	0.962011111111111	0.09613333333333333	1	2	45,47	3	45,47,71	0	0.0
P52294	SIMULATED-INTERNAL	228	236	17.87777777777778	0.7643055555555556	1.1446038150157771	0.00788888888888889	0.9896666666666667	0.003777777777777778	0.13441111111111112	0.8649000000000001	0.05046666666666667	1	1	222	3	222,243,251	2	237,244
Q8N4N3	SIMULATED-INTERNAL	385	393	44.56666666666667	0.5925188888888888	1.1239219664822022	0.30844444444444435	0.0074444444444444445	0.6816666666666666	0.06831111111111111	0.9125333333333335	0.12313333333333334	1	0	0.0	2	375,379	0	0.0
Q96RP8	SIMULATED-INTERNAL	441	449	72.03333333333333	0.28722666666666663	1.1403087387762931	0.9128888888888889	0.037111111111111116	0.04777777777777778	0.5371444444444444	0.6864277777777777	0.11598888888888889	0	0	0.0	1	427	0	0.0
O14764	SIMULATED-INTERNAL	1	9	68.12222222222222	0.31054666666666664	1.1326679708655238	0.3343333333333333	0.6561111111111111	0.01011111111111111	0.3694777777777778	0.8393166666666665	0.06034444444444444	0	0	0.0	0	0.0	0	0.0
P40692	SIMULATED-INTERNAL	380	388	84.18888888888888	0.4936277777777777	1.3714237686157107	0.719	0.17966666666666667	0.10633333333333334	0.5372555555555556	0.7578444444444444	0.5888555555555555	0	3	377,392,402	4	361,377,392,402	3	370,379,388
Q15847	SIMULATED-INTERNAL	45	53	63.55555555555557	0.8306	0.9801872704177967	0.04355555555555555	0.9562222222222224	0.0014444444444444444	0.46325555555555553	0.7775444444444445	0.1537222222222222	0	2	56,70	4	41,56,70,71	3	57,62,64
Q9BZM5	SIMULATED-INTERNAL	229	237	44.233333333333334	0.4824011111111111	1.0514959612340466	0.34533333333333327	0.02422222222222222	0.6327777777777777	0.0006222222222222223	1.0983944444444445	0.45663333333333334	0	0	0.0	0	0.0	0	0.0
Q8N2M8	SIMULATED-INTERNAL	646	659	117.85000000000001	0.4995450000000001	1.1108102453386866	0.9255714285714285	0.06464285714285715	0.013357142857142859	0.6289928571428571	0.5642928571428569	0.45232142857142865	0	0	0.0	1	632	3	642,645,669
Q9C0J9	SIMULATED-INTERNAL	174	187	78.17857142857143	0.4278692857142857	0.9514020472828633	0.7636428571428571	0.204	0.028714285714285716	0.3753357142857143	0.78385	0.24505714285714286	1	0	0.0	0	0.0	0	0.0
Q8IXH6	SIMULATED-INTERNAL	109	122	77.92142857142856	0.619207142857143	0.8103788222002799	0.7732857142857144	0.02771428571428572	0.20114285714285712	0.4636857142857142	0.6932214285714287	0.7128499999999998	1	0	0.0	0	0.0	0	0.0
Q96EI5	SIMULATED-INTERNAL	183	196	73.84285714285713	0.8984242857142858	1.0339372746112032	0.7567857142857143	0.10878571428571426	0.1395	0.42919285714285715	0.7480071428571428	0.36169999999999997	1	2	164,175	5	164,169,171,173,175	0	0.0
Q8TED4	SIMULATED-INTERNAL	240	253	83.28571428571429	0.40364999999999995	0.9054314877633233	0.7940714285714287	0.15371428571428575	0.047714285714285716	0.7844857142857143	0.5839714285714285	0.02819285714285714	1	0	0.0	0	0.0	0	0.0
O43511	SIMULATED-INTERNAL	224	237	23.142857142857142	0.5966028571428571	1.250829138459758	0.07828571428571429	0.9169285714285714	0.005214285714285714	0.0024928571428571434	0.9826285714285713	0.019971428571428574	1	0	0.0	1	245	0	0.0
Q13490	SIMULATED-INTERNAL	152	165	69.94999999999999	0.25358857142857144	1.103093112560147	0.7915714285714286	0.11842857142857142	0.09135714285714285	0.40975	0.633357142857143	0.0930714285714286	0	0	0.0	0	0.0	1	147
Q9NPJ4	SIMULATED-INTERNAL	57	70	89.07857142857144	0.5868257142857143	0.9672390896146162	0.6892857142857143	0.28850000000000003	0.029714285714285717	0.6105714285714285	0.6724642857142857	0.5736285714285715	0	2	37,86	5	37,41,42,43,86	0	0.0
Q96HU1	SIMULATED-INTERNAL	107	120	32.292857142857144	0.4931221428571428	1.0502778144662677	0.3013571428571428	0.6948571428571428	0.005	0.22799285714285716	0.7693642857142857	0.2721071428571428	1	0	0.0	3	96,133,134	2	100,128
A0A5B6	SIMULATED-INTERNAL	80	93	0.0	0.0	0.0	0.0	0.0	0.0	0.0	0.0	0.0	1	0	0.0	3	72,74,76	0	0.0
Q8N554	SIMULATED-INTERNAL	530	543	84.23571428571427	0.9975500000000003	1.0132414251614779	0.5984285714285714	0.24514285714285713	0.16085714285714284	0.10910714285714286	0.8030000000000002	0.21640714285714283	0	0	0.0	2	522,547	2	519,550
Q96Q80	SIMULATED-INTERNAL	144	157	52.97142857142857	0.6658764285714286	1.1210495550073143	0.3350000000000001	0.44242857142857145	0.21835714285714286	0.0010285714285714286	0.9716357142857143	0.011707142857142859	1	0	0.0	0	0.0	0	0.0
A0A0K0K1A3	SIMULATED-INTERNAL	58	71	0.0	0.0	0.0	0.0	0.0	0.0	0.0	0.0	0.0	1	0	0.0	1	76	0	0.0
O60242	SIMULATED-INTERNAL	545	558	42.3142857142857	0.5373514285714286	0.9153468035747054	0.5364285714285714	0.06264285714285715	0.4	0.1350857142857143	0.7954285714285714	0.17460714285714288	1	0	0.0	1	525	0	0.0
P52179	SIMULATED-INTERNAL	724	737	64.52857142857142	0.690762142857143	0.907964069408135	0.5476428571428572	0.019500000000000007	0.4298571428571428	0.4217714285714286	0.7905214285714285	0.16653571428571426	1	0	0.0	3	706,740,744	0	0.0
P32745	SIMULATED-INTERNAL	316	329	50.07857142857143	0.49598357142857136	1.040839278049179	0.23035714285714284	0.7625	0.0065	0.09089999999999998	0.8681214285714286	0.31544285714285714	0	0	0.0	1	347	2	332,337
P15421	SIMULATED-INTERNAL	40	53	61.42857142857144	0.99995	1.0000000000000004	0.4685714285714285	0.22442857142857145	0.30728571428571433	0.029885714285714286	0.9106285714285713	0.01999285714285714	0	0	0.0	1	37	0	0.0
P02775	SIMULATED-INTERNAL	60	73	66.16428571428573	0.70095	1.6351895150387303	0.6490714285714284	0.044000000000000004	0.30750000000000005	0.1506214285714286	0.8329571428571428	0.29253571428571423	1	0	0.0	4	42,47,49,85	2	52,58
Q9NRS4	SIMULATED-INTERNAL	67	80	68.9142857142857	0.37958928571428574	0.999799379084252	0.6002857142857143	0.23435714285714287	0.16507142857142856	0.03300714285714286	0.8614142857142858	0.051514285714285714	0	0	0.0	3	54,59,94	0	0.0
O75027	SIMULATED-INTERNAL	505	518	29.83571428571429	0.8079599999999999	1.205026707007954	0.4100714285714285	0.5574285714285715	0.032357142857142855	0.1344142857142857	0.7978142857142857	0.07329285714285715	1	1	500	4	486,499,500,526	0	0.0
Q9NZV7	SIMULATED-INTERNAL	268	281	89.87857142857145	0.8392728571428572	0.9309859785961423	0.7277857142857143	0.17614285714285713	0.1	0.6788071428571428	0.6925071428571429	0.599942857142857	0	0	0.0	3	264,296,299	0	0.0
O00626	SIMULATED-INTERNAL	45	58	60.66428571428572	0.6702864285714287	0.878004805443175	0.3826428571428571	0.16128571428571428	0.4467142857142857	0.03285	0.8959214285714285	0.060050000000000006	1	0	0.0	1	73	0	0.0
Q8TAP9	SIMULATED-INTERNAL	106	119	72.58571428571427	0.7439078571428572	1.0335727191636206	0.8530714285714287	0.06078571428571429	0.08271428571428573	0.8775357142857143	0.5438714285714286	0.36029285714285714	1	0	0.0	1	130	5	97,104,119,120,124
O76042	SIMULATED-INTERNAL	90	103	55.73571428571429	0.0	0.0	0.4052142857142857	0.5371428571428571	0.04700000000000001	0.014457142857142858	0.9049285714285713	0.030735714285714283	0	0	0.0	1	87	0	0.0
Q8TAD4	SIMULATED-INTERNAL	308	321	33.028571428571425	0.3994507142857143	1.0261090168718456	0.1407857142857143	0.8529285714285716	0.004928571428571429	0.014864285714285715	0.9053142857142858	0.051542857142857154	0	0	0.0	3	295,300,333	0	0.0
Q7Z695	SIMULATED-INTERNAL	334	347	45.864285714285714	0.5362592857142857	0.9724114633118774	0.5055	0.46535714285714275	0.03178571428571429	0.010435714285714284	0.8630071428571432	0.0574357142857143	1	0	0.0	2	329,355	0	0.0
Q92688	SIMULATED-INTERNAL	231	244	114.50714285714285	0.5063628571428572	0.9232971993301502	0.8216428571428571	0.138	0.04157142857142858	0.8148142857142858	0.574667857142857	0.1466285714285714	0	0	0.0	0	0.0	1	244
Q9NS23	SIMULATED-INTERNAL	324	337	68.16428571428573	0.5029964285714285	0.9826153462604906	0.031071428571428576	0.9694285714285715	0.000785714285714286	0.09757857142857142	0.839567857142857	0.17182857142857144	1	0	0.0	0	0.0	0	0.0
Q14449	SIMULATED-INTERNAL	518	531	56.60000000000001	0.579515	1.203996875298654	0.4497857142857143	0.3397857142857142	0.20364285714285715	0.010864285714285712	0.9118892857142857	0.12737142857142858	1	0	0.0	0	0.0	0	0.0
Q13368	SIMULATED-INTERNAL	388	401	43.07142857142857	0.7352021428571428	1.43958538015317	0.35585714285714287	0.3165	0.32835714285714285	0.24026428571428574	0.7995857142857142	0.7035928571428572	1	0	0.0	1	404	0	0.0
Q9NUQ6	SIMULATED-INTERNAL	461	474	107.16428571428571	0.43446071428571426	0.9225839429706543	0.9082142857142859	0.05800000000000001	0.030571428571428572	0.8757142857142857	0.5447928571428572	0.7795857142857143	0	1	451	4	451,482,484,488	2	452,455
Q8N554	SIMULATED-INTERNAL	150	163	68.27142857142857	0.8769921428571427	1.0665412467741806	0.4517857142857143	0.5392142857142858	0.009785714285714286	0.2321571428571428	0.7646571428571429	0.1840928571428571	1	0	0.0	3	137,166,170	0	0.0
P42568	SIMULATED-INTERNAL	441	454	104.58571428571427	0.5255178571428571	1.1155865973152779	0.8998571428571429	0.06557142857142857	0.03357142857142857	0.6899000000000001	0.5246642857142855	0.7560785714285714	0	0	0.0	1	472	0	0.0
P29590	SIMULATED-INTERNAL	708	721	47.771428571428565	0.376295	0.9111529838549022	0.3297857142857143	0.6657857142857144	0.007285714285714286	0.060642857142857144	0.8303357142857143	0.03503571428571429	0	2	725,727	2	725,727	0	0.0
O14979	SIMULATED-INTERNAL	141	154	55.31428571428571	0.550015	1.0640393525541085	0.5700714285714287	0.09985714285714284	0.3332142857142858	0.4289071428571429	0.7379642857142856	0.29919285714285715	1	3	137,161,162	3	137,161,162	4	136,156,160,165
Q5QP82	SIMULATED-INTERNAL	90	96	85.18571428571428	0.32713	1.2261683070983527	0.793142857142857	0.012714285714285714	0.19242857142857142	0.7472142857142857	0.5158714285714285	0.21421428571428572	0	0	0.0	1	105	1	89
Q7L7X3	SIMULATED-INTERNAL	773	779	96.32857142857142	0.3616942857142858	0.9727683499588986	0.05471428571428572	0.9468571428571427	0.0004285714285714286	0.2672428571428571	0.7948000000000001	0.44094285714285714	0	0	0.0	4	754,758,761,767	1	785
Q9UQ03	SIMULATED-INTERNAL	342	348	56.185714285714276	0.4839157142857143	0.7218283795687067	0.542	0.019142857142857145	0.44014285714285706	0.02378571428571429	0.9413142857142857	0.41761428571428577	0	0	0.0	1	327	0	0.0
Q9HC38	SIMULATED-INTERNAL	25	31	56.55714285714286	0.6594728571428572	1.123149162820588	0.4635714285714285	0.30171428571428566	0.23157142857142857	0.0404	0.882	0.08948571428571428	0	0	0.0	1	12	0	0.0
Q06432	SIMULATED-INTERNAL	29	35	25.514285714285712	0.9931500000000001	1.3150480624839376	0.36485714285714277	0.026000000000000002	0.6118571428571428	0.0735857142857143	0.8991714285714286	0.05985714285714285	1	0	0.0	0	0.0	0	0.0
O60242	SIMULATED-INTERNAL	1109	1115	46.49999999999999	0.4778228571428572	1.2351442640897372	0.05485714285714286	0.9438571428571428	0.0025714285714285713	0.002185714285714286	0.9782	0.08442857142857142	1	0	0.0	1	1123	0	0.0
Q9BRS2	SIMULATED-INTERNAL	170	176	46.699999999999996	0.48646000000000006	0.8641690399691868	0.1317142857142857	0.8652857142857142	0.002285714285714286	0.12269999999999999	0.940757142857143	0.6119142857142857	0	0	0.0	3	150,152,190	0	0.0
P13224	SIMULATED-INTERNAL	134	140	61.48571428571429	0.682662857142857	0.9119121941902222	0.39442857142857146	0.5002857142857142	0.09314285714285717	0.04481428571428571	0.8541857142857143	0.030142857142857145	1	0	0.0	0	0.0	0	0.0
P14780	SIMULATED-INTERNAL	131	137	55.285714285714285	0.5321785714285715	0.7413037205612727	0.3957142857142858	0.5910000000000001	0.012571428571428572	0.04567142857142858	0.8959857142857143	0.05625714285714286	1	0	0.0	1	115	0	0.0
Q9NY74	SIMULATED-INTERNAL	560	566	87.88571428571429	0.49482571428571426	1.0012965069472246	0.8918571428571429	0.04542857142857143	0.0662857142857143	0.47529999999999994	0.6576714285714286	0.06527142857142858	1	2	543,572	2	543,572	1	553
Q96PL1	SIMULATED-INTERNAL	82	88	63.4	0.7823314285714286	0.9870218758515378	0.017857142857142856	0.9800000000000001	0.0025714285714285717	0.26675714285714286	0.8369642857142858	0.05914285714285715	1	0	0.0	1	69	1	79
Q96N53	SIMULATED-INTERNAL	101	107	54.01428571428572	0.0	0.0	0.3854285714285714	0.5254285714285715	0.07928571428571428	0.5182428571428572	0.7490428571428571	0.9127428571428571	0	0	0.0	2	88,117	0	0.0
Q9UBV4	SIMULATED-INTERNAL	244	250	50.72857142857141	0.6277471428571427	0.9728201623703897	0.019	0.9802857142857143	0.0015714285714285715	0.24437142857142855	0.8262857142857144	0.3749714285714285	1	0	0.0	5	233,237,262,264,266	2	253,260
Q9GZN4	SIMULATED-INTERNAL	105	111	24.300000000000004	0.54872	1.3019700215056544	0.025142857142857144	0.004285714285714286	0.9708571428571429	0.07251428571428573	0.8614999999999998	0.18639999999999995	1	0	0.0	3	93,98,120	0	0.0
Q8N8P6	SIMULATED-INTERNAL	116	122	91.17142857142858	0.9999700000000001	1.0537424786874194	0.6267142857142858	0.31457142857142856	0.05257142857142858	0.5472285714285715	0.8671999999999999	0.7310571428571428	0	0	0.0	2	107,111	0	0.0
A0A286YF18	SIMULATED-INTERNAL	22	28	0.0	0.0	0.0	0.0	0.0	0.0	0.0	0.0	0.0	0	0	0.0	0	0.0	0	0.0
O75752	SIMULATED-INTERNAL	78	84	8.22857142857143	0.5963271428571428	1.2213732112683362	0.16685714285714282	0.0034285714285714293	0.832857142857143	0.21287142857142857	0.8513714285714287	0.034485714285714286	0	0	0.0	2	92,104	0	0.0
P30049	SIMULATED-INTERNAL	146	152	70.82857142857144	0.13395285714285712	0.43480278813503936	0.15585714285714283	0.842	0.0020000000000000005	0.22211428571428574	0.822442857142857	0.05218571428571428	0	1	136	3	131,136,165	1	144
Q6UWM5	SIMULATED-INTERNAL	209	215	88.52857142857144	0.2593314285714286	0.9384999619308307	0.8899999999999999	0.04	0.06857142857142857	0.3699714285714286	0.7826714285714285	0.044599999999999994	0	0	0.0	4	194,197,200,218	0	0.0
P45379	SIMULATED-INTERNAL	180	186	114.91428571428571	0.7288714285714286	1.1125499586533696	0.11457142857142857	0.8918571428571428	0.0005714285714285715	0.6199857142857143	0.7036571428571428	0.3365	1	0	0.0	2	177,200	2	189,197
Q8N2X6	SIMULATED-INTERNAL	87	93	59.74285714285714	0.99995	1.0476215420807762	0.5941428571428571	0.06699999999999999	0.337	0.6669714285714285	0.6184142857142858	0.898457142857143	0	0	0.0	0	0.0	0	0.0
O43541	SIMULATED-INTERNAL	480	486	31.928571428571427	0.9705142857142857	1.1031568099126494	0.4401428571428571	0.2374285714285714	0.312	0.0166	0.9272642857142855	0.40865714285714283	1	1	470	1	470	0	0.0
Q8WWK9	SIMULATED-INTERNAL	20	26	97.7	0.3370628571428571	0.8423795405085659	0.2537142857142857	0.7465714285714286	0.0025714285714285717	0.6379714285714285	0.7124642857142856	0.4484571428571429	0	2	31,38	4	29,31,38,44	2	15,20
Q96IU4	SIMULATED-INTERNAL	153	159	10.428571428571429	0.6900871428571429	1.3857879868683634	0.30814285714285716	0.031285714285714285	0.6694285714285714	0.25017142857142854	0.8319857142857143	0.14689999999999998	0	1	173	2	141,173	1	147
Q9BYR6	SIMULATED-INTERNAL	85	91	70.34285714285714	0.7437514285714285	0.9363877091811431	0.6264285714285714	0.06299999999999999	0.31357142857142856	0.012171428571428571	0.8638214285714286	0.00024285714285714289	1	0	0.0	0	0.0	0	0.0
P15090	SIMULATED-INTERNAL	61	67	59.12857142857142	0.5556085714285713	0.8600655052735524	0.32485714285714284	0.0021428571428571434	0.671	0.18692857142857142	0.8824857142857144	0.2204142857142857	1	0	0.0	3	53,80,82	0	0.0
Q5VZ18	SIMULATED-INTERNAL	57	63	64.97142857142856	0.4518771428571428	0.9945046425359502	0.9347142857142857	0.026571428571428572	0.03571428571428571	0.6272	0.5471571428571428	0.2361	0	0	0.0	6	40,43,50,67,80,83	2	51,69
Q70Z35	SIMULATED-INTERNAL	567	573	82.8142857142857	0.5584557142857144	1.0086908240431551	0.4154285714285714	0.562857142857143	0.01914285714285714	0.23622857142857143	0.7075142857142858	0.02982857142857143	0	1	592	5	551,555,580,584,592	0	0.0
Q8N616	SIMULATED-INTERNAL	93	99	56.51428571428571	0.0	0.0	0.5251428571428571	0.39328571428571424	0.07128571428571429	0.0057714285714285714	0.9309285714285711	0.16042857142857142	0	0	0.0	0	0.0	0	0.0
Q6IC83	SIMULATED-INTERNAL	35	41	63.642857142857146	0.8704314285714286	0.8737484955874045	0.6561428571428571	0.18257142857142855	0.172	0.2525428571428571	0.7556857142857144	0.06657142857142857	0	0	0.0	5	47,50,54,56,57	0	0.0
P47874	SIMULATED-INTERNAL	79	85	43.01428571428572	0.8161328571428571	0.9757277698121877	0.37157142857142855	0.09528571428571429	0.5335714285714286	0.40981428571428574	0.756	0.08299999999999999	1	0	0.0	1	74	0	0.0
Q6NUI2	SIMULATED-INTERNAL	637	643	63.08571428571428	0.31173142857142855	0.976532689995789	0.6354285714285715	0.3132857142857143	0.05371428571428572	0.42857142857142866	0.7314	0.022757142857142858	0	2	650,654	2	650,654	0	0.0
P41238	SIMULATED-INTERNAL	38	44	32.885714285714286	0.9070557142857144	1.2334631405010636	0.10300000000000001	0.008714285714285714	0.8827142857142858	0.0783	0.9509857142857144	0.37311428571428573	0	0	0.0	3	34,49,56	1	47
Q13303	SIMULATED-INTERNAL	273	279	56.15714285714286	0.21957000000000002	0.6431826927301851	0.549	0.4255714285714286	0.017	0.2850571428571429	0.8554857142857143	0.1001	1	2	268,290	4	254,268,288,290	1	266
A0A075B6J1	SIMULATED-INTERNAL	96	102	0.0	0.0	0.0	0.0	0.0	0.0	0.0	0.0	0.0	1	0	0.0	2	77,91	0	0.0
Q5T681	SIMULATED-INTERNAL	170	177	68.72500000000001	0.89509375	1.1686066730006546	0.15100000000000002	0.835125	0.011125	0.3482	0.84675	0.7872250000000001	1	0	0.0	2	161,180	1	184
P36383	SIMULATED-INTERNAL	56	63	66.7125	0.8793949999999999	0.9787655023013779	0.7631249999999999	0.143625	0.09437499999999999	0.0427625	0.851225	0.052475	1	0	0.0	1	50	0	0.0
Q14397	SIMULATED-INTERNAL	577	584	57.3	0.385975	0.9366558162570828	0.45099999999999996	0.54875	0.005	0.012587500000000001	0.92645	0.2954	0	0	0.0	1	567	0	0.0
Q96SE7	SIMULATED-INTERNAL	35	42	57.75	0.42473125	1.1775327617950653	0.044000000000000004	0.955125	0.002125	0.051075	0.915975	0.057225	1	0	0.0	0	0.0	0	0.0
A8MZ97	SIMULATED-INTERNAL	111	118	106.51249999999999	0.43736374999999994	0.7404080553789991	0.40212499999999995	0.587	0.01	0.821975	0.6613875000000001	0.1392875	1	0	0.0	2	93,136	0	0.0
A0A1B0GVH7	SIMULATED-INTERNAL	286	293	0.0	0.0	0.0	0.0	0.0	0.0	0.0	0.0	0.0	0	0	0.0	4	266,282,283,308	0	0.0
P20366	SIMULATED-INTERNAL	44	51	60.5	0.594595	0.8007263476393092	0.33949999999999997	0.655375	0.006625	0.406325	0.7859625	0.053637500000000005	0	0	0.0	3	41,60,70	0	0.0
Q8WXD5	SIMULATED-INTERNAL	0	7	97.65714285714286	0.36922714285714286	0.8506183706466024	0.4717142857142857	0.5251428571428571	0.007	0.6061428571428571	0.7851857142857143	0.05658571428571428	1	1	27	2	18,27	0	0.0
Q8NGN0	SIMULATED-INTERNAL	183	190	38.35	0.77128375	1.1061630485021574	0.29937499999999995	0.656875	0.0395	0.0013	0.9764625	0.0267125	1	0	0.0	1	173	0	0.0
A2AJT9	SIMULATED-INTERNAL	398	405	98.33749999999999	0.37112625	0.6681602138825625	0.893375	0.08199999999999999	0.02625	0.5496875	0.7000500000000001	0.3406125	1	0	0.0	8	381,392,395,408,409,414,418,419	0	0.0
P02686	SIMULATED-INTERNAL	55	61	73.35714285714286	0.3109671428571429	0.9397384529706321	0.8188571428571428	0.10228571428571429	0.08285714285714285	0.7092285714285714	0.6089285714285715	0.48487142857142856	0	0	0.0	2	68,74	0	0.0
P20062	SIMULATED-INTERNAL	125	131	37.41428571428571	0.4646685714285714	1.3515182798525847	0.25985714285714284	0.7198571428571429	0.023285714285714288	0.12635714285714286	0.8382285714285713	0.08002857142857142	1	0	0.0	2	139,147	0	0.0
Q6UXZ3	SIMULATED-INTERNAL	133	139	90.28571428571429	0.2723285714285714	0.9537545503274689	0.7695714285714285	0.05514285714285715	0.17557142857142857	0.3330285714285714	0.8499000000000002	0.10125714285714287	0	0	0.0	2	119,151	1	130
Q9P2K9	SIMULATED-INTERNAL	923	929	65.81428571428572	0.47644285714285717	1.005496007668784	0.5251428571428571	0.10357142857142858	0.36528571428571427	0.13434285714285715	0.849942857142857	0.1137	0	0	0.0	4	913,917,934,942	0	0.0
Q7Z6G8	SIMULATED-INTERNAL	281	287	62.128571428571426	0.3287842857142857	0.9513146416438746	0.3554285714285714	0.6328571428571429	0.011428571428571429	0.24474285714285715	0.8096285714285715	0.5734428571428573	0	0	0.0	2	267,273	0	0.0
P60409	SIMULATED-INTERNAL	53	59	73.6	0.6542028571428572	1.0790853604002848	0.7519999999999999	0.04314285714285715	0.20328571428571426	0.00027142857142857144	0.8508857142857144	0.00035714285714285714	0	0	0.0	0	0.0	0	0.0
Q9UPR5	SIMULATED-INTERNAL	853	859	30.8	0.7262214285714286	1.3806705797853256	0.34171428571428575	0.6045714285714286	0.04699999999999999	0.007471428571428572	0.9442714285714285	0.028185714285714286	1	0	0.0	0	0.0	0	0.0
Q9NXF7	SIMULATED-INTERNAL	43	49	55.02857142857142	0.920742857142857	0.9543368143773217	0.702	0.214	0.091	0.4102	0.7406285714285714	0.28324285714285713	1	0	0.0	3	57,61,67	0	0.0
Q5VT03	SIMULATED-INTERNAL	58	64	52.65714285714286	0.2965457142857143	1.0086838441095813	0.777	0.038571428571428576	0.17814285714285716	0.3968285714285714	0.6727571428571427	0.17217142857142856	1	0	0.0	0	0.0	0	0.0
Q13503	SIMULATED-INTERNAL	16	22	31.571428571428573	0.7297057142857143	0.9344424881960557	0.006571428571428571	0.9930000000000001	0.0007142857142857143	0.09595714285714285	0.8607785714285716	0.46294285714285716	1	0	0.0	0	0.0	0	0.0
Q9P0J7	SIMULATED-INTERNAL	17	23	81.67142857142858	0.6957471428571429	1.0463414398341557	0.5299999999999999	0.033999999999999996	0.42799999999999994	0.0007285714285714285	0.8840142857142859	0.04047142857142857	1	1	14	1	14	0	0.0
A0A1B0GTR3	SIMULATED-INTERNAL	11	17	0.0	0.0	0.0	0.0	0.0	0.0	0.0	0.0	0.0	0	0	0.0	5	3,26,29,30,32	0	0.0
Q8TF21	SIMULATED-INTERNAL	545	551	78.78571428571429	0.3257185714285714	1.2895427582175134	0.7365714285714285	0.1557142857142857	0.10985714285714288	0.6585	0.6772714285714286	0.8913571428571428	0	0	0.0	2	538,555	0	0.0
P00439	SIMULATED-INTERNAL	198	204	51.72857142857142	0.5217771428571428	1.0815582771020573	0.438	0.41800000000000004	0.13742857142857143	0.03165714285714285	0.8957428571428572	0.16051428571428575	1	0	0.0	5	184,185,192,195,215	0	0.0
Q02880	SIMULATED-INTERNAL	1543	1549	109.64285714285712	0.24092714285714287	1.0114065020660041	0.8857142857142856	0.04485714285714286	0.06242857142857144	0.6914285714285714	0.6218142857142858	0.47652857142857147	1	0	0.0	6	1532,1533,1538,1540,1563,1566	2	1550,1552
O43908	SIMULATED-INTERNAL	0	6	110.96666666666665	0.7199249999999999	1.121122910239948	0.8271666666666667	0.016333333333333335	0.15983333333333333	0.8715333333333333	0.6733000000000001	0.2574166666666667	0	0	0.0	3	18,23,25	0	0.0
Q9Y2I6	SIMULATED-INTERNAL	611	617	72.24285714285713	0.7255642857142857	0.9799348948763961	0.5042857142857142	0.452	0.04071428571428571	0.34808571428571433	0.7280285714285715	0.4801	0	0	0.0	1	626	0	0.0
O43829	SIMULATED-INTERNAL	106	112	55.92857142857142	0.9538828571428571	1.058337390109516	0.28357142857142853	0.7114285714285715	0.007571428571428572	0.1332142857142857	0.8198285714285716	0.15721428571428572	1	0	0.0	5	97,101,102,122,127	0	0.0
P55084	SIMULATED-INTERNAL	12	18	73.87142857142858	0.20875857142857143	0.8834488912240764	0.7155714285714285	0.23414285714285718	0.047428571428571424	0.09721428571428571	0.84055	0.10677142857142859	0	0	0.0	1	9	0	0.0
Q9C0D2	SIMULATED-INTERNAL	70	76	97.3142857142857	0.5328171428571429	0.9654782093941282	0.14785714285714288	0.8538571428571429	0.0008571428571428572	0.33537142857142854	0.7827857142857141	0.049857142857142864	0	1	84	2	53,84	0	0.0
P43119	SIMULATED-INTERNAL	79	85	40.9	0.32892428571428567	0.8374902246067109	0.6602857142857144	0.1152857142857143	0.229	0.013614285714285714	0.8167714285714285	0.01707142857142857	1	0	0.0	0	0.0	0	0.0
Q5FVE4	SIMULATED-INTERNAL	248	254	18.999999999999996	0.4142314285714286	0.7879118969414511	0.01742857142857143	0.9788571428571429	0.005285714285714285	0.09972857142857143	0.8930571428571429	0.08792857142857143	1	0	0.0	3	238,259,263	0	0.0
Q96CX2	SIMULATED-INTERNAL	156	162	61.357142857142854	0.2375757142857143	1.0668058102049482	0.7227142857142856	0.1402857142857143	0.13142857142857142	0.7566285714285714	0.6680714285714284	0.8949999999999999	0	0	0.0	1	148	2	151,171
Q9Y2E8	SIMULATED-INTERNAL	514	520	83.35714285714286	0.3687585714285714	1.1037506338583463	0.37385714285714283	0.6057142857142858	0.010714285714285716	0.19892857142857143	0.8670857142857142	0.1566857142857143	0	0	0.0	3	496,525,533	2	507,510
Q8TC71	SIMULATED-INTERNAL	36	42	63.05714285714286	0.7986514285714287	1.0219682043346123	0.06328571428571429	0.9331428571428572	0.003428571428571429	0.0956	0.9173	0.2687	0	0	0.0	3	20,26,49	0	0.0
Q4VC44	SIMULATED-INTERNAL	32	38	101.81428571428572	0.724107142857143	1.4964531326512687	0.8815714285714285	0.09428571428571429	0.029285714285714283	0.5446857142857142	0.6988142857142856	0.5924857142857143	1	1	23	4	15,23,41,58	2	21,26
Q96T52	SIMULATED-INTERNAL	132	138	24.58571428571429	0.7693757142857144	1.0462908572629541	0.6222857142857142	0.05685714285714286	0.3105714285714286	0.2522285714285714	0.6889714285714285	0.2881	1	0	0.0	2	112,158	0	0.0
A5PLN7	SIMULATED-INTERNAL	335	341	63.74285714285715	0.31242857142857144	1.0508190727789506	0.6121428571428572	0.014714285714285716	0.372	0.5115428571428572	0.6737142857142858	0.13752857142857144	1	0	0.0	1	332	0	0.0
Q5TBA9	SIMULATED-INTERNAL	913	919	21.82857142857143	0.5195257142857143	1.4066707667552443	0.0068571428571428585	0.9919999999999999	0.0015714285714285713	0.046028571428571426	0.9919428571428571	0.5717714285714287	0	0	0.0	3	900,901,927	3	902,903,904
O14717	SIMULATED-INTERNAL	306	312	58.228571428571435	0.5706857142857144	1.0385631210685602	0.5395714285714286	0.17685714285714285	0.2855714285714286	0.18324285714285718	0.8201857142857143	0.035114285714285716	1	0	0.0	2	295,321	0	0.0
A8MUU1	SIMULATED-INTERNAL	22	29	72.075	0.0	0.0	0.46625000000000005	0.0045000000000000005	0.5278750000000001	0.34481249999999997	0.8027250000000001	0.10464999999999999	1	0	0.0	3	6,16,38	0	0.0
Q96EY9	SIMULATED-INTERNAL	109	116	58.775000000000006	0.26462125000000003	0.9516587139286525	0.7853749999999999	0.1485	0.061625000000000006	0.45147499999999996	0.7078249999999999	0.3144125	0	0	0.0	0	0.0	0	0.0
Q9Y675	SIMULATED-INTERNAL	20	27	75.2125	0.967195	0.9912019102666585	0.32137499999999997	0.0325	0.639875	0.4976625	0.77826875	0.17620000000000002	1	0	0.0	0	0.0	3	14,32,34
A2RU14	SIMULATED-INTERNAL	29	36	78.8875	0.80774875	1.1183438441433884	0.590125	0.383	0.018	0.0001	0.9432125	0.0010125	0	0	0.0	0	0.0	0	0.0
Q7Z5J4	SIMULATED-INTERNAL	1025	1032	84.2875	0.53818375	1.290690113392824	0.92075	0.053625	0.026875	0.6376625	0.6786375	0.9094875	0	0	0.0	1	1022	0	0.0
O75794	SIMULATED-INTERNAL	202	208	56.37142857142857	0.3444228571428572	0.73478087465615	0.209	0.7555714285714286	0.027285714285714285	0.1479142857142857	0.8414142857142858	0.024414285714285715	1	3	186,218,219	5	183,186,218,219,224	0	0.0
Q8NC26	SIMULATED-INTERNAL	57	63	89.8	0.29042428571428575	3.0617416299910807	0.8995714285714286	0.03757142857142857	0.05985714285714285	0.5289571428571429	0.750757142857143	0.12015714285714285	0	0	0.0	2	52,54	0	0.0
Q8WUP2	SIMULATED-INTERNAL	59	65	90.12857142857145	0.5254771428571429	0.9974776929969155	0.9365714285714286	0.014142857142857141	0.04857142857142858	0.6164857142857143	0.6316285714285714	0.5110857142857144	0	0	0.0	1	50	1	51
Q6UWM5	SIMULATED-INTERNAL	181	187	63.17142857142857	0.2612514285714286	0.6107683182812323	0.7919999999999999	0.040999999999999995	0.14700000000000002	0.07222857142857143	0.7849285714285715	0.022014285714285715	0	0	0.0	3	194,197,200	3	188,190,193
P42785	SIMULATED-INTERNAL	94	100	30.857142857142858	0.4084514285714286	0.8100432635068875	0.5702857142857143	0.2967142857142857	0.1377142857142857	0.026257142857142857	0.9803142857142857	0.10801428571428572	1	1	77	4	77,80,81,114	0	0.0
Q9UKA9	SIMULATED-INTERNAL	344	350	67.2	0.4855842857142857	0.9106508549318674	0.7385714285714285	0.12228571428571429	0.13642857142857143	0.12344285714285715	0.8392142857142859	0.07189999999999999	1	0	0.0	1	369	0	0.0
P78348	SIMULATED-INTERNAL	281	287	73.5	0.4724214285714286	1.106379257774571	0.7227142857142856	0.025714285714285714	0.25442857142857145	0.09184285714285713	0.8648142857142858	0.09678571428571428	1	0	0.0	1	291	0	0.0
Q96KC8	SIMULATED-INTERNAL	96	102	98.45714285714287	0.6086028571428571	0.8878397621030599	0.6182857142857142	0.37757142857142856	0.007	0.41481428571428575	0.6905714285714285	0.023957142857142854	1	1	117	3	83,87,117	0	0.0
Q14D04	SIMULATED-INTERNAL	760	766	56.58571428571428	0.5299057142857143	1.0354179235808845	0.5648571428571428	0.16014285714285714	0.2742857142857143	0.42764285714285716	0.774857142857143	0.07782857142857143	1	0	0.0	6	752,754,756,773,777,778	1	771
Q9NTG1	SIMULATED-INTERNAL	1036	1042	57.08571428571428	0.4790014285714285	1.0118167932062558	0.7075714285714286	0.159	0.14014285714285715	0.08420000000000001	0.7893285714285716	0.02392857142857143	0	0	0.0	2	1051,1052	0	0.0
Q32M88	SIMULATED-INTERNAL	389	395	59.55714285714286	0.36175999999999997	0.7743421897560234	0.28014285714285714	0.716	0.005142857142857143	0.052814285714285716	0.8937	0.05041428571428571	1	0	0.0	0	0.0	0	0.0
Q7Z7A1	SIMULATED-INTERNAL	1323	1329	95.14285714285714	0.5995185714285715	0.9691645317952814	0.11471428571428574	0.8860000000000001	0.001142857142857143	0.42954285714285717	0.7770714285714285	0.4607	0	0	0.0	4	1336,1338,1339,1349	0	0.0
Q9Y2L5	SIMULATED-INTERNAL	1000	1006	64.64285714285715	0.3125685714285714	0.9929331049142758	0.8031428571428572	0.10557142857142858	0.09514285714285715	0.24462857142857142	0.7507571428571429	0.11848571428571429	0	0	0.0	1	982	0	0.0
O43318	SIMULATED-INTERNAL	300	306	80.54285714285713	0.3488985714285714	0.9190170879867545	0.8062857142857143	0.05942857142857142	0.13185714285714287	0.5504142857142857	0.7699714285714288	0.5201	0	0	0.0	1	282	0	0.0
P25089	SIMULATED-INTERNAL	196	202	53.1	0.3545514285714286	0.7932146136724941	0.011714285714285715	0.9864285714285714	0.001571428571428572	0.00017142857142857145	1.1125142857142856	0.012714285714285716	1	0	0.0	0	0.0	0	0.0
Q96DZ5	SIMULATED-INTERNAL	7	13	61.37142857142857	0.38474428571428565	0.8878734373348613	0.9555714285714286	0.022285714285714287	0.020571428571428574	0.9367	0.5181571428571428	0.5410714285714285	0	0	0.0	1	3	0	0.0
P22314	SIMULATED-INTERNAL	251	257	55.785714285714285	0.5728728571428572	1.0162266978076737	0.5064285714285715	0.21385714285714283	0.2914285714285714	0.31198571428571426	0.8152714285714285	0.09465714285714286	1	0	0.0	1	268	0	0.0
Q13162	SIMULATED-INTERNAL	20	26	53.22857142857142	0.1950914285714286	1.0404069086934904	0.16971428571428573	0.751	0.06557142857142857	0.04698571428571428	0.9192071428571429	0.7399428571428571	0	0	0.0	0	0.0	0	0.0
O43663	SIMULATED-INTERNAL	523	529	89.08571428571429	0.4354785714285714	1.0558533890063482	0.9198571428571428	0.03371428571428572	0.04114285714285714	0.6071	0.6254142857142858	0.5910285714285715	0	0	0.0	3	534,535,546	8	513,516,521,523,529,530,532,536
Q9ULL1	SIMULATED-INTERNAL	1014	1020	72.91428571428571	0.31544999999999995	0.9951161176720256	0.30600000000000005	0.6047142857142858	0.08828571428571429	0.5668714285714286	0.7626571428571429	0.6079428571428572	0	0	0.0	5	995,997,1011,1024,1025	0	0.0
P82675	SIMULATED-INTERNAL	214	223	69.77000000000001	0.34910599999999997	0.8924807102351957	0.36110000000000003	0.0876	0.5434	0.35055	0.86808	0.34967	1	1	234	3	234,238,239	2	230,232
Q16644	SIMULATED-INTERNAL	177	186	63.029999999999994	0.579914	0.7065847290820458	0.5491999999999999	0.011399999999999999	0.4399	0.21284	0.8451700000000001	0.12178	1	2	168,192	2	168,192	0	0.0
Q07343	SIMULATED-INTERNAL	648	657	68.09	0.381632	1.0561071515724805	0.3038	0.6916	0.0027	0.54116	0.7407400000000001	0.39188	0	0	0.0	1	677	1	659
P25105	SIMULATED-INTERNAL	318	327	118.35999999999999	0.412136	1.09250344608207	0.9291	0.028200000000000003	0.043000000000000003	0.29450000000000004	0.77577	0.03452	0	0	0.0	5	298,299,302,307,341	1	310
Q8NGM1	SIMULATED-INTERNAL	127	136	33.11	0.7883670000000002	1.0117510557014882	0.4779999999999999	0.4561	0.0661	0.00558	0.9301300000000001	0.011539999999999998	1	0	0.0	0	0.0	0	0.0
Q9UHR5	SIMULATED-INTERNAL	21	30	84.48	0.322353	0.8654215347217304	0.8593	0.0952	0.0382	0.62133	0.678055	0.74241	0	0	0.0	3	4,5,38	3	10,14,18
P25208	SIMULATED-INTERNAL	152	161	73.35	0.540133	0.9566025144078938	0.8909	0.06280000000000001	0.0475	0.41845	0.7343900000000001	0.10489	0	1	140	4	135,140,146,149	0	0.0
Q9NVX2	SIMULATED-INTERNAL	242	251	40.87	0.545066	0.979742617891905	0.6016999999999999	0.0056	0.39160000000000006	0.16047	0.84467	0.11732000000000001	1	1	224	2	224,270	0	0.0
Q9NYV7	SIMULATED-INTERNAL	220	229	45.239999999999995	0.694859	1.0851538015419553	0.011400000000000002	0.9875999999999999	0.0015000000000000002	0.030560000000000004	0.91234	0.01984	1	0	0.0	1	205	2	238,239
A0A5B0	SIMULATED-INTERNAL	64	73	0.0	0.0	0.0	0.0	0.0	0.0	0.0	0.0	0.0	1	0	0.0	1	60	0	0.0
Q8NFH3	SIMULATED-INTERNAL	304	313	30.45	0.6507419999999999	1.0014622865225367	0.5035000000000001	0.05800000000000001	0.4412	0.36757	0.6687000000000001	0.12544	0	0	0.0	1	298	2	299,317
Q99525	SIMULATED-INTERNAL	59	68	31.119999999999997	0.555658	0.8818282218767695	0.0329	0.9636999999999999	0.0028	0.011859999999999999	1.0119799999999999	0.32904	0	0	0.0	3	45,78,80	1	51
Q96EX1	SIMULATED-INTERNAL	22	31	33.690000000000005	0.7664130000000001	1.2014043983104468	0.4338	0.2849	0.2983	0.013500000000000002	0.9182100000000002	0.32032	1	0	0.0	2	38,47	0	0.0
Q9NRX3	SIMULATED-INTERNAL	36	45	37.94	0.741201	0.9520452738183232	0.20939999999999998	0.7847	0.006899999999999999	0.02202	0.8988000000000002	0.21236000000000002	1	0	0.0	1	53	0	0.0
Q9BVI4	SIMULATED-INTERNAL	145	154	34.129999999999995	0.31967500000000004	1.2600467264602917	0.19	0.7928	0.019200000000000002	0.053349999999999995	0.8954899999999999	0.15877	0	2	136,138	2	136,138	1	143
P11717	SIMULATED-INTERNAL	2066	2075	45.910000000000004	0.392192	0.9137444653070992	0.2192999999999999	0.0017000000000000001	0.7803	0.11095999999999999	0.8856600000000002	0.11604999999999999	1	0	0.0	2	2078,2086	0	0.0
Q6ZUT1	SIMULATED-INTERNAL	270	279	105.92	0.5130190000000001	1.0373545955882355	0.6994	0.23389999999999994	0.064	0.5938100000000001	0.73573	0.47569999999999996	0	0	0.0	5	250,252,253,256,257	4	281,285,288,289
P58166	SIMULATED-INTERNAL	151	160	79.67	0.44338	1.0818776105961088	0.3872	0.0219	0.5835999999999999	0.31855	0.7423500000000001	0.08951	0	0	0.0	0	0.0	0	0.0
Q86SK9	SIMULATED-INTERNAL	265	274	13.530000000000001	0.783188	1.2385534270208098	0.5935999999999999	0.12269999999999999	0.2908	0.13185000000000002	0.7096700000000001	0.04256	1	0	0.0	1	252	0	0.0
Q9NRJ4	SIMULATED-INTERNAL	1065	1074	68.24	0.446528	0.9562083455411053	0.8108000000000001	0.126	0.06100000000000001	0.5538700000000001	0.62836	0.76872	0	0	0.0	0	0.0	1	1060
Q9H4I3	SIMULATED-INTERNAL	168	177	54.989999999999995	0.498978	0.9122015873240105	0.15760000000000002	0.8313999999999998	0.0097	0.27854999999999996	0.7694300000000001	0.04834	1	2	180,185	3	154,180,185	0	0.0
Q5GAN6	SIMULATED-INTERNAL	10	19	85.32000000000001	0.8832280000000001	1.0502759681478715	0.3587	0.6115	0.024700000000000003	0.00013000000000000002	1.0131000000000001	0.7080000000000001	0	0	0.0	1	2	0	0.0
Q8TEC5	SIMULATED-INTERNAL	182	191	93.55	0.6965010000000001	0.9823287498229017	0.8835000000000001	0.0152	0.09860000000000001	0.27132	0.7621100000000001	0.10102	1	0	0.0	2	203,205	0	0.0
Q8IV36	SIMULATED-INTERNAL	191	200	62.239999999999995	0.31296	0.6361116654471274	0.7051	0.1693	0.12289999999999998	0.18007999999999996	0.7579099999999999	0.0371	1	0	0.0	1	209	0	0.0
H0Y7S4	SIMULATED-INTERNAL	257	266	0.0	0.0	0.0	0.0	0.0	0.0	0.0	0.0	0.0	0	0	0.0	1	253	0	0.0
Q9H8W5	SIMULATED-INTERNAL	102	111	60.71	0.697398	1.1882997509201083	0.5559999999999999	0.3089	0.1384	0.08317	0.8010299999999999	0.10032999999999999	0	0	0.0	1	82	0	0.0
Q6IA69	SIMULATED-INTERNAL	24	33	47.88	0.393768	0.9091343757247818	0.0028	0.9962	0.0018000000000000002	0.06753	0.91191	0.04042	1	0	0.0	1	4	0	0.0
Q9NQC1	SIMULATED-INTERNAL	18	27	92.34	0.44805	1.065245489206083	0.8528	0.1282	0.0206	0.58083	0.622105	0.22359	1	0	0.0	5	4,7,32,38,47	5	9,11,12,15,31
A4D1U4	SIMULATED-INTERNAL	425	434	41.93	0.5135730000000001	1.0740691519700671	0.3165	0.6822999999999999	0.0056	0.23044000000000003	0.77763	0.09644	0	0	0.0	1	413	0	0.0
Q9ULD8	SIMULATED-INTERNAL	422	431	34.37	0.17658100000000002	0.8315546127649192	0.7560999999999999	0.1262	0.1247	0.61832	0.58022	0.03487	1	0	0.0	0	0.0	0	0.0
O95479	SIMULATED-INTERNAL	227	236	55.779999999999994	0.630711	1.0662875085299055	0.4957	0.24	0.2718	0.16308	0.8145800000000001	0.06547	1	1	223	3	208,223,242	0	0.0
Q9NV12	SIMULATED-INTERNAL	77	86	25.75	0.5886140000000001	0.9434916638069406	0.029100000000000004	0.9663	0.0086	0.017709999999999997	0.8299	0.01074	1	0	0.0	0	0.0	0	0.0
Q8NG68	SIMULATED-INTERNAL	335	344	48.31	0.5408649999999999	0.8911442251019093	0.6897	0.26280000000000003	0.0409	0.027739999999999997	0.9068100000000001	0.05747	1	0	0.0	1	326	0	0.0
O76041	SIMULATED-INTERNAL	33	42	64.00999999999999	0.462241	1.0053068422894493	0.373	0.6125999999999999	0.016500000000000004	0.22099000000000008	0.85585	0.37751999999999997	1	0	0.0	5	17,55,59,60,62	0	0.0
Q9Y2W2	SIMULATED-INTERNAL	36	45	60.339999999999996	0.69936	1.4050221630477067	0.046700000000000005	0.9488	0.0033	0.57348	0.7984900000000001	0.9133100000000001	1	2	48,51	7	23,27,31,32,48,51,59	0	0.0
Q9ULW3	SIMULATED-INTERNAL	135	144	81.03999999999999	0.537513	0.8233124417777271	0.7144	0.1392	0.15	0.08779999999999999	0.83658	0.23661000000000004	0	0	0.0	2	115,119	0	0.0
P51677	SIMULATED-INTERNAL	137	146	69.38000000000002	0.615342	0.9063754486676051	0.4579	0.4668	0.05720000000000001	0.00039000000000000005	1.03366	0.0042	1	0	0.0	0	0.0	0	0.0
Q9Y285	SIMULATED-INTERNAL	83	92	59.44	0.416154	0.870459446200185	0.6402	0.3303	0.027100000000000006	0.4379700000000001	0.71081	0.20335999999999999	1	3	101,106,111	3	101,106,111	0	0.0
O75626	SIMULATED-INTERNAL	657	666	73.66	0.8427669999999999	0.8922881829845679	0.6705	0.0961	0.22949999999999998	0.16896	0.79395	0.06326000000000001	0	0	0.0	4	638,647,675,678	0	0.0
Q9UN70	SIMULATED-INTERNAL	122	131	39.05	0.683536	1.26470664421707	0.41899999999999993	0.0066	0.5730999999999999	0.25295999999999996	0.8696300000000001	0.21724000000000002	0	0	0.0	1	141	0	0.0
Q9NRA1	SIMULATED-INTERNAL	262	271	62.040000000000006	0.9614610000000001	0.993308269123122	0.48020000000000007	0.040400000000000005	0.47520000000000007	0.04342	0.9079100000000002	0.047850000000000004	1	0	0.0	1	278	0	0.0
Q9BZC7	SIMULATED-INTERNAL	1212	1221	34.34	0.5443060000000001	1.3144154260392897	0.376	0.0511	0.5784	0.33302	0.79858	0.22893000000000002	0	0	0.0	3	1198,1200,1209	0	0.0
Q9Y6M7	SIMULATED-INTERNAL	1068	1077	60.69	0.561558	0.9731837696046383	0.6286	0.26739999999999997	0.10090000000000002	0.0026899999999999997	0.9616199999999999	0.0037899999999999995	1	0	0.0	3	1050,1059,1081	0	0.0
O14495	SIMULATED-INTERNAL	71	80	67.38000000000001	0.40525200000000006	0.9647155317838954	0.7245999999999999	0.22749999999999998	0.048	0.05415	0.8649699999999999	0.026619999999999998	0	0	0.0	1	60	0	0.0
O00168	SIMULATED-INTERNAL	71	80	86.75999999999999	0.9999800000000001	1.0113508009368977	0.5925	0.39560000000000006	0.015	0.56846	0.6891949999999998	0.024310000000000005	1	0	0.0	1	63	4	82,83,88,89
W5XKT8	SIMULATED-INTERNAL	62	71	0.0	0.0	0.0	0.0	0.0	0.0	0.0	0.0	0.0	0	0	0.0	1	51	0	0.0
P81534	SIMULATED-INTERNAL	20	29	67.36	0.688491	0.8514471474152138	0.7372	0.1903	0.079	0.011729999999999999	0.8559049999999999	0.028599999999999997	1	0	0.0	1	48	0	0.0
Q14832	SIMULATED-INTERNAL	813	822	23.72	0.564155	1.0800062304320055	0.2481	0.7219999999999999	0.028800000000000003	0.00179	0.9477300000000002	0.09380000000000001	1	0	0.0	1	832	0	0.0
P10276	SIMULATED-INTERNAL	156	165	112.22	0.7717040000000001	1.2013438927603015	0.7401000000000001	0.2098	0.0528	0.47298999999999997	0.7018600000000002	0.03361	0	0	0.0	2	147,171	0	0.0
A8MPY1	SIMULATED-INTERNAL	280	289	27.389999999999997	0.701126	1.1692182911650515	0.1641	0.8150999999999999	0.024399999999999998	0.00031	1.05234	0.015439999999999999	1	0	0.0	0	0.0	0	0.0
P21439	SIMULATED-INTERNAL	1052	1057	34.95	0.39252166666666666	0.9337659309047749	0.4453333333333333	0.15066666666666667	0.4076666666666666	0.19569999999999999	0.85765	0.04753333333333334	1	1	1061	3	1060,1061,1075	0	0.0
Q6PCB6	SIMULATED-INTERNAL	146	151	27.46666666666667	0.4879633333333333	0.7669830518969419	0.1065	0.8836666666666667	0.010833333333333334	0.017866666666666666	0.9320666666666667	0.14003333333333334	1	0	0.0	0	0.0	0	0.0
Q9NUI1	SIMULATED-INTERNAL	200	205	21.3	0.6996016666666667	0.9994595083669057	0.3028333333333333	0.006000000000000001	0.693	0.3960333333333333	0.7701166666666667	0.12741666666666668	1	0	0.0	1	182	0	0.0
P01737	SIMULATED-INTERNAL	93	98	45.93333333333334	0.559045	0.9449168136017734	0.14066666666666666	0.016833333333333332	0.847	0.3500666666666667	0.7443666666666666	0.025133333333333337	1	3	77,87,88	3	77,87,88	0	0.0
Q96PH6	SIMULATED-INTERNAL	75	80	67.51666666666667	0.28340333333333334	0.8667877089276546	0.8565	0.029166666666666664	0.1135	0.4724	0.6972833333333334	0.30055000000000004	0	0	0.0	2	99,100	2	90,91
Q6WQI6	SIMULATED-INTERNAL	39	44	59.13333333333333	0.99995	1.0476215420807762	0.33749999999999997	0.24133333333333337	0.43083333333333335	0.06265	0.8095666666666667	0.04516666666666667	0	0	0.0	0	0.0	0	0.0
Q8IYA8	SIMULATED-INTERNAL	222	227	96.21666666666665	0.8603983333333334	1.0668293222701972	0.3798333333333334	0.6073333333333334	0.004333333333333333	0.16033333333333333	0.7935333333333334	0.2628166666666667	1	0	0.0	2	207,208	0	0.0
P49419	SIMULATED-INTERNAL	456	461	9.466666666666667	0.790955	1.2048408248387754	0.1985	0.022833333333333334	0.7813333333333334	0.12226666666666668	0.8564166666666667	0.1721	1	2	439,452	4	437,439,452,474	0	0.0
P61978	SIMULATED-INTERNAL	87	92	15.466666666666669	0.640225	1.0461868822480362	0.06283333333333334	0.004833333333333333	0.9303333333333333	0.3411666666666666	0.79265	0.31623333333333337	1	2	102,103	2	102,103	3	77,81,82
O14640	SIMULATED-INTERNAL	248	253	38.85	0.7006049999999999	1.0763537251927906	0.18183333333333332	0.02266666666666667	0.7905000000000001	0.2358	0.8727499999999999	0.6286666666666666	1	0	0.0	0	0.0	0	0.0
Q5T890	SIMULATED-INTERNAL	1217	1222	91.61666666666667	0.0	0.0	0.588	0.016833333333333336	0.39599999999999996	0.4129500000000001	0.7994666666666667	0.31120000000000003	0	0	0.0	4	1213,1214,1232,1237	0	0.0
Q9NRS4	SIMULATED-INTERNAL	53	58	65.10000000000001	0.3663583333333333	1.0591271316994153	0.42783333333333334	0.422	0.122	0.0001	1.0988333333333336	0.23130000000000003	0	0	0.0	1	74	0	0.0
Q86U37	SIMULATED-INTERNAL	85	90	61.73333333333333	0.0	0.0	0.1688333333333333	0.7728333333333333	0.06216666666666667	0.33005	0.7985333333333333	0.04658333333333333	0	0	0.0	4	75,82,95,109	2	84,85
A0A075B6T7	SIMULATED-INTERNAL	109	114	0.0	0.0	0.0	0.0	0.0	0.0	0.0	0.0	0.0	1	0	0.0	4	94,96,98,102	0	0.0
O95926	SIMULATED-INTERNAL	56	61	91.53333333333335	0.7442783333333334	1.0969011358363445	0.09733333333333333	0.9016666666666665	0.002	0.34918333333333335	0.7982000000000001	0.08433333333333333	0	0	0.0	5	36,49,71,72,80	0	0.0
Q9UBH6	SIMULATED-INTERNAL	654	659	116.40000000000002	0.20317166666666667	0.8511930946445792	0.7506666666666666	0.22533333333333336	0.033166666666666664	0.5610499999999999	0.7093833333333333	0.07031666666666668	0	1	662	2	662,679	4	660,663,666,668
Q9NYW3	SIMULATED-INTERNAL	194	199	78.51666666666667	0.6703933333333335	0.9726167449996893	0.07583333333333332	0.9193333333333333	0.002	0.00013333333333333334	1.0797666666666668	0.06035000000000001	1	0	0.0	2	176,183	0	0.0
P48745	SIMULATED-INTERNAL	94	99	68.58333333333333	0.47600833333333337	0.8622714537593895	0.7541666666666668	0.10033333333333333	0.14883333333333332	0.15566666666666665	0.6822833333333334	0.0034333333333333334	0	0	0.0	0	0.0	0	0.0
Q01813	SIMULATED-INTERNAL	727	732	36.983333333333334	0.2945333333333333	1.015743629133813	0.033166666666666664	0.16316666666666665	0.8046666666666668	0.15028333333333335	0.8797333333333333	0.19398333333333337	0	4	724,736,737,747	6	709,710,724,736,737,747	0	0.0
Q0D2I5	SIMULATED-INTERNAL	547	552	103.45	0.5526300000000001	1.1791061052541745	0.8616666666666667	0.13266666666666668	0.011500000000000002	0.8937666666666667	0.6082083333333332	0.4014166666666667	0	0	0.0	0	0.0	0	0.0
P50454	SIMULATED-INTERNAL	268	273	23.850000000000005	0.6230383333333334	1.0557214512799302	0.2748333333333333	0.008	0.7111666666666666	0.09156666666666667	0.7935333333333333	0.16766666666666666	1	5	250,252,283,287,291	6	250,252,263,283,287,291	0	0.0
Q6QHC5	SIMULATED-INTERNAL	108	113	8.15	0.62081	1.077968675512788	0.04833333333333334	0.9446666666666665	0.006333333333333334	0.05959999999999999	0.9196666666666667	0.028016666666666672	1	0	0.0	2	125,126	0	0.0
Q16654	SIMULATED-INTERNAL	197	202	42.63333333333333	0.4597283333333333	0.8588798694727533	0.46916666666666673	0.5123333333333333	0.019333333333333334	0.1352	0.8627499999999998	0.11015000000000001	0	0	0.0	0	0.0	0	0.0
P49223	SIMULATED-INTERNAL	73	78	69.23333333333333	0.7542566666666667	1.018952193868267	0.883	0.069	0.05216666666666667	0.01855	0.8176249999999999	0.016216666666666667	1	0	0.0	3	81,84,87	0	0.0
Q5BKT4	SIMULATED-INTERNAL	176	181	12.066666666666668	0.48817166666666667	0.8811603881999723	0.011833333333333333	0.9834999999999999	0.007166666666666666	0.0023	0.98025	0.03261666666666666	1	0	0.0	1	173	0	0.0
P14784	SIMULATED-INTERNAL	530	535	71.63333333333333	0.5957516666666667	1.0776221806005255	0.8738333333333334	0.06749999999999999	0.06149999999999999	0.29391666666666666	0.797933333333333	0.9521166666666666	0	0	0.0	0	0.0	1	536
P39023	SIMULATED-INTERNAL	142	147	80.88333333333334	0.3591316666666666	0.8970279576045334	0.2561666666666667	0.73	0.014166666666666666	0.27971666666666667	0.78355	0.03455	1	3	132,136,155	9	124,126,127,128,132,135,136,154,155	0	0.0
P07204	SIMULATED-INTERNAL	106	111	38.699999999999996	0.8591483333333333	1.29306868016157	0.48233333333333334	0.017166666666666667	0.504	0.3528166666666666	0.80825	0.13418333333333332	1	0	0.0	1	100	0	0.0
A1L429	SIMULATED-INTERNAL	14	19	118.66666666666667	0.723375	0.8457473352256151	0.9100000000000001	0.0525	0.03716666666666666	0.36135000000000006	0.7379416666666666	0.6705166666666668	1	0	0.0	0	0.0	3	7,9,10
Q01524	SIMULATED-INTERNAL	27	32	85.75	0.40269166666666667	0.5881270590692875	0.4045	0.5863333333333334	0.0036666666666666666	0.5172666666666667	0.7686666666666667	0.06814999999999999	1	0	0.0	1	18	0	0.0
Q8N8W4	SIMULATED-INTERNAL	285	290	83.7	0.28506166666666666	0.9604268252840328	0.7635000000000001	0.1355	0.09649999999999999	0.2529333333333333	0.7505166666666666	0.14170000000000002	0	0	0.0	1	268	0	0.0
Q8IV42	SIMULATED-INTERNAL	320	325	71.33333333333333	0.30690333333333336	0.9286554919660351	0.6291666666666668	0.3168333333333333	0.05816666666666667	0.06441666666666668	0.8665499999999998	0.28969999999999996	0	0	0.0	3	304,331,342	0	0.0
Q15847	SIMULATED-INTERNAL	16	21	64.96666666666665	0.8153883333333334	1.1218699434099695	0.08433333333333333	0.915	0.0018333333333333335	0.38326666666666664	0.7379416666666666	0.23518333333333338	0	0	0.0	3	4,10,41	1	22
Q8IZC6	SIMULATED-INTERNAL	1566	1571	78.33333333333333	0.5947083333333334	1.0421669968347935	0.9151666666666666	0.02316666666666667	0.057166666666666664	0.5948166666666667	0.67515	0.9500833333333333	1	0	0.0	4	1546,1555,1588,1591	1	1582
Q12948	SIMULATED-INTERNAL	122	127	74.26666666666667	0.9453766666666666	1.1759493274862731	0.69	0.21133333333333335	0.09699999999999999	0.26153333333333334	0.7893333333333333	0.17306666666666667	1	0	0.0	4	119,138,144,145	0	0.0
Q9P2T0	SIMULATED-INTERNAL	308	313	83.11666666666666	0.47985833333333333	0.7701414482739165	0.8375	0.105	0.0575	0.5070833333333332	0.6819666666666665	0.40798333333333336	1	0	0.0	4	289,291,328,329	0	0.0
Q9Y2P0	SIMULATED-INTERNAL	158	163	69.86666666666666	0.99995	1.0000000000000004	0.7515000000000001	0.028166666666666663	0.21299999999999997	0.283	0.7063666666666667	0.039400000000000004	1	0	0.0	2	145,173	0	0.0
P13667	SIMULATED-INTERNAL	102	107	59.650000000000006	0.3342833333333333	1.0267231807211872	0.009166666666666665	0.9905	0.0015000000000000002	0.24688333333333334	0.8744999999999999	0.21425000000000002	1	1	119	3	95,111,119	1	101
P35346	SIMULATED-INTERNAL	50	55	44.0	0.5639299999999999	0.986394054822903	0.32149999999999995	0.6701666666666667	0.007333333333333333	0.0006333333333333333	0.9364833333333333	0.0998	0	0	0.0	2	70,72	0	0.0
Q99750	SIMULATED-INTERNAL	59	64	85.03333333333335	0.33358333333333334	0.9334930954201112	0.9539999999999998	0.021333333333333333	0.02266666666666667	0.7942	0.5926833333333333	0.58685	0	0	0.0	0	0.0	0	0.0
Q14416	SIMULATED-INTERNAL	586	591	46.81666666666666	0.42521666666666674	0.8760120899863064	0.09849999999999999	0.8816666666666667	0.013666666666666667	0.0028499999999999997	0.959166666666667	0.0355	1	0	0.0	1	599	0	0.0
P28907	SIMULATED-INTERNAL	15	20	84.01666666666667	0.24393666666666666	0.9277964587745459	0.5893333333333334	0.27999999999999997	0.14516666666666667	0.025933333333333333	0.8937583333333333	0.0409	0	0	0.0	0	0.0	0	0.0
O15551	SIMULATED-INTERNAL	57	62	57.73333333333333	0.887485	1.02461586095426	0.5705	0.0845	0.35633333333333334	0.028283333333333327	0.8382	0.014649999999999998	1	0	0.0	0	0.0	0	0.0
Q9BVM2	SIMULATED-INTERNAL	81	86	83.03333333333335	0.5233499999999999	1.019847417497296	0.5061666666666667	0.2786666666666667	0.22233333333333336	0.39258333333333334	0.7669666666666668	0.09968333333333335	1	0	0.0	2	96,99	0	0.0
P00973	SIMULATED-INTERNAL	205	210	31.95	0.7011083333333333	1.1561162933342326	0.012166666666666668	0.9854999999999999	0.004666666666666667	0.11603333333333332	0.8634499999999999	0.08184999999999999	1	3	199,213,220	6	199,213,220,221,222,225	0	0.0
P07355	SIMULATED-INTERNAL	210	215	43.11666666666667	0.5129316666666667	0.8850016443386907	0.007833333333333335	0.9916666666666667	0.0015000000000000002	0.2689833333333333	0.8485166666666667	0.09233333333333332	1	3	204,227,233	4	204,206,227,233	4	199,215,218,221
Q5VUE5	SIMULATED-INTERNAL	128	133	84.75	0.6709566666666666	1.0465650615746898	0.7454999999999999	0.157	0.09499999999999999	0.19431666666666667	0.7724083333333333	0.03521666666666667	1	0	0.0	2	136,137	1	125
Q96CG8	SIMULATED-INTERNAL	105	110	53.46666666666667	0.6447966666666666	1.3099221340149414	0.47116666666666673	0.27533333333333326	0.26416666666666666	0.19795	0.8394833333333335	0.09599999999999999	0	0	0.0	4	87,90,122,130	0	0.0
Q9NP77	SIMULATED-INTERNAL	112	117	55.333333333333336	0.8528133333333333	1.148181444135125	0.28450000000000003	0.6646666666666666	0.05416666666666667	0.11464999999999999	0.8966500000000001	0.19404999999999997	1	1	102	2	92,102	0	0.0
Q9ULI1	SIMULATED-INTERNAL	980	985	10.149999999999999	0.4639233333333333	1.0735046582669556	0.1781666666666666	0.0028333333333333335	0.8216666666666667	0.32116666666666666	0.8115666666666668	0.12798333333333334	0	0	0.0	0	0.0	0	0.0
P51531	SIMULATED-INTERNAL	659	664	80.05	0.20686499999999997	0.8979631701383339	0.6515	0.31149999999999994	0.029666666666666664	0.7303499999999999	0.7039666666666667	0.7959166666666667	0	0	0.0	3	672,675,682	3	651,666,670
Q8IYF3	SIMULATED-INTERNAL	203	208	27.88333333333333	0.3405483333333333	1.001836417132345	0.036166666666666666	0.9608333333333334	0.004166666666666667	0.06643333333333333	0.9342499999999999	0.28635000000000005	1	0	0.0	0	0.0	0	0.0
Q4G0S7	SIMULATED-INTERNAL	164	169	81.89999999999999	0.9861766666666667	1.1454620105279294	0.03316666666666667	0.9685	0.0003333333333333333	0.4250833333333333	0.7584	0.19475	0	1	150	7	150,152,157,158,174,176,182	1	163
Q8N3F0	SIMULATED-INTERNAL	74	79	51.44999999999999	0.9490583333333333	1.11533560752799	0.5725	0.4163333333333334	0.013166666666666667	0.08708333333333333	0.7838166666666667	0.15226666666666666	1	1	88	2	88,91	0	0.0
Q9BTP6	SIMULATED-INTERNAL	38	43	74.43333333333334	0.9918866666666668	1.0165689610407356	0.7919999999999999	0.09683333333333334	0.10816666666666665	0.5573833333333333	0.7138833333333333	0.76055	0	0	0.0	2	23,50	0	0.0
Q8N126	SIMULATED-INTERNAL	191	196	33.7	0.44891833333333336	1.0102344310729006	0.07450000000000001	0.004166666666666667	0.9229999999999999	0.48489999999999994	0.7735833333333334	0.7594666666666666	1	0	0.0	1	186	1	187
Q8N8Q9	SIMULATED-INTERNAL	321	326	84.58333333333333	0.29926166666666665	1.0372759890512713	0.7695000000000002	0.2061666666666667	0.019166666666666665	0.36119999999999997	0.7229	0.05498333333333333	0	0	0.0	2	315,318	1	328
O00623	SIMULATED-INTERNAL	342	347	62.48333333333334	0.4661866666666667	0.9458656772807998	0.7680000000000001	0.012000000000000002	0.22	0.07386666666666666	0.8057249999999998	0.036550000000000006	0	0	0.0	1	353	0	0.0
Q8IVM8	SIMULATED-INTERNAL	476	481	13.966666666666669	0.3664433333333333	0.9411866802404679	0.014333333333333332	0.984	0.0026666666666666666	0.00645	0.9041333333333332	0.03211666666666667	1	0	0.0	0	0.0	0	0.0
Q92913	SIMULATED-INTERNAL	210	215	76.98333333333333	0.4861683333333333	0.8981744059660497	0.7001666666666667	0.23666666666666666	0.06916666666666667	0.5157666666666666	0.7613833333333333	0.38843333333333335	0	0	0.0	4	197,200,205,225	1	208
P78417	SIMULATED-INTERNAL	121	126	48.16666666666666	0.48752833333333334	1.0902860229219524	0.37233333333333324	0.617	0.008	0.09018333333333334	0.80715	0.11031666666666667	1	4	101,110,136,143	5	101,110,114,136,143	2	121,129
Q6UWJ8	SIMULATED-INTERNAL	138	143	39.21666666666667	0.7368616666666665	1.1818219153182101	0.345	0.6416666666666667	0.018166666666666664	0.08308333333333333	0.7704	0.2967	1	0	0.0	1	120	0	0.0
P62072	SIMULATED-INTERNAL	32	37	63.800000000000004	0.6378633333333333	0.9684017349762978	0.7223333333333334	0.22150000000000003	0.06283333333333334	0.18801666666666664	0.7505666666666665	0.1808	1	2	45,57	2	45,57	1	44
Q10469	SIMULATED-INTERNAL	303	308	46.050000000000004	0.4085583333333334	0.8391050326355017	0.42650000000000005	0.22683333333333336	0.35233333333333333	0.18785	0.8061333333333334	0.03545	1	0	0.0	1	313	1	301
Q8IWZ8	SIMULATED-INTERNAL	33	38	96.30000000000001	0.48468666666666654	1.1596169231544422	0.2893333333333333	0.694	0.017833333333333336	0.5056833333333334	0.83895	0.8841666666666667	0	0	0.0	8	13,24,27,42,43,49,53,55	0	0.0
O60330	SIMULATED-INTERNAL	752	757	41.38333333333333	0.6220249999999999	1.1002440957923223	0.223	0.004666666666666666	0.7706666666666667	0.2772666666666666	0.8169333333333334	0.08228333333333333	1	0	0.0	1	765	0	0.0
Q13342	SIMULATED-INTERNAL	415	420	91.71666666666668	0.5208966666666667	0.9974155933603844	0.6806666666666666	0.2743333333333334	0.04566666666666667	0.6892166666666667	0.5980166666666666	0.5206	0	0	0.0	0	0.0	0	0.0
Q92738	SIMULATED-INTERNAL	543	548	72.2	0.319175	1.1251359982310216	0.7191666666666667	0.147	0.13683333333333333	0.6288166666666667	0.6089833333333333	0.5002333333333334	0	0	0.0	2	533,535	2	549,551
Q5JRK9	SIMULATED-INTERNAL	61	66	75.35	0.9036500000000002	0.9541771498179513	0.7953333333333332	0.1515	0.0515	0.7731333333333333	0.6475833333333333	0.9337666666666666	1	0	0.0	1	79	0	0.0
O14773	SIMULATED-INTERNAL	165	170	32.38333333333333	0.49484666666666666	0.9986567314328209	0.3003333333333333	0.09633333333333334	0.6095	0.4237499999999999	0.7545666666666667	0.5058166666666667	1	0	0.0	0	0.0	0	0.0
Q8NGR9	SIMULATED-INTERNAL	143	148	25.78333333333333	0.99998	1.0410981723156045	0.5205	0.42883333333333334	0.044333333333333336	0.007016666666666667	0.9178000000000001	0.009049999999999999	1	0	0.0	0	0.0	0	0.0
Q9Y6J0	SIMULATED-INTERNAL	1350	1355	79.71666666666665	0.3668633333333333	1.055111803683591	0.766	0.04016666666666666	0.1995	0.5722833333333334	0.65375	0.7916833333333333	0	0	0.0	3	1361,1363,1364	0	0.0
P58550	SIMULATED-INTERNAL	42	47	38.5	0.7928516666666666	1.219411940439022	0.005833333333333333	0.9928333333333333	0.0015000000000000002	0.0049833333333333335	0.9928333333333333	0.22006666666666666	1	0	0.0	4	22,24,61,67	0	0.0
Q9BWJ2	SIMULATED-INTERNAL	53	58	95.90000000000002	0.8332833333333333	0.909085950142735	0.8513333333333333	0.06483333333333334	0.08666666666666667	0.8962833333333334	0.6891083333333331	0.35378333333333334	0	0	0.0	0	0.0	0	0.0
O76021	SIMULATED-INTERNAL	353	358	95.93333333333334	0.2659516666666667	0.95821173362157	0.859	0.06066666666666667	0.07683333333333335	0.6888333333333333	0.6548333333333332	0.7608999999999999	0	1	373	7	336,337,345,346,347,373,374	2	358,361
Q9Y5F6	SIMULATED-INTERNAL	6	12	81.24285714285715	0.4667928571428571	1.0324363307758477	0.5055714285714286	0.4771428571428572	0.018285714285714287	0.1542714285714286	0.8527785714285715	0.06037142857142857	0	0	0.0	0	0.0	0	0.0
Q03001	SIMULATED-INTERNAL	3740	3746	73.05714285714285	0.27658285714285713	0.871430269534406	0.02428571428571429	0.9762857142857143	0.0007142857142857143	0.27749999999999997	0.7744857142857142	0.2565	0	0	0.0	8	3723,3729,3734,3736,3749,3753,3760,3765	1	3756
P02750	SIMULATED-INTERNAL	3	9	97.55714285714285	0.4607771428571429	0.9905220502533079	0.801142857142857	0.15842857142857142	0.04228571428571428	0.7888714285714286	0.6656071428571428	0.05722857142857143	0	0	0.0	0	0.0	0	0.0
Q6ZNG0	SIMULATED-INTERNAL	264	270	59.8	0.0	0.0	0.6205714285714284	0.16757142857142854	0.20428571428571426	0.39484285714285716	0.7849142857142858	0.08755714285714286	1	0	0.0	8	249,250,253,255,259,278,283,287	1	275
P14859	SIMULATED-INTERNAL	639	645	42.82857142857143	0.3753357142857143	0.9797155687988413	0.3257142857142857	0.5734285714285715	0.114	0.1372857142857143	0.7766285714285714	0.08584285714285715	1	0	0.0	0	0.0	0	0.0
O43623	SIMULATED-INTERNAL	40	44	84.96000000000001	0.5415460000000001	1.0555395392805789	0.8600000000000001	0.0174	0.121	0.1557	0.8251199999999999	0.15118	0	0	0.0	0	0.0	1	54
Q9UQB3	SIMULATED-INTERNAL	771	775	51.94	0.5261060000000001	1.0802907199771514	0.49380000000000007	0.4064	0.09019999999999999	0.08346	0.8736400000000002	0.5059199999999999	0	0	0.0	1	759	0	0.0
P18283	SIMULATED-INTERNAL	143	147	76.5	0.494938	0.8724218467694314	0.7826000000000001	0.14420000000000002	0.0696	0.08049999999999999	0.8447800000000001	0.06254	0	0	0.0	2	138,156	1	143
Q8TCT9	SIMULATED-INTERNAL	277	281	20.520000000000003	0.712344	1.1692085019140421	0.1068	0.8775999999999999	0.014600000000000002	0.00112	1.0298000000000003	0.01514	1	1	284	2	284,285	0	0.0
Q9NYJ1	SIMULATED-INTERNAL	51	55	65.22	0.8307499999999999	1.247122981822499	0.173	0.8262	0.0032	0.20336000000000004	0.78888	0.27077999999999997	0	1	62	1	62	0	0.0
Q7Z403	SIMULATED-INTERNAL	11	14	84.69999999999999	0.31537499999999996	0.9887175391321871	0.9675	0.00625	0.02775	0.7490999999999999	0.6930250000000001	0.76935	0	0	0.0	0	0.0	0	0.0
Q96RB7	SIMULATED-INTERNAL	210	213	43.375	0.8052975	0.9126617882283851	0.00825	0.99075	0.001	0.000875	0.9641	0.036325	1	0	0.0	2	194,228	0	0.0
P30838	SIMULATED-INTERNAL	361	364	10.9	0.7865825	1.5659459889907525	0.43925	0.0045000000000000005	0.558	0.094275	0.8825500000000002	0.16115	1	0	0.0	3	372,375,376	0	0.0
Q9P0R6	SIMULATED-INTERNAL	37	40	34.125	0.54137	1.0938204006586725	0.009000000000000001	0.98975	0.0022500000000000003	0.1316	0.8920750000000001	0.15735	1	0	0.0	2	31,55	0	0.0
Q9NVX0	SIMULATED-INTERNAL	227	230	63.8	0.3539825	0.962165523075956	0.23950000000000002	0.012249999999999999	0.7495	0.45052499999999995	0.8286875	0.0706	0	1	213	2	213,235	0	0.0
Q96MH7	SIMULATED-INTERNAL	374	377	26.2	0.498825	1.0836836445400333	0.129	0.01025	0.8504999999999999	0.226575	0.9005749999999999	0.4787	0	0	0.0	3	363,384,388	0	0.0
A0A075B6K2	SIMULATED-INTERNAL	87	90	0.0	0.0	0.0	0.0	0.0	0.0	0.0	0.0	0.0	1	0	0.0	0	0.0	0	0.0
P61572	SIMULATED-INTERNAL	53	56	63.099999999999994	0.56283	1.0838272250071557	0.01025	0.9895	0.0005	0.33055	0.842175	0.9287000000000001	1	0	0.0	5	38,43,44,62,68	0	0.0
Q86TL2	SIMULATED-INTERNAL	13	16	67.1	0.3775325	1.171794560688936	0.96675	0.010249999999999999	0.0255	0.6018749999999999	0.5137874999999998	0.05979999999999999	0	0	0.0	0	0.0	0	0.0
Q9Y2Y0	SIMULATED-INTERNAL	91	94	26.825	0.56254	0.9747681004518667	0.011	0.9850000000000001	0.006999999999999999	0.1509	0.8147250000000001	0.042775	1	0	0.0	2	75,101	0	0.0
Q9P2G4	SIMULATED-INTERNAL	581	584	88.925	0.49293750000000003	0.9186708841994156	0.92825	0.02775	0.036500000000000005	0.5921	0.701975	0.3721	1	0	0.0	6	561,590,593,595,600,601	0	0.0
Q8NGE3	SIMULATED-INTERNAL	258	261	18.0	0.7350774999999999	0.9966949824749325	0.14075	0.4235	0.45125000000000004	0.040350000000000004	0.8922000000000001	0.0371	1	0	0.0	0	0.0	0	0.0
P20160	SIMULATED-INTERNAL	58	61	57.199999999999996	0.6324425	0.9739644692898548	0.6735	0.01025	0.2965	0.026824999999999998	0.922675	0.331025	1	0	0.0	0	0.0	0	0.0
P18507	SIMULATED-INTERNAL	355	358	25.674999999999997	0.634445	1.4785481239804243	0.036000000000000004	0.95675	0.006	0.061524999999999996	0.9070000000000003	0.22337500000000002	1	0	0.0	7	364,367,369,371,372,373,374	0	0.0
Q4L235	SIMULATED-INTERNAL	493	496	90.35	0.399775	0.7276460061603428	0.18925	0.79325	0.0135	0.03215	0.8954	0.06812499999999999	0	1	499	4	481,489,499,503	0	0.0
Q8NCN5	SIMULATED-INTERNAL	302	305	11.55	0.4817275	1.224715835552104	0.39	0.0085	0.591	0.383525	0.6913250000000001	0.15745	1	1	310	2	310,317	1	302
A6NDH6	SIMULATED-INTERNAL	172	175	66.65	0.81937	0.9231170243764295	0.784	0.0415	0.18575	0.001075	0.9014000000000001	0.0119	1	0	0.0	1	186	0	0.0
Q9UIW0	SIMULATED-INTERNAL	133	136	41.67500000000001	0.82962	1.0201992479711037	0.00425	0.996	0.0005	0.2247	0.8446250000000001	0.11297499999999999	1	0	0.0	2	147,156	0	0.0
Q5H9B9	SIMULATED-INTERNAL	172	175	79.675	0.0	0.0	0.931	0.016999999999999998	0.05349999999999999	0.35305	0.697675	0.11482500000000001	1	0	0.0	3	155,160,161	1	185
Q9BR84	SIMULATED-INTERNAL	520	523	83.75	0.975695	1.0261783083226166	0.41300000000000003	0.5582499999999999	0.0365	0.259875	0.7551	0.028900000000000002	0	0	0.0	1	500	0	0.0
A0A0U1RRE5	SIMULATED-INTERNAL	29	32	0.0	0.0	0.0	0.0	0.0	0.0	0.0	0.0	0.0	0	0	0.0	3	22,25,26	0	0.0
P19388	SIMULATED-INTERNAL	8	11	62.75	0.5949	1.0174361430122882	0.0032500000000000003	0.9957499999999999	0.00125	0.1941	0.9171999999999999	0.24867500000000003	1	1	15	1	15	0	0.0
M5A8F1	SIMULATED-INTERNAL	4	7	0.0	0.0	0.0	0.0	0.0	0.0	0.0	0.0	0.0	0	0	0.0	1	16	0	0.0
P0CB33	SIMULATED-INTERNAL	25	28	39.7	0.48701500000000003	0.9838903704030209	0.29350000000000004	0.44075	0.2605	0.05172499999999999	0.8865500000000002	0.545425	1	0	0.0	0	0.0	0	0.0
Q27J81	SIMULATED-INTERNAL	154	157	58.3	0.3847975	0.8780829462687249	0.69525	0.31325000000000003	0.0052499999999999995	0.011275	0.80935	0.051675	1	1	140	3	140,141,169	0	0.0
B0I1T2	SIMULATED-INTERNAL	879	882	113.225	0.6385475	1.0509678104732856	0.88675	0.0195	0.09125000000000001	0.1144	0.8268249999999999	0.106075	1	2	863,898	2	863,898	0	0.0
Q8N687	SIMULATED-INTERNAL	128	131	101.125	0.34204999999999997	0.9347323285146089	0.94025	0.02375	0.03425	0.8922749999999999	0.6039	0.259975	0	0	0.0	0	0.0	0	0.0
Q96NH3	SIMULATED-INTERNAL	380	383	33.5	0.338545	0.9058170363884025	0.02025	0.97725	0.0037500000000000007	0.0331	0.9111750000000001	0.040825	1	0	0.0	3	376,396,399	0	0.0
Q00532	SIMULATED-INTERNAL	306	309	134.325	0.4026725	1.2280123316971472	0.7350000000000001	0.275	0.0055	0.58995	0.7142499999999999	0.060625	0	0	0.0	4	299,303,314,323	0	0.0
O75486	SIMULATED-INTERNAL	46	49	32.75	0.217295	1.0275165664689938	0.006	0.9922500000000001	0.0022500000000000003	0.240925	0.825	0.1326	1	0	0.0	0	0.0	0	0.0
Q00653	SIMULATED-INTERNAL	678	681	51.4	0.42101	0.7628908775672416	0.75025	0.249	0.00125	0.14102499999999998	0.77145	0.859475	1	0	0.0	1	689	1	682
Q9H2C0	SIMULATED-INTERNAL	432	435	64.22500000000001	0.459955	0.7250480606291194	0.58325	0.00575	0.42025	0.063625	0.8122499999999999	0.0822	1	0	0.0	5	412,420,421,422,455	1	424
P08887	SIMULATED-INTERNAL	451	454	125.07499999999999	0.35959499999999994	0.8534491965629399	0.948	0.03175	0.02025	0.6995250000000001	0.6120749999999998	0.13155	0	0	0.0	0	0.0	3	455,457,464
Q9P0V8	SIMULATED-INTERNAL	176	179	58.775000000000006	0.544185	0.7532109739655521	0.63975	0.15449999999999997	0.1885	0.286025	0.7906500000000001	0.0529	0	0	0.0	0	0.0	0	0.0
O95711	SIMULATED-INTERNAL	16	19	78.325	0.37988	0.8385560640433779	0.7075	0.27475	0.01475	0.0624	0.8009250000000001	0.057	0	0	0.0	2	2,25	0	0.0
O94921	SIMULATED-INTERNAL	230	233	37.1	0.65174	0.8629039780793691	0.019750000000000004	0.9802500000000001	0.00075	0.059125	0.8631	0.043175	1	0	0.0	1	223	0	0.0
Q9Y6N9	SIMULATED-INTERNAL	416	419	82.10000000000001	0.36236250000000003	0.930646645015328	0.81125	0.14375	0.04425	0.8618	0.6762	0.286675	0	0	0.0	3	401,403,432	0	0.0
Q96M86	SIMULATED-INTERNAL	330	333	15.325000000000001	0.6228	1.1592702019432854	0.09325	0.014249999999999999	0.897	0.13015	0.797125	0.04015	0	0	0.0	1	318	0	0.0
Q5JUX0	SIMULATED-INTERNAL	153	156	51.85	0.94977	1.0918071641984453	0.25225	0.00725	0.73775	0.038125	0.8697999999999999	0.12215000000000001	1	0	0.0	2	144,168	0	0.0
Q8TF66	SIMULATED-INTERNAL	395	398	53.55	0.6528725	1.0386030714408643	0.634	0.02475	0.34374999999999994	0.06727499999999999	0.850775	0.04542500000000001	1	0	0.0	1	414	0	0.0
Q49AM3	SIMULATED-INTERNAL	130	133	75.14999999999999	0.20766249999999997	0.9132766272189349	0.873	0.10375000000000001	0.02525	0.475925	0.6355	0.58315	0	0	0.0	2	111,148	0	0.0
A8MY62	SIMULATED-INTERNAL	307	310	78.575	0.28885750000000004	0.691514377928525	0.275	0.0022500000000000003	0.7214999999999999	0.302025	0.8426	0.063775	1	0	0.0	1	317	0	0.0
P22004	SIMULATED-INTERNAL	162	165	84.525	0.35178000000000004	1.0185557838268955	0.67775	0.28825	0.03075	0.8251000000000001	0.6099749999999999	0.653125	1	0	0.0	1	185	0	0.0
Q12772	SIMULATED-INTERNAL	158	161	95.85000000000001	0.27751	0.805912185797976	0.955	0.017750000000000002	0.028	0.3836	0.7565250000000001	0.241875	0	0	0.0	0	0.0	3	153,155,171
P35348	SIMULATED-INTERNAL	96	99	42.15	0.6467799999999999	0.8783486317816775	0.01875	0.97875	0.002	0.0002	1.0744500000000001	0.02475	1	0	0.0	0	0.0	0	0.0
Q15274	SIMULATED-INTERNAL	191	194	66.97500000000001	0.4959875	0.8188825783443928	0.8134999999999999	0.17700000000000002	0.0055000000000000005	0.1215	0.8509999999999999	0.10577500000000001	1	2	171,183	3	171,183,197	0	0.0
Q9Y5K1	SIMULATED-INTERNAL	245	248	24.775	0.51869	1.0715145573816056	0.13524999999999998	0.135	0.728	0.07102499999999999	0.8841499999999999	0.06457500000000001	0	0	0.0	4	225,240,262,263	0	0.0
Q6UW01	SIMULATED-INTERNAL	164	167	20.375	0.791965	0.9851547401358607	0.484	0.031	0.47225	0.37370000000000003	0.79	0.037875	1	0	0.0	0	0.0	0	0.0
Q05519	SIMULATED-INTERNAL	55	58	53.25	0.69964	0.9539766899189013	0.56825	0.165	0.2875	0.198425	0.821975	0.83995	1	0	0.0	0	0.0	1	51
Q8NGU9	SIMULATED-INTERNAL	412	415	90.3	0.2876825	0.8189761592968907	0.9557500000000001	0.022750000000000003	0.01875	0.681475	0.5423499999999999	0.10977499999999998	0	0	0.0	0	0.0	0	0.0
Q8IZ26	SIMULATED-INTERNAL	411	414	71.4	0.944305	1.2103850447338922	0.66375	0.04825	0.28175	0.396625	0.7465750000000001	0.1259	1	0	0.0	7	394,398,417,420,426,431,433	1	414
P05538	SIMULATED-INTERNAL	176	179	39.825	0.5027474999999999	0.7787241547556938	0.25075	0.035500000000000004	0.71175	0.17770000000000002	0.8474249999999999	0.12034999999999998	1	1	159	1	159	0	0.0
P40939	SIMULATED-INTERNAL	646	649	82.75	0.33166	0.7812655256891263	0.8805	0.0515	0.0655	0.233925	0.7776250000000001	0.04665	0	0	0.0	4	631,634,660,664	3	637,639,650
Q9BWN1	SIMULATED-INTERNAL	293	296	69.89999999999999	0.6464624999999999	0.7588328886142851	0.5745	0.383	0.038	0.60005	0.5921500000000001	0.7603	0	0	0.0	2	281,285	0	0.0
Q96B97	SIMULATED-INTERNAL	20	23	49.925	0.4425874999999999	1.1305691438284984	0.89625	0.002	0.08875000000000001	0.26127500000000003	0.8724125000000001	0.357575	1	0	0.0	1	31	0	0.0
Q8IX90	SIMULATED-INTERNAL	327	330	64.625	0.476895	0.9447385458772722	0.8345	0.06	0.10275000000000001	0.430125	0.8008000000000001	0.494425	0	1	314	1	314	3	317,318,319
Q8N8B7	SIMULATED-INTERNAL	7	10	50.925000000000004	0.4427075	1.0891091652123075	0.00625	0.9915	0.00275	0.444325	0.7914000000000001	0.156675	0	0	0.0	2	4,20	0	0.0
Q15257	SIMULATED-INTERNAL	71	74	68.775	-749.9063874999999	1.5003273886582438	0.34450000000000003	0.59175	0.052500000000000005	0.241675	0.8255500000000001	0.207775	1	1	63	5	60,62,63,81,86	0	0.0
Q8IXM2	SIMULATED-INTERNAL	49	52	49.7	0.6808	1.0082972327971267	0.0032500000000000003	0.99675	0.001	0.219325	0.887475	0.4138	0	2	41,69	3	41,55,69	0	0.0
O76021	SIMULATED-INTERNAL	138	141	77.45	0.5304075	0.9600285812777	0.80925	0.19175	0.008	0.046299999999999994	0.8712499999999999	0.08185	1	1	120	3	120,124,145	4	127,141,142,150
P49914	SIMULATED-INTERNAL	54	57	10.7	0.72297	1.0859911838928522	0.28450000000000003	0.0075	0.711	0.1898	0.857675	0.36802499999999994	1	3	39,48,76	5	39,48,50,69,76	0	0.0
Q9NRQ2	SIMULATED-INTERNAL	70	73	82.45	0.2760725	0.9850697006803822	0.9277500000000001	0.0315	0.03425	0.48092500000000005	0.742125	0.7111000000000001	0	0	0.0	1	87	0	0.0
Q96FT7	SIMULATED-INTERNAL	507	510	77.57499999999999	0.5461525	1.0024859080426782	0.8919999999999999	0.049	0.05825	0.63545	0.609	0.118425	1	0	0.0	1	500	0	0.0
P47928	SIMULATED-INTERNAL	43	46	78.05	0.20907	0.7988363611101463	0.17475	0.8314999999999999	0.001	0.0604	0.7669000000000001	0.126	0	0	0.0	1	51	0	0.0
Q8TF01	SIMULATED-INTERNAL	147	150	55.65	0.7641950000000001	1.1307054681431317	0.90875	0.038500000000000006	0.050249999999999996	0.592175	0.6148749999999998	0.9142250000000001	0	0	0.0	0	0.0	0	0.0
P25089	SIMULATED-INTERNAL	273	276	58.9	0.30799	0.838653061628644	0.6255000000000001	0.344	0.0195	0.000225	0.9646000000000001	0.0293	1	0	0.0	1	269	0	0.0
Q9H773	SIMULATED-INTERNAL	48	51	87.725	0.805105	1.0069905937399617	0.594	0.392	0.01025	0.18782500000000002	0.8227749999999998	0.117725	0	0	0.0	0	0.0	0	0.0
Q07820	SIMULATED-INTERNAL	60	63	63.55	0.3038825	0.9339258772910146	0.9125000000000001	0.032	0.05475	0.6348499999999999	0.5305249999999998	0.487	0	1	40	1	40	3	64,68,70
Q9NX47	SIMULATED-INTERNAL	128	131	42.824999999999996	0.43463749999999995	0.9103577919549412	0.36500000000000005	0.569	0.07075	0.08332500000000001	0.860825	0.00905	0	0	0.0	0	0.0	0	0.0
A6NHQ2	SIMULATED-INTERNAL	79	82	123.8	0.318745	0.800104742627511	0.9245	0.041249999999999995	0.03325	0.772575	0.6005499999999999	0.281925	0	0	0.0	4	72,86,88,93	0	0.0
Q9GZN0	SIMULATED-INTERNAL	64	67	24.799999999999997	0.91557	1.116300026269091	0.35050000000000003	0.64025	0.01375	0.025275	0.8631749999999999	0.03795	1	0	0.0	1	61	2	57,58
Q9Y2S7	SIMULATED-INTERNAL	69	72	84.6	0.408335	0.9025074870978792	0.6785	0.009000000000000001	0.30824999999999997	0.33299999999999996	0.83275	0.17570000000000002	0	0	0.0	2	60,76	0	0.0
Q5VV67	SIMULATED-INTERNAL	549	552	106.125	0.4083525	1.046239479381509	0.92425	0.0395	0.03	0.60335	0.572525	0.404325	0	0	0.0	2	538,560	2	547,548
Q9UNT1	SIMULATED-INTERNAL	195	198	99.55000000000001	0.43015749999999997	0.9515103466512767	0.60025	0.3715	0.01725	0.560825	0.7767000000000002	0.4016	0	0	0.0	1	181	0	0.0
Q96P09	SIMULATED-INTERNAL	202	205	16.0	0.7924125	1.2163283688725095	0.75825	0.0195	0.21425	0.00145	0.9014750000000002	0.214425	1	1	187	3	187,190,211	0	0.0
Q9UNN5	SIMULATED-INTERNAL	222	225	64.29999999999998	0.338325	0.8682853023247133	0.227	0.66025	0.1035	0.270275	0.8423250000000001	0.34047499999999997	0	0	0.0	0	0.0	1	225
Q9Y5S8	SIMULATED-INTERNAL	108	111	16.825	0.4116425	0.8492233697986313	0.0105	0.9865	0.0032500000000000003	0.0006749999999999999	0.97475	0.07975	1	0	0.0	2	92,102	0	0.0
Q8IY34	SIMULATED-INTERNAL	94	97	27.3	0.68921	1.1303300276644455	0.19525	0.79225	0.00875	0.0013249999999999998	1.0032499999999998	0.057949999999999995	0	0	0.0	0	0.0	0	0.0
Q92876	SIMULATED-INTERNAL	190	193	39.075	0.7660225	1.056023298001999	0.8232499999999999	0.04275	0.1405	0.23502499999999998	0.731975	0.028625	1	0	0.0	1	187	0	0.0
Q8TC21	SIMULATED-INTERNAL	304	307	80.775	0.74003	1.0970344210918552	0.69125	0.020999999999999998	0.28775	0.06705	0.7854000000000001	0.038325	1	0	0.0	4	286,296,314,318	0	0.0
Q8IYS5	SIMULATED-INTERNAL	105	108	81.175	0.6395725	0.7877628704484405	0.883	0.093	0.02775	0.17035	0.75015	0.0576	1	0	0.0	0	0.0	0	0.0
P01717	SIMULATED-INTERNAL	72	75	63.325	0.7503875000000001	1.1791972028171833	0.9642499999999999	0.011000000000000001	0.02625	0.462075	0.66935	0.099225	1	0	0.0	2	57,68	0	0.0
Q6ZU80	SIMULATED-INTERNAL	491	494	130.975	0.687095	0.9747008725571366	0.09	0.91175	0.001	0.3128	0.7907000000000002	0.31229999999999997	0	0	0.0	7	472,477,483,485,498,499,506	0	0.0
P32320	SIMULATED-INTERNAL	136	139	32.275000000000006	0.8328	1.4108651600898638	0.813	0.13574999999999998	0.041	0.555775	0.6980749999999999	0.096275	0	0	0.0	2	119,144	0	0.0
Q9H195	SIMULATED-INTERNAL	351	354	99.35	0.415455	1.0584289180065893	0.9644999999999999	0.00925	0.026999999999999996	0.489475	0.6459249999999999	0.12012500000000001	0	0	0.0	0	0.0	0	0.0
Q12962	SIMULATED-INTERNAL	182	185	101.5	0.40381249999999996	0.7588139478867538	0.8815	0.09225	0.026999999999999996	0.56085	0.57455	0.045149999999999996	0	1	175	4	175,177,189,192	1	186
Q53H47	SIMULATED-INTERNAL	4	7	102.05000000000001	0.4946625	0.9130922338161651	0.6779999999999999	0.12525	0.17675000000000002	0.69205	0.750125	0.5849500000000001	0	0	0.0	2	18,20	0	0.0
P78527	SIMULATED-INTERNAL	1683	1686	75.95	0.39861749999999996	0.9816439564474225	0.745	0.25025	0.005999999999999999	0.025549999999999996	0.9073	0.050600000000000006	1	0	0.0	1	1689	0	0.0
Q8TAE7	SIMULATED-INTERNAL	109	112	61.82500000000001	0.2341625	0.6181788618666654	0.26075	0.7304999999999999	0.0065	0.056975	0.9619	0.19055	1	0	0.0	0	0.0	0	0.0
P48449	SIMULATED-INTERNAL	305	308	57.0	0.27429250000000005	0.6502750053341555	0.86625	0.12725	0.0072499999999999995	0.07577500000000001	0.8142500000000001	0.031925	0	1	318	1	318	0	0.0
Q15118	SIMULATED-INTERNAL	99	102	50.55	0.5319675	0.9318525283538074	0.27225000000000005	0.701	0.009500000000000001	0.081875	0.8221750000000001	0.049800000000000004	1	0	0.0	1	92	0	0.0
P07199	SIMULATED-INTERNAL	542	545	44.325	0.4305175	1.369659182605124	0.5105	0.4795	0.010750000000000001	0.5773999999999999	0.7261	0.931725	1	0	0.0	1	555	0	0.0
Q8NGA4	SIMULATED-INTERNAL	250	253	102.82500000000002	0.2687575	1.3805992976360597	0.7535000000000001	0.238	0.009000000000000001	0.0205	0.8555749999999999	0.02095	1	0	0.0	1	242	0	0.0
Q9H668	SIMULATED-INTERNAL	311	314	73.8	0.613305	0.9952981790955597	0.5965	0.392	0.01075	0.30415	0.7632999999999999	0.052275	1	0	0.0	3	298,303,320	0	0.0
O94885	SIMULATED-INTERNAL	917	920	83.22500000000001	0.2227325	0.9908910935136578	0.8295	0.07425	0.09350000000000001	0.542925	0.6181499999999999	0.931125	0	0	0.0	5	898,905,909,910,940	1	923
Q5PR19	SIMULATED-INTERNAL	213	216	107.42500000000001	0.0	0.0	0.9135	0.02325	0.057249999999999995	0.869325	0.5756	0.6358750000000001	1	0	0.0	1	197	0	0.0
O95198	SIMULATED-INTERNAL	587	590	30.700000000000003	0.54902	0.9254601847481626	0.24975	0.0035	0.748	0.569025	0.8670625	0.15337499999999998	0	0	0.0	1	569	0	0.0
Q13072	SIMULATED-INTERNAL	24	27	43.324999999999996	0.0	0.0	0.69975	0.027	0.27625	0.20315	0.7650250000000002	0.022600000000000002	1	0	0.0	1	21	0	0.0
Q8NGU9	SIMULATED-INTERNAL	109	112	27.9	0.5695074999999999	0.8611648563587136	0.44575000000000004	0.5265	0.022000000000000002	0.07325	0.8458749999999998	0.0313	1	0	0.0	0	0.0	0	0.0
Q76EJ3	SIMULATED-INTERNAL	119	122	27.425	0.8354024999999999	1.038716647234259	0.0085	0.9885	0.004	0.0153	0.922175	0.007774999999999999	1	0	0.0	3	114,125,141	0	0.0
Q03468	SIMULATED-INTERNAL	172	178	99.91428571428571	0.25077571428571427	1.0083831178325986	0.24971428571428572	0.7507142857142858	0.0025714285714285717	0.49841428571428575	0.7666714285714284	0.16711428571428572	0	0	0.0	6	152,181,186,187,191,193	0	0.0
Q86XT9	SIMULATED-INTERNAL	113	119	62.37142857142857	0.6609471428571428	1.2289499204573004	0.6235714285714286	0.3418571428571428	0.04014285714285714	0.24902857142857146	0.7317142857142857	0.1441714285714286	0	0	0.0	1	102	0	0.0
P11836	SIMULATED-INTERNAL	255	261	105.25714285714285	0.5656799999999998	1.0789224092341143	0.7959999999999999	0.19557142857142856	0.019	0.6911571428571427	0.6619142857142857	0.2739285714285714	0	3	235,236,243	3	235,236,243	3	250,253,254
Q96DY7	SIMULATED-INTERNAL	343	349	50.77142857142858	0.44741714285714285	0.8999904126054121	0.47471428571428564	0.4677142857142857	0.059428571428571435	0.014542857142857146	0.8577428571428573	0.09968571428571428	1	0	0.0	1	333	0	0.0
Q8TDD5	SIMULATED-INTERNAL	199	205	67.87142857142858	0.2847071428571429	0.8725306351587764	0.6227142857142857	0.3085714285714286	0.06385714285714286	0.21398571428571428	0.791142857142857	0.04962857142857143	0	0	0.0	2	221,223	0	0.0
Q9UI14	SIMULATED-INTERNAL	131	137	28.95714285714286	0.4455828571428571	0.9617172950506283	0.169	0.8057142857142857	0.025	0.008342857142857143	0.8581000000000001	0.004557142857142857	1	1	118	1	118	0	0.0
Q9UNW9	SIMULATED-INTERNAL	453	459	56.98571428571428	0.6164057142857143	1.2157729236702464	0.1877142857142857	0.010285714285714287	0.8047142857142857	0.4925142857142856	0.7732285714285716	0.10762857142857143	1	0	0.0	2	444,445	1	462
O60861	SIMULATED-INTERNAL	332	338	76.29999999999998	0.5700128571428572	0.9881310999087425	0.0067142857142857134	0.9922857142857142	0.001	0.39237142857142854	0.7526714285714285	0.3980000000000001	0	0	0.0	7	312,313,316,317,327,341,353	1	331
Q9HAP2	SIMULATED-INTERNAL	489	495	94.32857142857144	0.3736757142857143	0.920062149616985	0.9161428571428571	0.03114285714285714	0.050857142857142865	0.46961428571428565	0.7309571428571427	0.6698142857142857	0	0	0.0	2	473,479	0	0.0
Q8NA96	SIMULATED-INTERNAL	127	133	60.15714285714286	0.0	0.0	0.748	0.07114285714285715	0.186	0.2305142857142857	0.7869285714285715	0.15347142857142854	0	0	0.0	1	114	0	0.0
Q9BZL6	SIMULATED-INTERNAL	292	298	54.2	0.49067285714285724	1.0674596229008	0.6465714285714287	0.17342857142857143	0.19157142857142856	0.0025571428571428577	0.877857142857143	0.14057142857142857	1	1	286	4	282,283,286,304	0	0.0
Q92753	SIMULATED-INTERNAL	34	40	27.771428571428572	0.8732428571428572	1.042191588031793	0.5747142857142856	0.13685714285714284	0.29242857142857137	0.03922857142857143	0.8683	0.08011428571428571	1	0	0.0	2	22,27	0	0.0
Q06416	SIMULATED-INTERNAL	50	56	59.97142857142858	0.4675728571428571	1.2419368608997365	0.8611428571428571	0.07428571428571429	0.06385714285714286	0.48304285714285716	0.6161000000000001	0.4240142857142857	0	0	0.0	0	0.0	0	0.0
A8MWE9	SIMULATED-INTERNAL	133	139	91.17142857142856	0.46310142857142855	1.0227745043077225	0.8215714285714286	0.128	0.04871428571428572	0.14627142857142858	0.8718785714285714	0.07138571428571429	0	0	0.0	2	123,128	0	0.0
Q8WWX9	SIMULATED-INTERNAL	55	61	50.38571428571429	0.6553028571428572	1.2784186200296053	0.15157142857142855	0.7855714285714284	0.05442857142857143	0.12895714285714283	0.8702142857142858	0.11299999999999999	1	0	0.0	1	73	0	0.0
Q9NZB8	SIMULATED-INTERNAL	361	367	93.47142857142858	0.4635500000000001	1.0564213378857694	0.6204285714285714	0.36528571428571427	0.012428571428571428	0.28785714285714287	0.7407428571428573	0.08660000000000001	1	0	0.0	1	376	0	0.0
P18627	SIMULATED-INTERNAL	406	412	45.67142857142857	0.5733257142857143	1.009284988976326	0.2697142857142857	0.022714285714285718	0.7015714285714285	0.20021428571428573	0.8460142857142856	0.08382857142857143	0	0	0.0	0	0.0	0	0.0
O95201	SIMULATED-INTERNAL	468	474	72.38571428571429	0.9368342857142858	1.1100356748730853	0.7995714285714286	0.03228571428571429	0.1694285714285714	0.26788571428571434	0.6879285714285714	0.047257142857142866	1	0	0.0	2	455,483	0	0.0
Q5RGS3	SIMULATED-INTERNAL	60	66	82.84285714285714	0.8570928571428571	0.8979538383983382	0.6238571428571429	0.3472857142857143	0.025714285714285714	0.44987142857142853	0.7018142857142857	0.062028571428571426	0	0	0.0	3	56,70,73	1	49
O95155	SIMULATED-INTERNAL	884	890	9.1	0.4781714285714286	1.1220036336398749	0.007571428571428572	0.9907142857142858	0.0025714285714285717	0.0021285714285714285	0.9835857142857141	0.0318	1	0	0.0	1	875	0	0.0
O75923	SIMULATED-INTERNAL	1496	1502	73.31428571428572	0.33377285714285715	0.9793177529638064	0.4492857142857143	0.4534285714285714	0.09314285714285715	0.13294285714285717	0.8937142857142858	0.1422142857142857	0	0	0.0	2	1480,1490	0	0.0
Q68D06	SIMULATED-INTERNAL	440	446	21.82857142857143	0.9378614285714286	1.195730492536384	0.2661428571428572	0.2282857142857143	0.5301428571428571	0.05075714285714285	0.8729000000000001	0.1829	0	0	0.0	3	424,429,454	0	0.0
F8W0I5	SIMULATED-INTERNAL	114	120	0.0	0.0	0.0	0.0	0.0	0.0	0.0	0.0	0.0	1	0	0.0	4	126,127,136,140	0	0.0
P36406	SIMULATED-INTERNAL	241	247	0.0	0.0	0.0	0.0	0.0	0.0	0.0	0.0	0.0	0	0	0.0	1	250	0	0.0
Q9NR77	SIMULATED-INTERNAL	27	33	68.95714285714287	0.4710114285714286	0.9631938581448819	0.31357142857142856	0.6799999999999999	0.001142857142857143	0.0064857142857142865	0.978057142857143	0.12142857142857141	0	0	0.0	1	37	0	0.0
Q7Z3E2	SIMULATED-INTERNAL	29	35	99.05714285714286	0.32732	1.0241974367471636	0.7285714285714285	0.2518571428571429	0.011571428571428571	0.49889999999999995	0.6781571428571428	0.7050428571428571	0	0	0.0	5	14,18,23,43,51	1	19
Q8TB22	SIMULATED-INTERNAL	257	263	58.27142857142858	0.5323599999999999	1.1091274463567677	0.8697142857142859	0.076	0.05671428571428572	0.3958714285714286	0.768357142857143	0.12154285714285713	0	0	0.0	1	267	0	0.0
Q9UHI5	SIMULATED-INTERNAL	250	256	22.928571428571423	0.4969085714285714	0.8444833189981577	0.18442857142857141	0.7855714285714285	0.032857142857142856	0.014814285714285716	0.9594428571428573	0.02432857142857143	1	0	0.0	1	263	0	0.0
O94811	SIMULATED-INTERNAL	212	218	85.37142857142858	0.4303742857142857	0.7780473274977445	0.7687142857142858	0.1564285714285714	0.07085714285714285	0.7445142857142857	0.7294142857142856	0.21645714285714288	0	0	0.0	1	206	2	201,203
Q9NUV7	SIMULATED-INTERNAL	218	224	49.98571428571429	0.71899	1.0539312756357122	0.5012857142857142	0.213	0.28557142857142853	0.0368	0.9251428571428572	0.1256857142857143	1	1	209	3	207,209,244	0	0.0
Q8NCQ3	SIMULATED-INTERNAL	84	90	69.94285714285715	0.0	0.0	0.22514285714285714	0.7270000000000001	0.044	0.06397142857142857	0.90145	0.029728571428571427	0	0	0.0	2	64,70	0	0.0
A6NNJ1	SIMULATED-INTERNAL	411	417	77.27142857142857	0.44037	1.063308060742022	0.944	0.028571428571428574	0.026285714285714284	0.4287428571428572	0.6410999999999999	0.5386857142857143	0	0	0.0	1	433	0	0.0
Q9H0G5	SIMULATED-INTERNAL	123	129	104.8142857142857	0.6782628571428572	1.1019029818822756	0.05614285714285715	0.9498571428571428	0.0005714285714285715	0.5528428571428571	0.7697857142857145	0.05972857142857143	1	0	0.0	7	109,115,116,120,134,140,149	0	0.0
Q96NR3	SIMULATED-INTERNAL	736	742	34.74285714285714	0.6294085714285714	1.059849642475809	0.02742857142857143	0.9708571428571428	0.0025714285714285713	0.00035714285714285714	1.022442857142857	0.017028571428571428	1	0	0.0	1	746	0	0.0
Q9NVV2	SIMULATED-INTERNAL	14	20	48.2	0.9167157142857143	0.9720899336372378	0.37814285714285717	0.23214285714285715	0.39871428571428563	0.11867142857142858	0.8463928571428571	0.9144714285714287	1	0	0.0	1	4	0	0.0
Q14032	SIMULATED-INTERNAL	244	248	24.859999999999996	0.449812	0.9170173175577497	0.279	0.7136	0.0092	0.00878	0.97834	0.07962	1	0	0.0	0	0.0	0	0.0
Q6UX98	SIMULATED-INTERNAL	236	240	34.459999999999994	0.5933860000000001	1.0623755495189626	0.717	0.248	0.0402	0.08937999999999999	0.8082999999999997	0.022459999999999997	0	0	0.0	0	0.0	0	0.0
Q92989	SIMULATED-INTERNAL	138	142	49.019999999999996	0.6223540000000001	1.0118582578357043	0.3626	0.6418	0.0014	0.08832	0.8926999999999999	0.37185999999999997	1	1	127	1	127	0	0.0
P31639	SIMULATED-INTERNAL	549	553	82.26000000000002	0.43426400000000004	0.9219392959191257	0.8117999999999999	0.1708	0.016	0.01838	0.8203799999999999	0.04070000000000001	0	0	0.0	1	567	0	0.0
O95983	SIMULATED-INTERNAL	276	280	129.76000000000002	0.29486999999999997	1.0065524576759022	0.6394	0.3588	0.0108	0.9998799999999999	0.6019699999999999	0.15528	0	0	0.0	1	264	0	0.0
Q8N103	SIMULATED-INTERNAL	284	291	87.4375	0.41635500000000003	0.941620381364165	0.91025	0.038375	0.050499999999999996	0.4352125	0.7169500000000001	0.2313	0	0	0.0	0	0.0	0	0.0
Q9H425	SIMULATED-INTERNAL	37	44	57.9	0.6920237499999999	1.2034596300737592	0.15512499999999999	0.840125	0.002375	0.4127375	0.74745	0.590775	1	1	53	4	28,47,49,53	3	32,35,37
Q8N865	SIMULATED-INTERNAL	483	490	75.0875	0.27890000000000004	1.1606325426550148	0.8358749999999999	0.106875	0.052125	0.46974999999999995	0.697225	0.22867500000000002	0	0	0.0	3	468,493,507	0	0.0
Q7Z3K3	SIMULATED-INTERNAL	526	533	62.824999999999996	0.45829	0.9190899511028298	0.53875	0.06075	0.39112500000000006	0.1636375	0.7734875	0.0554375	0	0	0.0	1	514	0	0.0
Q96MF6	SIMULATED-INTERNAL	72	79	54.212500000000006	0.35041625	1.0486566613978718	0.699875	0.14275	0.1535	0.2417125	0.7460125	0.21715	0	0	0.0	2	83,85	0	0.0
Q9Y5S1	SIMULATED-INTERNAL	189	193	29.059999999999995	0.6508839999999999	0.9983788268596567	0.251	0.2494	0.5034	0.04808	0.8568	0.04844	1	2	173,200	3	173,180,200	0	0.0
Q96LL3	SIMULATED-INTERNAL	125	129	103.94000000000001	0.7440940000000001	0.8747401973626757	0.429	0.5382	0.013800000000000002	0.03674	0.93456	0.029699999999999997	1	0	0.0	0	0.0	0	0.0
P14867	SIMULATED-INTERNAL	159	163	48.980000000000004	0.640814	0.9935352834885168	0.046200000000000005	0.0014	0.9494	0.13446000000000002	0.8844199999999999	0.16514	1	0	0.0	2	144,183	1	156
Q06413	SIMULATED-INTERNAL	154	158	83.26	0.28080999999999995	0.8814162423294721	0.8779999999999999	0.0608	0.0596	0.31362	0.69356	0.8649799999999999	1	0	0.0	0	0.0	0	0.0
Q5T3J3	SIMULATED-INTERNAL	260	264	102.5	0.44116599999999995	0.9811448852981701	0.9212	0.0198	0.05339999999999999	0.29534	0.8555800000000001	0.30094	1	3	244,252,279	4	244,252,270,279	0	0.0
P14920	SIMULATED-INTERNAL	37	46	45.940000000000005	0.47661600000000004	1.0191090627411572	0.9125	0.0332	0.0506	0.14272999999999997	0.84263	0.05938	1	0	0.0	1	33	0	0.0
Q9UI38	SIMULATED-INTERNAL	224	233	43.15999999999999	0.556123	1.1731337759418858	0.5982000000000001	0.0228	0.381	0.07312	0.8505899999999998	0.08051	1	0	0.0	4	211,213,217,249	0	0.0
Q9H5J4	SIMULATED-INTERNAL	72	81	31.109999999999996	0.59615	1.1362173447862112	0.0248	0.9719999999999999	0.0038	0.00069	0.95748	0.02929	1	0	0.0	5	53,56,61,92,95	0	0.0
Q8N4F4	SIMULATED-INTERNAL	77	86	71.53	0.393458	1.1437505863388013	0.7701	0.047799999999999995	0.17729999999999999	0.28365999999999997	0.7712300000000001	0.046700000000000005	0	0	0.0	1	69	0	0.0
Q9Y5H1	SIMULATED-INTERNAL	599	608	32.910000000000004	0.6934199999999999	1.0775886974697018	0.15599999999999997	0.0239	0.82	0.18451	0.83628	0.22797	1	0	0.0	1	590	0	0.0
