# Supplementary material for: MetaDegron: multimodal feature-integrated protein language model for predicting E3 ligase targeted degrons
Source: Brief Bioinform. 2024 Oct 21;25(6):bbae519. doi: 10.1093/bib/bbae519 (PMC11491831; doi:10.1093/bib/bbae519)
Supplement: Supplementary_Table_S5_bbae519 [file supplementary_table_s5_bbae519.xlsx]

## Sheet: Average
Table S5. Comparison of MetaDegron with Degpred on the additional independent dataset.
Tools	Metrics	Values
Degpred	F1_score	0.70746
Degpred	accuracy	0.7725
Degpred	auc	0.954
Degpred	auprc	0.96303
Degpred	recall	0.55
MetaDegron-D	F1_score	0.861034
MetaDegron-D	accuracy	0.87
MetaDegron-D	auc	0.9705
MetaDegron-D	auprc	0.968963
MetaDegron-D	recall	0.8
MetaDegron-X	F1_score	0.767542
MetaDegron-X	accuracy	0.8025
MetaDegron-X	auc	0.967
MetaDegron-X	auprc	0.966064
MetaDegron-X	recall	0.65

## Sheet: All
Tools	Metrics	Values	Times
Degpred	auc	0.96	test_1
Degpred	auprc	0.969718	test_1
Degpred	accuracy	0.775	test_1
Degpred	recall	0.55	test_1
Degpred	F1_score	0.709677	test_1
Degpred	auc	0.9575	test_10
Degpred	auprc	0.966777	test_10
Degpred	accuracy	0.775	test_10
Degpred	recall	0.55	test_10
Degpred	F1_score	0.709677	test_10
Degpred	auc	0.9475	test_2
Degpred	auprc	0.963546	test_2
Degpred	accuracy	0.775	test_2
Degpred	recall	0.55	test_2
Degpred	F1_score	0.709677	test_2
Degpred	auc	0.97	test_3
Degpred	auprc	0.978202	test_3
Degpred	accuracy	0.775	test_3
Degpred	recall	0.55	test_3
Degpred	F1_score	0.709677	test_3
Degpred	auc	0.945	test_4
Degpred	auprc	0.955241	test_4
Degpred	accuracy	0.775	test_4
Degpred	recall	0.55	test_4
Degpred	F1_score	0.709677	test_4
Degpred	auc	0.965	test_5
Degpred	auprc	0.969477	test_5
Degpred	accuracy	0.775	test_5
Degpred	recall	0.55	test_5
Degpred	F1_score	0.709677	test_5
Degpred	auc	0.9675	test_6
Degpred	auprc	0.975424	test_6
Degpred	accuracy	0.775	test_6
Degpred	recall	0.55	test_6
Degpred	F1_score	0.709677	test_6
Degpred	auc	0.96	test_7
Degpred	auprc	0.966034	test_7
Degpred	accuracy	0.775	test_7
Degpred	recall	0.55	test_7
Degpred	F1_score	0.709677	test_7
Degpred	auc	0.9375	test_8
Degpred	auprc	0.949077	test_8
Degpred	accuracy	0.775	test_8
Degpred	recall	0.55	test_8
Degpred	F1_score	0.709677	test_8
Degpred	auc	0.93	test_9
Degpred	auprc	0.936801	test_9
Degpred	accuracy	0.75	test_9
Degpred	recall	0.55	test_9
Degpred	F1_score	0.6875	test_9
MetaDegron-D	auc	0.9575	test_1
MetaDegron-D	auprc	0.951931	test_1
MetaDegron-D	accuracy	0.875	test_1
MetaDegron-D	recall	0.8	test_1
MetaDegron-D	F1_score	0.864865	test_1
MetaDegron-D	auc	0.97	test_10
MetaDegron-D	auprc	0.96694	test_10
MetaDegron-D	accuracy	0.875	test_10
MetaDegron-D	recall	0.8	test_10
MetaDegron-D	F1_score	0.864865	test_10
MetaDegron-D	auc	0.9625	test_2
MetaDegron-D	auprc	0.959825	test_2
MetaDegron-D	accuracy	0.85	test_2
MetaDegron-D	recall	0.8	test_2
MetaDegron-D	F1_score	0.842105	test_2
MetaDegron-D	auc	0.9925	test_3
MetaDegron-D	auprc	0.992955	test_3
MetaDegron-D	accuracy	0.9	test_3
MetaDegron-D	recall	0.8	test_3
MetaDegron-D	F1_score	0.888889	test_3
MetaDegron-D	auc	0.9775	test_4
MetaDegron-D	auprc	0.978554	test_4
MetaDegron-D	accuracy	0.875	test_4
MetaDegron-D	recall	0.8	test_4
MetaDegron-D	F1_score	0.864865	test_4
MetaDegron-D	auc	0.9525	test_5
MetaDegron-D	auprc	0.943517	test_5
MetaDegron-D	accuracy	0.85	test_5
MetaDegron-D	recall	0.8	test_5
MetaDegron-D	F1_score	0.842105	test_5
MetaDegron-D	auc	0.995	test_6
MetaDegron-D	auprc	0.995455	test_6
MetaDegron-D	accuracy	0.9	test_6
MetaDegron-D	recall	0.8	test_6
MetaDegron-D	F1_score	0.888889	test_6
MetaDegron-D	auc	0.985	test_7
MetaDegron-D	auprc	0.985283	test_7
MetaDegron-D	accuracy	0.875	test_7
MetaDegron-D	recall	0.8	test_7
MetaDegron-D	F1_score	0.864865	test_7
MetaDegron-D	auc	0.985	test_8
MetaDegron-D	auprc	0.9875	test_8
MetaDegron-D	accuracy	0.9	test_8
MetaDegron-D	recall	0.8	test_8
MetaDegron-D	F1_score	0.888889	test_8
MetaDegron-D	auc	0.9275	test_9
MetaDegron-D	auprc	0.927668	test_9
MetaDegron-D	accuracy	0.8	test_9
MetaDegron-D	recall	0.8	test_9
MetaDegron-D	F1_score	0.8	test_9
MetaDegron-X	auc	0.9575	test_1
MetaDegron-X	auprc	0.955382	test_1
MetaDegron-X	accuracy	0.775	test_1
MetaDegron-X	recall	0.65	test_1
MetaDegron-X	F1_score	0.742857	test_1
MetaDegron-X	auc	0.9775	test_10
MetaDegron-X	auprc	0.977691	test_10
MetaDegron-X	accuracy	0.825	test_10
MetaDegron-X	recall	0.65	test_10
MetaDegron-X	F1_score	0.787879	test_10
MetaDegron-X	auc	0.965	test_2
MetaDegron-X	auprc	0.964628	test_2
MetaDegron-X	accuracy	0.8	test_2
MetaDegron-X	recall	0.65	test_2
MetaDegron-X	F1_score	0.764706	test_2
MetaDegron-X	auc	0.98	test_3
MetaDegron-X	auprc	0.978146	test_3
MetaDegron-X	accuracy	0.825	test_3
MetaDegron-X	recall	0.65	test_3
MetaDegron-X	F1_score	0.787879	test_3
MetaDegron-X	auc	0.98	test_4
MetaDegron-X	auprc	0.978146	test_4
MetaDegron-X	accuracy	0.8	test_4
MetaDegron-X	recall	0.65	test_4
MetaDegron-X	F1_score	0.764706	test_4
MetaDegron-X	auc	0.95	test_5
MetaDegron-X	auprc	0.952647	test_5
MetaDegron-X	accuracy	0.8	test_5
MetaDegron-X	recall	0.65	test_5
MetaDegron-X	F1_score	0.764706	test_5
MetaDegron-X	auc	0.9875	test_6
MetaDegron-X	auprc	0.986769	test_6
MetaDegron-X	accuracy	0.825	test_6
MetaDegron-X	recall	0.65	test_6
MetaDegron-X	F1_score	0.787879	test_6
MetaDegron-X	auc	0.9425	test_7
MetaDegron-X	auprc	0.939548	test_7
MetaDegron-X	accuracy	0.75	test_7
MetaDegron-X	recall	0.65	test_7
MetaDegron-X	F1_score	0.722222	test_7
MetaDegron-X	auc	0.95	test_8
MetaDegron-X	auprc	0.949539	test_8
MetaDegron-X	accuracy	0.825	test_8
MetaDegron-X	recall	0.65	test_8
MetaDegron-X	F1_score	0.787879	test_8
MetaDegron-X	auc	0.98	test_9
MetaDegron-X	auprc	0.978146	test_9
MetaDegron-X	accuracy	0.8	test_9
MetaDegron-X	recall	0.65	test_9
MetaDegron-X	F1_score	0.764706	test_9
